# Supplementary material for: SOX2 promotes vasculogenic mimicry by accelerating glycolysis via the lncRNA AC005392.2-GLUT1 axis in colorectal cancer
Source: Cell Death Dis. 2023 Dec 4;14(12):791. doi: 10.1038/s41419-023-06274-1 (PMC10694132; doi:10.1038/s41419-023-06274-1)
Supplement: Supplementary file 6 — Supplementary Table S1 [file 41419_2023_6274_MOESM6_ESM.xlsx]

## Sheet: Reagent
REAGENT or RESOURCE		IDENTIFIER
Antibodies
β-actin	FudeBio	FD0060
SOX2	Cell Signaling Technology	23064
GLUT1	Cell Signaling Technology	73015
Histone-H3	Proteintech	17168-1-AP
Anti-Histone H3 (tri methyl K27)	Abcam	ab6002
ENO1	Cell Signaling Technology	3810
LDHA	Cell Signaling Technology	3582
PDK1	Cell Signaling Technology	5662
HK2	Cell Signaling Technology	2867
PKM2	Cell Signaling Technology	4053
Ubiquitin	Cell Signaling Technology	3936
SUMO1	Cell Signaling Technology	4930
EphA2	Cell Signaling Technology	6997
VE-Cadherin	Cell Signaling Technology	2500
Anti-rabbit IgG	Cell Signaling Technology	7074S
Anti-mouse IgG	Cell Signaling Technology	7076S
Bacterial and virus strains
SOX2 virus	Shanghai Genechem Biotechnology	N/A
AC005392.2 virus	Shanghai Genechem Biotechnology	N/A
Biological samples
Glass-slide tissue arrays	Shanghai Outdo Biotech	N/A
Chemicals, peptides, and recombinant proteins
RPMI 1640	Gibco	C11875500BT
Fetal bovine serum	Gibco	10099-141
MG132	Cell Signaling Technology	2194S
2-Deoxy-D-glucose (2-DG)	InvivoChem	V9371-1g
Actinomycin D (Act-D)	Cell Signaling Technology	15021S
Cycloheximide (CHX)	Cell Signaling Technology	2112S
DMEM	Gibco	11965092
Primers	Tsingke Biotechnology	N/A
AC005392.2 probes	Tsingke Biotechnology	N/A
Matrigel	Becton,Dickinson and Company	356234
Phosphate-bufferedsaline (PBS)	Procell	PB180327
Trypsin-EDTA	Gibco	15400054
Lipofectamine 3000 Transfection Reagent	Invitrogen	L3000015
Critical commercial assays
Lactate production assay kit	BioVision	K607-100
Glucose uptake assay kit	BioVision	K676-100
Seahorse XF Glycolysis Stress Test Kit	Agilent Technologies	103020-100
FISH Tag™ RNA Multicolor Kit	Thermo Fisher Scientific	F32956
PierceTM Magnetic RNA-Protein Pull-Down Kit	Thermo Fisher Scientific	20164
PAGE Gel Rapid Preparation Kit	Epizyme Biomedical Technology	PG112
Silver staining kit	Beyotime	P0017S
Chromatin immunoprecipitation (ChIP) assay kit	Beyotime	P2080S
Coimmunoprecipitation (co-IP) assay kit	Thermo Fisher Scientific	88804
Luciferase reporter assay kit	Vazyme Biotechnology	DD1205-01/02
Magna RIP™ RNA-Binding Protein Immunoprecipitation Kit	Millipore	17-700
NE-PER Nuclear and Cytoplasmic Extraction Reagents kit	ThermoFisher Scientific	78833
Deposited data
Sequencing data	https://www.ncbi.nlm.nih.gov/geo/query/acc.cgi?acc=GSE17538	GSE17538
Experimental models: Cell lines
HCT116	ATCC	CCL-247
SW620	ATCC	CCL-227
Experimental models: Organisms/strains
Nude mice	the Central Laboratory of Animal Science at Southern Medical University	N/A
Oligonucleotides
Oligonucleotides were listed in Supplementary Table S1-S4	This manuscript	N/A
Recombinant DNA
Luciferase–expressing plasmid	Guangzhou Youming Biotechnology	N/A
AC005392.2 plasmid	Guangzhou Kidan Biotechnology	N/A
GLUT1 plasmid	Guangzhou Kidan Biotechnology	N/A
SUMO1 plasmid	Guangzhou Kidan Biotechnology	N/A
Software and algorithms
GraphPad Prism 8.0.2	GraphPad Software	https://www.graphpad.com/scientific-software/prism/
Seahorse Wave software	agilent	https://www.agilent.com.cn/zh-cn/product/cell-analysis/real-time-cell-metabolic-analysis/xf-software/seahorse-wave-desktop-software-740897
IBM SPSS Statistics software 26	IBM SPSS Statistics	https://www.ibm.com/products/spss-statistics

## Sheet: Sequences
Name	Forward	Reverse
shSOX2#1	CCGGAGGAGCACCCGGATTATAAATCTCGAGATTTATAATCCGGGTGCTCCTTTTTTG	AATTCAAAAAAGGAGCACCCGGATTATAAATCTCGAGATTTATAATCCGGGTGCTCCT
shSOX2#2	CCGGCTGCCGAGAATCCATGTATATCTCGAGATATACATGGATTCTCGGCAGTTTTTG	AATTCAAAAACTGCCGAGAATCCATGTATATCTCGAGATATACATGGATTCTCGGCAG
shAC005392.2	GGAAAGAGGTAATGGACTGTT	AACAGTCCATTACCTCTTTCC
AC005392.2 siRNA	GGAAAGAGGUAAUGGACUGUU	AACAGUCCAUUACCUCUUUCC
GLUT1 siRNA	GGAAUUCAAUGCUGAUGAU	AUCAUCAGCAUUGAAUUCC
SUMO1 siRNA	GCAGUGAGAUUCACUUCAAAGTT	CUUUGAAGUGAAUCUCACUGCTT

## Sheet: Primers
Primers names	Primers sequences (5’→3’)
β-actin-Forward	CATGTACGTTGCTATCCAGGC
β-actin-Reverse	CTCCTTAATGTCACGCACGAT
SOX2-Forward	CATCACCCACAGCAAATGAC
SOX2-Reverse	TTTTTCGTCGCTTGGAGACT
HK2- Forward	CAAAGTGACAGTGGGTGTGG
HK2- Reverse	GCCAGGTCCTTCACTGTCTC
LDHA- Forward	TGGAGATTCCAGTGTGCCTGTATGG
LDHA- Reverse	CACCTCATAAGSACTCTCAACCACC
GLUT1 - Forward	CAGTTTGGCTACAACACTGGAG
GLUT1 - Reverse	GCCCCCAACAGAAAAGATGG
LDHB- Forward	GGAAGGAAGTGCATAAGATGGTGG
LDHB- Reverse	CCCCTTTACCATTGTTGACACG
ALDOB- Forward	GGCAGTTCCGAGAAATCCTCT
ALDOB- Reverse	CTCCTTGGTCTAACTTGATTCCC
ALDOA- Forward	ATGCCCTACCAATATCCAGCA
ALDOA- Reverse	GCTCCCAGTGGACTCATCTG
PKM2-Forward	CAAAGGACCTCAGCAGCCATGTC
PKM2- Reverse	GGGAAGCTGGGCCAATGGTACAGA
PDK1-Forward	GAGAGCCACTATGGAACACCA
PDK1- Reverse	GGAGGTCTCAACACGAGGT
ENO1-Forward	GCTCCGGGACAATGATAAGACTCG
ENO1- Reverse	CTGTTCCATCCATCTCGATCATC
ENO2-Forward	TGAAGGCAGTGGACCACATCAACT
ENO2- Reverse	AGAGACACACCCAGGATGGCATT
PGK1-Forward	CAAGGTTAAAGCCGAGCCAGCCAA
PGK1- Reverse	GCCTTCTGTGGCAGATTGACTCC
PGAM1-Forward	ATGATGTCCCACCACCTCCGAT
PGAM1- Reverse	ATCCTTCAGACTCTCACAGGAG
PFKM-Forward	GATACTATGGATGATCCAGACAC
PFKM- Reverse	GACAGCAATGGCTTTGCCAATC
PFKL-Forward	CACAGGTGCCAACATCTTCCGCA
PFKL- Reverse	TCATGTCGGTGCCGCAGAAGTCG
PFKP-Forward	AGAGGACCTTCGTTCTGGAGGT
PFKP- Reverse	GGGCACGGTTCTCCGAGAGTTT
HIF1A--Forward	AGAGTCAAGCCCAGAGTCAC
HIF1A-- Reverse	TGGGACTGTTAGGCTCAGGT
PFKFB2-Forward	TGGGCCTCCTACATGACCAA
PFKFB2- Reverse	CAGTTGAGGTAGCGTGTTAGTTT
SPRR2C-Forward	CTCAGCTGTACCGGCCTTTC
SPRR2C- Reverse	AGCTCATGCCAGGTGACAGAC
AC005392.2-Forward	ACTGGTAATGCTGGAAAGAGGTAATGG
AC005392.2- Reverse	CAAGTCACAGGGGATGCGATGG
AL139424.1-Forward	CACAACGCTGAGCACCACTCTC
AL139424.1- Reverse	TACGCATCCTCTACACCCGACTG
AL020993.1-Forward	GATGACCAAGGCTGCGAAGAGAG
AL020993.1- Reverse	TCACCTCCATTGCTGTTTAGAATCCC
AC104971.1-Forward	GAGCAGGAAAGGACGGGTG
AC104971.1- Reverse	GGCACATGAAAGTCCCTGAGT
AC087392.1-Forward	AACCCAGTCCCATCTGTCCT
AC087392.1- Reverse	AGCCCACATCACTCGTTCTG
AL357033.4-Forward	TGAGGCTGAAAGGCAGTTGT
AL357033.4- Reverse	TGCCCTGGTGTTAGATGCAG
AL049838.1-Forward	CGAAGAGCCGCAGAGAAGAATACTG
AL049838.1- Reverse	TTGGATTGTCTGTTGCACTCTACCTAC
AC138647.2-Forward	CGAGTCTAGGGTGAGGACGA
AC138647.2- Reverse	TACCCATGACGCCCTTTCTG
LINC02574-Forward	AACCTCCAGAGCCTCATCTCACTC
LINC02574- Reverse	GAGCCGACTCCTGAAGCAACAAG
VE-cadherin-Forward	GTTCACGCATCGGTTGTTCAA
VE-cadherin- Reverse	CGCTTCCACCACGATCTCATA
EPHA2-Forward	TGGCTCACACACCCGTATG
EPHA2- Reverse	GTCGCCAGACATCACGTTG
SUMO1-Forward	CATTGGACAGGATAGCAGTGAG
SUMO1- Reverse	CTCTGACCCTCAAAGAGAAACC
