# Supplementary material for: SOX2 promotes vasculogenic mimicry by accelerating glycolysis via the lncRNA AC005392.2-GLUT1 axis in colorectal cancer
Source: Cell Death Dis. 2023 Dec 4;14(12):791. doi: 10.1038/s41419-023-06274-1 (PMC10694132; doi:10.1038/s41419-023-06274-1)
Supplement: Supplementary file 7 — Supplementary Table S2 [file 41419_2023_6274_MOESM7_ESM.xlsx]

## Sheet: sense
Protein Group	Protein ID	Accession	可信值-10lgP	覆盖率Coverage (%)	Coverage (%) SENSE	丰度Area SENSE	肽段匹配蛋白#Peptides	特征肽段#Unique	#Spec SENSE	PTM	理论分子量Avg. Mass	Description
2	8	P60709|ACTB_HUMAN	223.17	47	47	112000000	26	8	48	Carbamidomethylation; Oxidation (M); Pyro-glu from Q	41737	Actin cytoplasmic 1 OS=Homo sapiens OX=9606 GN=ACTB PE=1 SV=1
1	17	P05787|K2C8_HUMAN	212.38	57	57	66900000	38	30	56	Oxidation (M); Pyro-glu from Q	53704	Keratin type II cytoskeletal 8 OS=Homo sapiens OX=9606 GN=KRT8 PE=1 SV=7
11	3	P10809|CH60_HUMAN	205.34	40	40	42800000	23	23	30	Carbamidomethylation; Oxidation (M)	61055	60 kDa heat shock protein mitochondrial OS=Homo sapiens OX=9606 GN=HSPD1 PE=1 SV=2
6	60	P68032|ACTC_HUMAN	202.02	34	34	1160000	19	1	33	Oxidation (M)	42019	Actin alpha cardiac muscle 1 OS=Homo sapiens OX=9606 GN=ACTC1 PE=1 SV=1
8	4	P07437|TBB5_HUMAN	201.47	40	40	5090000	18	2	35	Carbamidomethylation; Oxidation (M)	49671	Tubulin beta chain OS=Homo sapiens OX=9606 GN=TUBB PE=1 SV=2
7	11	P68371|TBB4B_HUMAN	201.26	44	44	3970000	19	2	35	Carbamidomethylation; Oxidation (M)	49831	Tubulin beta-4B chain OS=Homo sapiens OX=9606 GN=TUBB4B PE=1 SV=1
14	7	P11142|HSP7C_HUMAN	199.96	35	35	23100000	23	18	30	Carbamidomethylation; Oxidation (M)	70898	Heat shock cognate 71 kDa protein OS=Homo sapiens OX=9606 GN=HSPA8 PE=1 SV=1
10	2	P07237|PDIA1_HUMAN	192.98	44	44	30500000	25	25	31	Carbamidomethylation; Oxidation (M)	57116	Protein disulfide-isomerase OS=Homo sapiens OX=9606 GN=P4HB PE=1 SV=3
12	5	P00558|PGK1_HUMAN	188.3	49	49	21200000	21	20	29	Carbamidomethylation; Oxidation (M)	44615	Phosphoglycerate kinase 1 OS=Homo sapiens OX=9606 GN=PGK1 PE=1 SV=3
29	59	Q5VTE0|EF1A3_HUMAN	182.88	25	25	11200000	14	5	19	Oxidation (M); Pyro-glu from Q	50185	Putative elongation factor 1-alpha-like 3 OS=Homo sapiens OX=9606 GN=EEF1A1P5 PE=5 SV=1
5	32	P05783|K1C18_HUMAN	182.46	45	45	41600000	27	18	39	Deamidation (NQ); Oxidation (M); Pyro-glu from Q	48058	Keratin type I cytoskeletal 18 OS=Homo sapiens OX=9606 GN=KRT18 PE=1 SV=2
16	35	Q13885|TBB2A_HUMAN	182.03	37	37	1230000	15	1	29	Carbamidomethylation; Oxidation (M)	49907	Tubulin beta-2A chain OS=Homo sapiens OX=9606 GN=TUBB2A PE=1 SV=1
18	22	P50990|TCPQ_HUMAN	181.31	32	32	14900000	16	16	19	Carbamidomethylation; Oxidation (M)	59621	T-complex protein 1 subunit theta OS=Homo sapiens OX=9606 GN=CCT8 PE=1 SV=4
19	27	P68363|TBA1B_HUMAN	176.63	35	35	2360000	16	2	21	Carbamidomethylation; Oxidation (M); Pyro-glu from Q	50152	Tubulin alpha-1B chain OS=Homo sapiens OX=9606 GN=TUBA1B PE=1 SV=1
22	25	P30101|PDIA3_HUMAN	175.68	43	43	21100000	20	20	21	Carbamidomethylation; Pyro-glu from Q	56782	Protein disulfide-isomerase A3 OS=Homo sapiens OX=9606 GN=PDIA3 PE=1 SV=4
25	13	P50991|TCPD_HUMAN	175.64	29	29	10200000	16	15	22	Carbamidomethylation; Oxidation (M); Pyro-glu from Q	57924	T-complex protein 1 subunit delta OS=Homo sapiens OX=9606 GN=CCT4 PE=1 SV=4
20	40	Q16658|FSCN1_HUMAN	174.76	33	33	14800000	16	16	22	Carbamidomethylation	54530	Fascin OS=Homo sapiens OX=9606 GN=FSCN1 PE=1 SV=3
9	9	P06733|ENOA_HUMAN	173.3	43	43	78500000	22	20	33	Carbamidomethylation; Deamidation (NQ); Oxidation (M)	47169	Alpha-enolase OS=Homo sapiens OX=9606 GN=ENO1 PE=1 SV=2
23	30	Q9BQE3|TBA1C_HUMAN	172.93	35	35	734000	15	1	20	Carbamidomethylation; Oxidation (M); Pyro-glu from Q	49895	Tubulin alpha-1C chain OS=Homo sapiens OX=9606 GN=TUBA1C PE=1 SV=1
31	18	P78371|TCPB_HUMAN	172.51	36	36	10200000	19	19	20	Carbamidomethylation; Acetylation (Protein N-term); Oxidation (M)	57488	T-complex protein 1 subunit beta OS=Homo sapiens OX=9606 GN=CCT2 PE=1 SV=4
13	15	P29401|TKT_HUMAN	172.05	32	32	24700000	22	22	28	Carbamidomethylation; Acetylation (Protein N-term); Deamidation (NQ); Oxidation (M)	67878	Transketolase OS=Homo sapiens OX=9606 GN=TKT PE=1 SV=3
17	37	Q9Y383|LC7L2_HUMAN	170.97	46	46	10700000	18	11	24	Carbamidomethylation; Acetylation (Protein N-term); Oxidation (M)	46514	Putative RNA-binding protein Luc7-like 2 OS=Homo sapiens OX=9606 GN=LUC7L2 PE=1 SV=2
15	12	P14618|KPYM_HUMAN	170.65	39	39	48600000	21	21	29	Carbamidomethylation; Deamidation (NQ); Oxidation (M); Pyro-glu from Q	57937	Pyruvate kinase PKM OS=Homo sapiens OX=9606 GN=PKM PE=1 SV=4
28	31	P26641|EF1G_HUMAN	168.04	31	31	19000000	15	15	20	Acetylation (Protein N-term); Pyro-glu from Q	50119	Elongation factor 1-gamma OS=Homo sapiens OX=9606 GN=EEF1G PE=1 SV=3
32	21	P17987|TCPA_HUMAN	166.37	28	28	11200000	15	15	18	Carbamidomethylation; Acetylation (Protein N-term); Oxidation (M); Pyro-glu from Q	60344	T-complex protein 1 subunit alpha OS=Homo sapiens OX=9606 GN=TCP1 PE=1 SV=1
40	93	Q05639|EF1A2_HUMAN	164.86	21	21	169000	10	1	15	Oxidation (M); Pyro-glu from Q	50470	Elongation factor 1-alpha 2 OS=Homo sapiens OX=9606 GN=EEF1A2 PE=1 SV=1
41	38	P04075|ALDOA_HUMAN	164.6	35	35	12900000	13	13	14	Carbamidomethylation	39420	Fructose-bisphosphate aldolase A OS=Homo sapiens OX=9606 GN=ALDOA PE=1 SV=2
51	82	P38646|GRP75_HUMAN	161.2	16	16	7640000	10	9	12	Pyro-glu from Q	73681	Stress-70 protein mitochondrial OS=Homo sapiens OX=9606 GN=HSPA9 PE=1 SV=2
34	65	P39023|RL3_HUMAN	160.08	26	26	11200000	13	13	16	Carbamidomethylation	46109	60S ribosomal protein L3 OS=Homo sapiens OX=9606 GN=RPL3 PE=1 SV=2
46	6	P25705|ATPA_HUMAN	159.07	22	22	9890000	12	12	14		59751	ATP synthase subunit alpha mitochondrial OS=Homo sapiens OX=9606 GN=ATP5F1A PE=1 SV=1
44	29	P23526|SAHH_HUMAN	158.96	28	28	11300000	13	13	15	Carbamidomethylation	47716	Adenosylhomocysteinase OS=Homo sapiens OX=9606 GN=AHCY PE=1 SV=4
35	24	P60842|IF4A1_HUMAN	155.73	28	28	9950000	11	9	18	Carbamidomethylation; Oxidation (M)	46154	Eukaryotic initiation factor 4A-I OS=Homo sapiens OX=9606 GN=EIF4A1 PE=1 SV=1
37	95	P38919|IF4A3_HUMAN	152.64	27	27	3800000	12	10	17	Acetylation (Protein N-term)	46871	Eukaryotic initiation factor 4A-III OS=Homo sapiens OX=9606 GN=EIF4A3 PE=1 SV=4
42	14	P06576|ATPB_HUMAN	151.59	25	25	12900000	10	10	14	Oxidation (M)	56560	ATP synthase subunit beta mitochondrial OS=Homo sapiens OX=9606 GN=ATP5F1B PE=1 SV=3
27	26	P40227|TCPZ_HUMAN	151.44	37	37	13100000	18	18	21	Carbamidomethylation; Oxidation (M); Pyro-glu from Q	58024	T-complex protein 1 subunit zeta OS=Homo sapiens OX=9606 GN=CCT6A PE=1 SV=3
24	81	Q15233|NONO_HUMAN	151.43	25	25	11200000	14	14	19	Carbamidomethylation; Oxidation (M); Pyro-glu from Q	54232	Non-POU domain-containing octamer-binding protein OS=Homo sapiens OX=9606 GN=NONO PE=1 SV=4
30	47	P36578|RL4_HUMAN	151.38	37	37	8300000	14	14	17	Carbamidomethylation; Acetylation (Protein N-term); Oxidation (M)	47697	60S ribosomal protein L4 OS=Homo sapiens OX=9606 GN=RPL4 PE=1 SV=5
33	41	P49368|TCPG_HUMAN	149.63	31	31	11500000	16	15	17	Carbamidomethylation; Oxidation (M)	60534	T-complex protein 1 subunit gamma OS=Homo sapiens OX=9606 GN=CCT3 PE=1 SV=4
59	39	Q02790|FKBP4_HUMAN	149.21	23	23	5880000	10	10	10	Carbamidomethylation	51805	Peptidyl-prolyl cis-trans isomerase FKBP4 OS=Homo sapiens OX=9606 GN=FKBP4 PE=1 SV=3
61	68	P0DMV9|HS71B_HUMAN	148.66	23	23	1340000	11	2	11	Carbamidomethylation	70052	Heat shock 70 kDa protein 1B OS=Homo sapiens OX=9606 GN=HSPA1B PE=1 SV=1
48	23	P34897|GLYM_HUMAN	148.07	23	23	5440000	12	12	13	Carbamidomethylation	55993	Serine hydroxymethyltransferase mitochondrial OS=Homo sapiens OX=9606 GN=SHMT2 PE=1 SV=3
39	84	Q06830|PRDX1_HUMAN	146.63	55	55	10000000	11	10	16	Carbamidomethylation; Oxidation (M); Pyro-glu from Q	22110	Peroxiredoxin-1 OS=Homo sapiens OX=9606 GN=PRDX1 PE=1 SV=1
43	63	P13645|K1C10_HUMAN	143.06	19	19	4030000	10	7	13	Deamidation (NQ); Pyro-glu from Q	58827	Keratin type I cytoskeletal 10 OS=Homo sapiens OX=9606 GN=KRT10 PE=1 SV=6
54	88	Q9BVP2|GNL3_HUMAN	141.02	17	17	5890000	10	10	11	Carbamidomethylation	61993	Guanine nucleotide-binding protein-like 3 OS=Homo sapiens OX=9606 GN=GNL3 PE=1 SV=2
73	49	P49411|EFTU_HUMAN	138.08	17	17	4840000	7	7	9	Carbamidomethylation	49542	Elongation factor Tu mitochondrial OS=Homo sapiens OX=9606 GN=TUFM PE=1 SV=2
36	62	P06744|G6PI_HUMAN	135.87	26	26	11600000	13	13	15	Acetylation (Protein N-term); Oxidation (M)	63147	Glucose-6-phosphate isomerase OS=Homo sapiens OX=9606 GN=GPI PE=1 SV=4
68	115	P31943|HNRH1_HUMAN	135.74	16	16	4550000	8	6	10	Carbamidomethylation; Deamidation (NQ)	49229	Heterogeneous nuclear ribonucleoprotein H OS=Homo sapiens OX=9606 GN=HNRNPH1 PE=1 SV=4
85	86	Q15084|PDIA6_HUMAN	135.03	22	22	3400000	7	7	7		48121	Protein disulfide-isomerase A6 OS=Homo sapiens OX=9606 GN=PDIA6 PE=1 SV=1
52	48	P31948|STIP1_HUMAN	133.24	20	20	7810000	10	10	12	Acetylation (Protein N-term); Oxidation (M)	62639	Stress-induced-phosphoprotein 1 OS=Homo sapiens OX=9606 GN=STIP1 PE=1 SV=1
64	76	P17844|DDX5_HUMAN	132.21	17	17	5470000	10	10	10	Carbamidomethylation	69148	Probable ATP-dependent RNA helicase DDX5 OS=Homo sapiens OX=9606 GN=DDX5 PE=1 SV=1
45	83	P27797|CALR_HUMAN	131.28	22	22	14200000	11	11	15	Carbamidomethylation	48142	Calreticulin OS=Homo sapiens OX=9606 GN=CALR PE=1 SV=1
65	53	P22234|PUR6_HUMAN	131.01	24	24	5020000	8	8	9	Carbamidomethylation; Acetylation (Protein N-term); Oxidation (M)	47079	Multifunctional protein ADE2 OS=Homo sapiens OX=9606 GN=PAICS PE=1 SV=3
56	57	P48643|TCPE_HUMAN	129.15	14	14	5740000	8	7	11	Carbamidomethylation	59671	T-complex protein 1 subunit epsilon OS=Homo sapiens OX=9606 GN=CCT5 PE=1 SV=1
77	87	O75390|CISY_HUMAN	127.94	14	14	3950000	7	7	8	Carbamidomethylation	51712	Citrate synthase mitochondrial OS=Homo sapiens OX=9606 GN=CS PE=1 SV=2
72	51	P14868|SYDC_HUMAN	127.4	18	18	2630000	8	8	8	Carbamidomethylation	57136	Aspartate--tRNA ligase cytoplasmic OS=Homo sapiens OX=9606 GN=DARS1 PE=1 SV=2
55	94	Q14103|HNRPD_HUMAN	127.14	26	26	7360000	10	9	12	Carbamidomethylation	38434	Heterogeneous nuclear ribonucleoprotein D0 OS=Homo sapiens OX=9606 GN=HNRNPD PE=1 SV=1
66	45	Q99832|TCPH_HUMAN	126.77	13	13	6080000	8	8	9	Carbamidomethylation; Oxidation (M)	59367	T-complex protein 1 subunit eta OS=Homo sapiens OX=9606 GN=CCT7 PE=1 SV=2
47	100	Q9NQ29|LUC7L_HUMAN	125.33	27	27	714000	10	3	13	Carbamidomethylation; Acetylation (Protein N-term); Oxidation (M)	43728	Putative RNA-binding protein Luc7-like 1 OS=Homo sapiens OX=9606 GN=LUC7L PE=1 SV=1
108	113	P29692|EF1D_HUMAN	124.08	22	22	3650000	5	5	5	Acetylation (Protein N-term)	31122	Elongation factor 1-delta OS=Homo sapiens OX=9606 GN=EEF1D PE=1 SV=5
94	142	P52597|HNRPF_HUMAN	122.42	11	11	1640000	5	3	6		45672	Heterogeneous nuclear ribonucleoprotein F OS=Homo sapiens OX=9606 GN=HNRNPF PE=1 SV=3
58	134	P67809|YBOX1_HUMAN	121.25	31	31	11600000	8	8	9	Deamidation (NQ)	35924	Y-box-binding protein 1 OS=Homo sapiens OX=9606 GN=YBX1 PE=1 SV=3
69	54	P35908|K22E_HUMAN	119.99	10	10	333000	7	1	9		65433	Keratin type II cytoskeletal 2 epidermal OS=Homo sapiens OX=9606 GN=KRT2 PE=1 SV=2
71	43	P00505|AATM_HUMAN	118.82	17	17	4160000	7	7	9	Oxidation (M)	47518	Aspartate aminotransferase mitochondrial OS=Homo sapiens OX=9606 GN=GOT2 PE=1 SV=3
63	195	P06748|NPM_HUMAN	118.45	15	15	7000000	6	6	8		32575	Nucleophosmin OS=Homo sapiens OX=9606 GN=NPM1 PE=1 SV=2
60	50	O75083|WDR1_HUMAN	116.78	14	14	3700000	9	9	9	Carbamidomethylation	66194	WD repeat-containing protein 1 OS=Homo sapiens OX=9606 GN=WDR1 PE=1 SV=4
86	135	P00390|GSHR_HUMAN	114.88	13	13	4020000	6	6	7	Carbamidomethylation	56257	Glutathione reductase mitochondrial OS=Homo sapiens OX=9606 GN=GSR PE=1 SV=2
67	138	Q9Y305|ACOT9_HUMAN	114.56	17	17	3920000	7	7	8		49902	Acyl-coenzyme A thioesterase 9 mitochondrial OS=Homo sapiens OX=9606 GN=ACOT9 PE=1 SV=2
93	213	Q99729|ROAA_HUMAN	111.5	16	16	2750000	5	4	6	Carbamidomethylation	36225	Heterogeneous nuclear ribonucleoprotein A/B OS=Homo sapiens OX=9606 GN=HNRNPAB PE=1 SV=2
112	337	P55209|NP1L1_HUMAN	111.28	6	6	2040000	4	4	5		45374	Nucleosome assembly protein 1-like 1 OS=Homo sapiens OX=9606 GN=NAP1L1 PE=1 SV=1
107	174	P08865|RSSA_HUMAN	110.72	23	23	6870000	5	5	5	Carbamidomethylation	32854	40S ribosomal protein SA OS=Homo sapiens OX=9606 GN=RPSA PE=1 SV=4
80	96	Q9UQ80|PA2G4_HUMAN	108.16	16	16	4160000	6	6	7	Carbamidomethylation; Pyro-glu from Q	43787	Proliferation-associated protein 2G4 OS=Homo sapiens OX=9606 GN=PA2G4 PE=1 SV=3
95	66	P11413|G6PD_HUMAN	106.9	12	12	1810000	6	6	6		59257	Glucose-6-phosphate 1-dehydrogenase OS=Homo sapiens OX=9606 GN=G6PD PE=1 SV=4
97	44	O60664|PLIN3_HUMAN	106.67	18	18	2490000	5	5	5	Pyro-glu from Q	47075	Perilipin-3 OS=Homo sapiens OX=9606 GN=PLIN3 PE=1 SV=3
74	78	P61978|HNRPK_HUMAN	105.26	20	20	3810000	9	9	9	Carbamidomethylation	50976	Heterogeneous nuclear ribonucleoprotein K OS=Homo sapiens OX=9606 GN=HNRNPK PE=1 SV=1
87	175	Q8NC51|PAIRB_HUMAN	105.11	11	11	1960000	4	4	6		44965	Plasminogen activator inhibitor 1 RNA-binding protein OS=Homo sapiens OX=9606 GN=SERBP1 PE=1 SV=2
92	85	Q9Y230|RUVB2_HUMAN	104.8	10	10	1150000	4	4	4	Carbamidomethylation	51157	RuvB-like 2 OS=Homo sapiens OX=9606 GN=RUVBL2 PE=1 SV=3
103	241	Q13283|G3BP1_HUMAN	104.58	6	6	1770000	3	3	4		52164	Ras GTPase-activating protein-binding protein 1 OS=Homo sapiens OX=9606 GN=G3BP1 PE=1 SV=1
84	128	P52292|IMA1_HUMAN	103.4	16	16	3320000	7	7	7	Carbamidomethylation; Acetylation (Protein N-term)	57862	Importin subunit alpha-1 OS=Homo sapiens OX=9606 GN=KPNA2 PE=1 SV=1
82	149	P07951|TPM2_HUMAN	102.64	18	18	3600000	6	6	7		32851	Tropomyosin beta chain OS=Homo sapiens OX=9606 GN=TPM2 PE=1 SV=1
79	141	P52209|6PGD_HUMAN	102.62	11	11	2730000	5	5	5	Carbamidomethylation	53140	6-phosphogluconate dehydrogenase decarboxylating OS=Homo sapiens OX=9606 GN=PGD PE=1 SV=3
91	79	P12268|IMDH2_HUMAN	102.41	13	13	2060000	6	6	6		55805	Inosine-5'-monophosphate dehydrogenase 2 OS=Homo sapiens OX=9606 GN=IMPDH2 PE=1 SV=2
105	91	P17174|AATC_HUMAN	99.34	13	13	2570000	5	5	5		46248	Aspartate aminotransferase cytoplasmic OS=Homo sapiens OX=9606 GN=GOT1 PE=1 SV=3
106	218	Q16630|CPSF6_HUMAN	97.2	12	12	2570000	5	5	5	Carbamidomethylation	59210	Cleavage and polyadenylation specificity factor subunit 6 OS=Homo sapiens OX=9606 GN=CPSF6 PE=1 SV=2
70	52	P47895|AL1A3_HUMAN	96.49	13	13	3440000	7	7	7	Carbamidomethylation	56109	Aldehyde dehydrogenase family 1 member A3 OS=Homo sapiens OX=9606 GN=ALDH1A3 PE=1 SV=2
100	136	P60228|EIF3E_HUMAN	95.17	15	15	1480000	5	5	5		52221	Eukaryotic translation initiation factor 3 subunit E OS=Homo sapiens OX=9606 GN=EIF3E PE=1 SV=1
120	147	O60506|HNRPQ_HUMAN	94.75	7	7	2280000	4	4	4	Carbamidomethylation	69603	Heterogeneous nuclear ribonucleoprotein Q OS=Homo sapiens OX=9606 GN=SYNCRIP PE=1 SV=2
102	192	P50502|F10A1_HUMAN	94.72	14	14	3590000	5	5	5		41332	Hsc70-interacting protein OS=Homo sapiens OX=9606 GN=ST13 PE=1 SV=2
101	110	P41091|IF2G_HUMAN	93.04	14	14	1810000	5	5	5	Carbamidomethylation; Acetylation (Protein N-term); Pyro-glu from Q	51110	Eukaryotic translation initiation factor 2 subunit 3 OS=Homo sapiens OX=9606 GN=EIF2S3 PE=1 SV=3
146	187	Q16881|TRXR1_HUMAN	92.3	4	4	1080000	3	3	3		70906	Thioredoxin reductase 1 cytoplasmic OS=Homo sapiens OX=9606 GN=TXNRD1 PE=1 SV=3
119	114	Q99873|ANM1_HUMAN	91.62	15	15	1870000	4	4	4	Carbamidomethylation	42462	Protein arginine N-methyltransferase 1 OS=Homo sapiens OX=9606 GN=PRMT1 PE=1 SV=3
90	204	P07910|HNRPC_HUMAN	91.01	17	17	7010000	6	6	6		33670	Heterogeneous nuclear ribonucleoproteins C1/C2 OS=Homo sapiens OX=9606 GN=HNRNPC PE=1 SV=4
122	225	Q02878|RL6_HUMAN	90.17	17	17	1910000	4	4	4		32728	60S ribosomal protein L6 OS=Homo sapiens OX=9606 GN=RPL6 PE=1 SV=3
115	258	P11940|PABP1_HUMAN	90.14	7	7	1100000	4	4	4		70671	Polyadenylate-binding protein 1 OS=Homo sapiens OX=9606 GN=PABPC1 PE=1 SV=2
128	166	P09960|LKHA4_HUMAN	89.49	6	6	917000	3	3	4		69285	Leukotriene A-4 hydrolase OS=Homo sapiens OX=9606 GN=LTA4H PE=1 SV=2
129	177	P08238|HS90B_HUMAN	89.48	4	4	1150000	3	2	3		83264	Heat shock protein HSP 90-beta OS=Homo sapiens OX=9606 GN=HSP90AB1 PE=1 SV=4
118	267	Q15366|PCBP2_HUMAN	88.3	13	13	1090000	4	3	4	Carbamidomethylation	38580	Poly(rC)-binding protein 2 OS=Homo sapiens OX=9606 GN=PCBP2 PE=1 SV=1
114	123	P09622|DLDH_HUMAN	88.27	9	9	1090000	4	4	4	Carbamidomethylation	54177	Dihydrolipoyl dehydrogenase mitochondrial OS=Homo sapiens OX=9606 GN=DLD PE=1 SV=2
110	170	Q9Y262|EIF3L_HUMAN	85.32	7	7	1030000	4	4	5	Pyro-glu from Q	66727	Eukaryotic translation initiation factor 3 subunit L OS=Homo sapiens OX=9606 GN=EIF3L PE=1 SV=1
81	242	P26373|RL13_HUMAN	84.96	22	22	2490000	5	5	6		24261	60S ribosomal protein L13 OS=Homo sapiens OX=9606 GN=RPL13 PE=1 SV=4
89	111	P31153|METK2_HUMAN	84.61	15	15	1780000	5	5	5		43661	S-adenosylmethionine synthase isoform type-2 OS=Homo sapiens OX=9606 GN=MAT2A PE=1 SV=1
78	122	P50395|GDIB_HUMAN	84.58	12	12	2280000	6	6	7	Carbamidomethylation	50663	Rab GDP dissociation inhibitor beta OS=Homo sapiens OX=9606 GN=GDI2 PE=1 SV=2
104	334	P84098|RL19_HUMAN	83.54	17	17	4850000	4	4	4		23466	60S ribosomal protein L19 OS=Homo sapiens OX=9606 GN=RPL19 PE=1 SV=1
109	216	O00148|DX39A_HUMAN	83.53	9	9	1570000	4	4	4		49130	ATP-dependent RNA helicase DDX39A OS=Homo sapiens OX=9606 GN=DDX39A PE=1 SV=2
96	185	P26599|PTBP1_HUMAN	83.45	8	8	1210000	4	4	4	Deamidation (NQ)	57221	Polypyrimidine tract-binding protein 1 OS=Homo sapiens OX=9606 GN=PTBP1 PE=1 SV=1
111	90	Q01518|CAP1_HUMAN	82.65	10	10	1390000	4	4	4	Carbamidomethylation	51902	Adenylyl cyclase-associated protein 1 OS=Homo sapiens OX=9606 GN=CAP1 PE=1 SV=5
121	121	P24752|THIL_HUMAN	82.39	11	11	1480000	4	4	4		45200	Acetyl-CoA acetyltransferase mitochondrial OS=Homo sapiens OX=9606 GN=ACAT1 PE=1 SV=1
135	246	P26196|DDX6_HUMAN	81.76	5	5	495000	2	2	2		54417	Probable ATP-dependent RNA helicase DDX6 OS=Homo sapiens OX=9606 GN=DDX6 PE=1 SV=2
88	140	Q09028|RBBP4_HUMAN	81.06	13	13	1850000	4	4	5	Acetylation (Protein N-term)	47656	Histone-binding protein RBBP4 OS=Homo sapiens OX=9606 GN=RBBP4 PE=1 SV=3
126	286	P62995|TRA2B_HUMAN	81.03	13	13	1600000	4	4	4		33666	Transformer-2 protein homolog beta OS=Homo sapiens OX=9606 GN=TRA2B PE=1 SV=1
98	248	P14866|HNRPL_HUMAN	80.53	5	5	1210000	3	3	3	Carbamidomethylation	64133	Heterogeneous nuclear ribonucleoprotein L OS=Homo sapiens OX=9606 GN=HNRNPL PE=1 SV=2
124	287	Q13247|SRSF6_HUMAN	79.51	9	9	1620000	4	4	4		39587	Serine/arginine-rich splicing factor 6 OS=Homo sapiens OX=9606 GN=SRSF6 PE=1 SV=2
159	388	O95232|LC7L3_HUMAN	77.81	7	7	1010000	2	2	2		51466	Luc7-like protein 3 OS=Homo sapiens OX=9606 GN=LUC7L3 PE=1 SV=2
125	163	P35613|BASI_HUMAN	77	10	10	1470000	3	3	3		42200	Basigin OS=Homo sapiens OX=9606 GN=BSG PE=1 SV=2
142	206	P50454|SERPH_HUMAN	76.3	9	9	1250000	3	3	3		46441	Serpin H1 OS=Homo sapiens OX=9606 GN=SERPINH1 PE=1 SV=2
150	353	P28799|GRN_HUMAN	74.93	4	4	451000	2	2	2	Carbamidomethylation	63545	Progranulin OS=Homo sapiens OX=9606 GN=GRN PE=1 SV=2
123	167	P54727|RD23B_HUMAN	72.58	8	8	1240000	4	4	4		43171	UV excision repair protein RAD23 homolog B OS=Homo sapiens OX=9606 GN=RAD23B PE=1 SV=1
133	102	P31939|PUR9_HUMAN	71.72	6	6	710000	3	3	3		64616	Bifunctional purine biosynthesis protein ATIC OS=Homo sapiens OX=9606 GN=ATIC PE=1 SV=3
160	194	P13489|RINI_HUMAN	71.49	5	5	490000	2	2	2	Carbamidomethylation	49974	Ribonuclease inhibitor OS=Homo sapiens OX=9606 GN=RNH1 PE=1 SV=2
147	227	P32119|PRDX2_HUMAN	71.15	10	10	123000	2	1	3	Pyro-glu from Q	21892	Peroxiredoxin-2 OS=Homo sapiens OX=9606 GN=PRDX2 PE=1 SV=5
165	130	Q9Y3F4|STRAP_HUMAN	70.3	5	5	684000	2	2	2		38438	Serine-threonine kinase receptor-associated protein OS=Homo sapiens OX=9606 GN=STRAP PE=1 SV=1
143	98	P00367|DHE3_HUMAN	70.17	7	7	810000	3	3	3		61398	Glutamate dehydrogenase 1 mitochondrial OS=Homo sapiens OX=9606 GN=GLUD1 PE=1 SV=2
162	171	P28838|AMPL_HUMAN	70.05	5	5	493000	2	2	2		56166	Cytosol aminopeptidase OS=Homo sapiens OX=9606 GN=LAP3 PE=1 SV=3
144	245	P39656|OST48_HUMAN	68.83	6	6	740000	3	3	3		50801	Dolichyl-diphosphooligosaccharide--protein glycosyltransferase 48 kDa subunit OS=Homo sapiens OX=9606 GN=DDOST PE=1 SV=4
141	335	P19338|NUCL_HUMAN	68.41	4	4	822000	3	3	3		76615	Nucleolin OS=Homo sapiens OX=9606 GN=NCL PE=1 SV=3
136	291	Q9UHX1|PUF60_HUMAN	67.36	3	3	793000	2	2	2		59876	Poly(U)-binding-splicing factor PUF60 OS=Homo sapiens OX=9606 GN=PUF60 PE=1 SV=1
127	288	P68400|CSK21_HUMAN	66.53	12	12	867000	4	3	4		45144	Casein kinase II subunit alpha OS=Homo sapiens OX=9606 GN=CSNK2A1 PE=1 SV=1
145	351	P11166|GTR1_HUMAN	65.89	4	4	641000	2	2	2		54084	Solute carrier family 2 facilitated glucose transporter member 1 OS=Homo sapiens OX=9606 GN=SLC2A1 PE=1 SV=2
130	283	Q01105|SET_HUMAN	64.25	10	10	1820000	3	3	4		33489	Protein SET OS=Homo sapiens OX=9606 GN=SET PE=1 SV=3
172	299	P16422|EPCAM_HUMAN	64.14	8	8	792000	2	2	2	Carbamidomethylation	34932	Epithelial cell adhesion molecule OS=Homo sapiens OX=9606 GN=EPCAM PE=1 SV=2
161	158	Q99536|VAT1_HUMAN	64.08	8	8	1460000	2	2	2		41920	Synaptic vesicle membrane protein VAT-1 homolog OS=Homo sapiens OX=9606 GN=VAT1 PE=1 SV=2
170	228	P62191|PRS4_HUMAN	62.97	5	5	951000	2	2	2		49185	26S proteasome regulatory subunit 4 OS=Homo sapiens OX=9606 GN=PSMC1 PE=1 SV=1
139	239	Q15365|PCBP1_HUMAN	62.42	11	11	596000	3	2	3	Carbamidomethylation	37498	Poly(rC)-binding protein 1 OS=Homo sapiens OX=9606 GN=PCBP1 PE=1 SV=2
163	176	Q9Y265|RUVB1_HUMAN	61.83	5	5	653000	2	2	2		50228	RuvB-like 1 OS=Homo sapiens OX=9606 GN=RUVBL1 PE=1 SV=1
166	222	O75821|EIF3G_HUMAN	61.47	7	7	588000	2	2	2		35611	Eukaryotic translation initiation factor 3 subunit G OS=Homo sapiens OX=9606 GN=EIF3G PE=1 SV=2
168	109	O00303|EIF3F_HUMAN	61.39	7	7	851000	2	2	2		37564	Eukaryotic translation initiation factor 3 subunit F OS=Homo sapiens OX=9606 GN=EIF3F PE=1 SV=1
153	108	O43776|SYNC_HUMAN	61.24	4	4	686000	2	2	2		62943	Asparagine--tRNA ligase cytoplasmic OS=Homo sapiens OX=9606 GN=NARS1 PE=1 SV=1
175	145	P07954|FUMH_HUMAN	61.15	4	4	601000	2	2	2		54637	Fumarate hydratase mitochondrial OS=Homo sapiens OX=9606 GN=FH PE=1 SV=3
173	247	O60701|UGDH_HUMAN	60.55	5	5	595000	2	2	2		55024	UDP-glucose 6-dehydrogenase OS=Homo sapiens OX=9606 GN=UGDH PE=1 SV=1
151	172	Q8NBS9|TXND5_HUMAN	60.26	6	6	584000	2	2	2	Carbamidomethylation	47629	Thioredoxin domain-containing protein 5 OS=Homo sapiens OX=9606 GN=TXNDC5 PE=1 SV=2
164	178	P35998|PRS7_HUMAN	60.01	6	6	535000	2	2	2	Carbamidomethylation	48634	26S proteasome regulatory subunit 7 OS=Homo sapiens OX=9606 GN=PSMC2 PE=1 SV=3
169	255	Q12905|ILF2_HUMAN	58.73	5	5	1050000	2	2	2		43062	Interleukin enhancer-binding factor 2 OS=Homo sapiens OX=9606 GN=ILF2 PE=1 SV=2
152	244	P49321|NASP_HUMAN	57.15	2	2	794000	2	2	2		85238	Nuclear autoantigenic sperm protein OS=Homo sapiens OX=9606 GN=NASP PE=1 SV=2
202	451	Q9UN86|G3BP2_HUMAN	56.67	3	3	381000	1	1	1		54121	Ras GTPase-activating protein-binding protein 2 OS=Homo sapiens OX=9606 GN=G3BP2 PE=1 SV=2
209	232	Q06203|PUR1_HUMAN	56.62	2	2	276000	1	1	1		57399	Amidophosphoribosyltransferase OS=Homo sapiens OX=9606 GN=PPAT PE=1 SV=1
116	89	P12277|KCRB_HUMAN	56.62	12	12	1310000	4	4	4	Oxidation (M)	42644	Creatine kinase B-type OS=Homo sapiens OX=9606 GN=CKB PE=1 SV=1
132	99	P04181|OAT_HUMAN	55.68	7	7	1090000	3	3	3		48535	Ornithine aminotransferase mitochondrial OS=Homo sapiens OX=9606 GN=OAT PE=1 SV=1
167	201	Q9Y266|NUDC_HUMAN	55.31	6	6	938000	2	2	2		38243	Nuclear migration protein nudC OS=Homo sapiens OX=9606 GN=NUDC PE=1 SV=1
117	168	P05455|LA_HUMAN	54.45	4	4	556000	2	2	2	Deamidation (NQ)	46837	Lupus La protein OS=Homo sapiens OX=9606 GN=SSB PE=1 SV=2
185	320	O15371|EIF3D_HUMAN	53.6	3	3	400000	1	1	1		63973	Eukaryotic translation initiation factor 3 subunit D OS=Homo sapiens OX=9606 GN=EIF3D PE=1 SV=1
201	354	P61626|LYSC_HUMAN	52.93	8	8	529000	1	1	1		16537	Lysozyme C OS=Homo sapiens OX=9606 GN=LYZ PE=1 SV=1
210	319	P05198|IF2A_HUMAN	52.16	4	4	344000	1	1	1		36112	Eukaryotic translation initiation factor 2 subunit 1 OS=Homo sapiens OX=9606 GN=EIF2S1 PE=1 SV=3
76	418	P01857|IGHG1_HUMAN	52.12	5	5	78500000	2	2	6	Oxidation (M)	36106	Immunoglobulin heavy constant gamma 1 OS=Homo sapiens OX=9606 GN=IGHG1 PE=1 SV=1
154	162	Q16543|CDC37_HUMAN	51.42	5	5	838000	2	2	2		44468	Hsp90 co-chaperone Cdc37 OS=Homo sapiens OX=9606 GN=CDC37 PE=1 SV=1
211	500	P22626|ROA2_HUMAN	49.52	4	4	441000	1	1	1		37430	Heterogeneous nuclear ribonucleoproteins A2/B1 OS=Homo sapiens OX=9606 GN=HNRNPA2B1 PE=1 SV=2
171	303	P31350|RIR2_HUMAN	49.49	8	8	744000	2	2	2		44878	Ribonucleoside-diphosphate reductase subunit M2 OS=Homo sapiens OX=9606 GN=RRM2 PE=1 SV=1
212	314	P04843|RPN1_HUMAN	48.9	2	2	253000	1	1	1		68569	Dolichyl-diphosphooligosaccharide--protein glycosyltransferase subunit 1 OS=Homo sapiens OX=9606 GN=RPN1 PE=1 SV=1
179	191	O75874|IDHC_HUMAN	47.3	5	5	476000	2	2	2		46659	Isocitrate dehydrogenase [NADP] cytoplasmic OS=Homo sapiens OX=9606 GN=IDH1 PE=1 SV=2
216	349	Q96KP4|CNDP2_HUMAN	47.01	2	2	333000	1	1	1		52879	Cytosolic non-specific dipeptidase OS=Homo sapiens OX=9606 GN=CNDP2 PE=1 SV=2
177	196	P23381|SYWC_HUMAN	46.94	5	5	592000	2	2	2		53165	Tryptophan--tRNA ligase cytoplasmic OS=Homo sapiens OX=9606 GN=WARS1 PE=1 SV=2
213	112	O43242|PSMD3_HUMAN	46.75	2	2	393000	1	1	1		60978	26S proteasome non-ATPase regulatory subunit 3 OS=Homo sapiens OX=9606 GN=PSMD3 PE=1 SV=2
155	382	P12956|XRCC6_HUMAN	45.83	5	5	788000	2	2	2	Pyro-glu from Q	69843	X-ray repair cross-complementing protein 6 OS=Homo sapiens OX=9606 GN=XRCC6 PE=1 SV=2
180	133	P30153|2AAA_HUMAN	45.64	2	2	339000	1	1	1		65309	Serine/threonine-protein phosphatase 2A 65 kDa regulatory subunit A alpha isoform OS=Homo sapiens OX=9606 GN=PPP2R1A PE=1 SV=4
214	317	P04040|CATA_HUMAN	45.38	2	2	229000	1	1	1		59756	Catalase OS=Homo sapiens OX=9606 GN=CAT PE=1 SV=3
186	180	Q9NPH2|INO1_HUMAN	44.94	3	3	562000	1	1	1		61068	Inositol-3-phosphate synthase 1 OS=Homo sapiens OX=9606 GN=ISYNA1 PE=1 SV=1
174	280	Q16181|SEPT7_HUMAN	44.81	4	4	573000	2	2	2		50680	Septin-7 OS=Homo sapiens OX=9606 GN=SEPTIN7 PE=1 SV=2
215	253	Q9UHD8|SEPT9_HUMAN	44.07	3	3	474000	1	1	1		65402	Septin-9 OS=Homo sapiens OX=9606 GN=SEPTIN9 PE=1 SV=2
178	243	P31930|QCR1_HUMAN	44.07	6	6	391000	2	2	2	Carbamidomethylation	52646	Cytochrome b-c1 complex subunit 1 mitochondrial OS=Homo sapiens OX=9606 GN=UQCRC1 PE=1 SV=3
134	229	P62987|RL40_HUMAN	43.92	12	12	913000	2	2	2		14728	Ubiquitin-60S ribosomal protein L40 OS=Homo sapiens OX=9606 GN=UBA52 PE=1 SV=2
176	298	P48637|GSHB_HUMAN	43.19	4	4	362000	2	2	2		52385	Glutathione synthetase OS=Homo sapiens OX=9606 GN=GSS PE=1 SV=1
217	366	Q9UNZ2|NSF1C_HUMAN	42.84	5	5	171000	1	1	1		40573	NSFL1 cofactor p47 OS=Homo sapiens OX=9606 GN=NSFL1C PE=1 SV=2
182	359	Q92734|TFG_HUMAN	42.61	2	2	381000	1	1	1		43448	Protein TFG OS=Homo sapiens OX=9606 GN=TFG PE=1 SV=2
187	304	P61160|ARP2_HUMAN	41.07	4	4	272000	1	1	1		44761	Actin-related protein 2 OS=Homo sapiens OX=9606 GN=ACTR2 PE=1 SV=1
218	512	Q15758|AAAT_HUMAN	40.15	2	2	629000	1	1	1		56598	Neutral amino acid transporter B(0) OS=Homo sapiens OX=9606 GN=SLC1A5 PE=1 SV=2
226	535	Q96E39|RMXL1_HUMAN	38.32	2	2	322000	1	1	1	Acetylation (Protein N-term)	42142	RNA binding motif protein X-linked-like-1 OS=Homo sapiens OX=9606 GN=RBMXL1 PE=1 SV=1
189	347	P61163|ACTZ_HUMAN	38.3	3	3	351000	1	1	1		42614	Alpha-centractin OS=Homo sapiens OX=9606 GN=ACTR1A PE=1 SV=1
188	457	Q9NWB6|ARGL1_HUMAN	35.69	3	3	154000	1	1	1		33216	Arginine and glutamate-rich protein 1 OS=Homo sapiens OX=9606 GN=ARGLU1 PE=1 SV=1
219	394	P62495|ERF1_HUMAN	35.59	3	3	368000	1	1	1		49031	Eukaryotic peptide chain release factor subunit 1 OS=Homo sapiens OX=9606 GN=ETF1 PE=1 SV=3
220	310	P52272|HNRPM_HUMAN	35.53	3	3	481000	1	1	1		77516	Heterogeneous nuclear ribonucleoprotein M OS=Homo sapiens OX=9606 GN=HNRNPM PE=1 SV=3
200	205	P43686|PRS6B_HUMAN	35.5	2	2	276000	1	1	1		47366	26S proteasome regulatory subunit 6B OS=Homo sapiens OX=9606 GN=PSMC4 PE=1 SV=2
183	210	P62195|PRS8_HUMAN	35.46	3	3	234000	1	1	1	Carbamidomethylation	45626	26S proteasome regulatory subunit 8 OS=Homo sapiens OX=9606 GN=PSMC5 PE=1 SV=1
181	139	Q9NTK5|OLA1_HUMAN	34.98	6	6	419000	2	2	2		44744	Obg-like ATPase 1 OS=Homo sapiens OX=9606 GN=OLA1 PE=1 SV=2
221	183	P37837|TALDO_HUMAN	34.61	3	3	298000	1	1	1		37540	Transaldolase OS=Homo sapiens OX=9606 GN=TALDO1 PE=1 SV=2
222	316	Q12849|GRSF1_HUMAN	34.41	2	2	196000	1	1	1		53126	G-rich sequence factor 1 OS=Homo sapiens OX=9606 GN=GRSF1 PE=1 SV=3
228	352	Q15293|RCN1_HUMAN	34.06	2	2	295000	1	1	1		38890	Reticulocalbin-1 OS=Homo sapiens OX=9606 GN=RCN1 PE=1 SV=1
223	296	P30740|ILEU_HUMAN	33.75	3	3	319000	1	1	1		42742	Leukocyte elastase inhibitor OS=Homo sapiens OX=9606 GN=SERPINB1 PE=1 SV=1
224	449	Q9NYL9|TMOD3_HUMAN	33.74	3	3	235000	1	1	1		39595	Tropomodulin-3 OS=Homo sapiens OX=9606 GN=TMOD3 PE=1 SV=1
225	182	O14745|NHRF1_HUMAN	33.31	3	3	231000	1	1	1		38868	Na(+)/H(+) exchange regulatory cofactor NHE-RF1 OS=Homo sapiens OX=9606 GN=SLC9A3R1 PE=1 SV=4
184	340	O14744|ANM5_HUMAN	33	3	3	634000	2	2	2		72684	Protein arginine N-methyltransferase 5 OS=Homo sapiens OX=9606 GN=PRMT5 PE=1 SV=4
229	391	P49006|MRP_HUMAN	30.78	7	7	383000	1	1	1		19529	MARCKS-related protein OS=Homo sapiens OX=9606 GN=MARCKSL1 PE=1 SV=2
191	470	Q96L21|RL10L_HUMAN	29.42	3	3	162000	1	1	1		24519	60S ribosomal protein L10-like OS=Homo sapiens OX=9606 GN=RPL10L PE=1 SV=3
156	1153	Q8WXH0|SYNE2_HUMAN	29.24	0	0	316000	1	1	1		796457	Nesprin-2 OS=Homo sapiens OX=9606 GN=SYNE2 PE=1 SV=3
203	157	Q9Y617|SERC_HUMAN	29.18	3	3	403000	1	1	1		40423	Phosphoserine aminotransferase OS=Homo sapiens OX=9606 GN=PSAT1 PE=1 SV=2
230	560	Q96HU8|DIRA2_HUMAN	28.88	6	6	228000	1	1	1		22485	GTP-binding protein Di-Ras2 OS=Homo sapiens OX=9606 GN=DIRAS2 PE=1 SV=1
231	541	Q86U42|PABP2_HUMAN	28.79	4	4	398000	1	1	1		32749	Polyadenylate-binding protein 2 OS=Homo sapiens OX=9606 GN=PABPN1 PE=1 SV=3
232	333	Q12792|TWF1_HUMAN	27.78	2	2	284000	1	1	1		40283	Twinfilin-1 OS=Homo sapiens OX=9606 GN=TWF1 PE=1 SV=3
198	4700	Q9UMS4|PRP19_HUMAN	26.68	3	3	542000	1	1	1	Carbamidomethylation; Pyro-glu from Q	55181	Pre-mRNA-processing factor 19 OS=Homo sapiens OX=9606 GN=PRPF19 PE=1 SV=1
204	581	Q2M329|CCD96_HUMAN	25.74	2	2	642000	1	1	1		62711	Coiled-coil domain-containing protein 96 OS=Homo sapiens OX=9606 GN=CCDC96 PE=1 SV=2
233	531	Q96I99|SUCB2_HUMAN	23.88	3	3	148000	1	1	1		46511	Succinate--CoA ligase [GDP-forming] subunit beta mitochondrial OS=Homo sapiens OX=9606 GN=SUCLG2 PE=1 SV=2
234	688	P98196|AT11A_HUMAN	23.69	2	2	1950000	1	1	1	Deamidation (NQ)	129756	Phospholipid-transporting ATPase IH OS=Homo sapiens OX=9606 GN=ATP11A PE=1 SV=3
236	4704	Q8WXF1|PSPC1_HUMAN	23.39	2	2	215000	1	1	1		58744	Paraspeckle component 1 OS=Homo sapiens OX=9606 GN=PSPC1 PE=1 SV=1
238	301	P54136|SYRC_HUMAN	22.46	2	2	264000	1	1	1		75379	Arginine--tRNA ligase cytoplasmic OS=Homo sapiens OX=9606 GN=RARS1 PE=1 SV=2
237	254	P09972|ALDOC_HUMAN	22.44	7	7	379000	1	1	1		39456	Fructose-bisphosphate aldolase C OS=Homo sapiens OX=9606 GN=ALDOC PE=1 SV=2
241	2677	Q9UBP6|TRMB_HUMAN	21.45	2	2	214000	1	1	1		31471	tRNA (guanine-N(7)-)-methyltransferase OS=Homo sapiens OX=9606 GN=METTL1 PE=1 SV=1
240	250	Q15008|PSMD6_HUMAN	21.17	2	2	258000	1	1	1		45531	26S proteasome non-ATPase regulatory subunit 6 OS=Homo sapiens OX=9606 GN=PSMD6 PE=1 SV=1
239	718	O00425|IF2B3_HUMAN	20.96	2	2	222000	1	1	1		63705	Insulin-like growth factor 2 mRNA-binding protein 3 OS=Homo sapiens OX=9606 GN=IGF2BP3 PE=1 SV=2
242	612	Q93070|NAR4_HUMAN	20.52	2	2	899000	1	1	1	Oxidation (M)	35878	Ecto-ADP-ribosyltransferase 4 OS=Homo sapiens OX=9606 GN=ART4 PE=2 SV=2

## Sheet: antisense
Protein Group	Protein ID	Accession	-10lgP	Coverage (%)	Coverage (%) ANTI-SENSE	Area ANTI-SENSE	#Peptides	#Unique	#Spec ANTI-SENSE	PTM	Avg. Mass	Description
1	8	P60709|ACTB_HUMAN	242.08	63	63	1920000	32	1	55	Carbamidomethylation; Acetylation (Protein N-term); Deamidation (NQ); Oxidation (M); Pyro-glu from Q	41737	Actin cytoplasmic 1 OS=Homo sapiens OX=9606 GN=ACTB PE=1 SV=1
2	10	P63261|ACTG_HUMAN	241.21	63	63	234000	32	1	55	Carbamidomethylation; Acetylation (Protein N-term); Deamidation (NQ); Oxidation (M); Pyro-glu from Q	41793	Actin cytoplasmic 2 OS=Homo sapiens OX=9606 GN=ACTG1 PE=1 SV=1
6	3	P10809|CH60_HUMAN	235.53	54	54	123000000	34	34	48	Carbamidomethylation; Deamidation (NQ); Oxidation (M)	61055	60 kDa heat shock protein mitochondrial OS=Homo sapiens OX=9606 GN=HSPD1 PE=1 SV=2
8	2	P07237|PDIA1_HUMAN	221.76	50	50	86100000	30	30	42	Carbamidomethylation; Deamidation (NQ); Oxidation (M)	57116	Protein disulfide-isomerase OS=Homo sapiens OX=9606 GN=P4HB PE=1 SV=3
10	4	P07437|TBB5_HUMAN	215.9	47	47	14800000	20	3	37	Carbamidomethylation; Oxidation (M)	49671	Tubulin beta chain OS=Homo sapiens OX=9606 GN=TUBB PE=1 SV=2
5	12	P14618|KPYM_HUMAN	214.84	56	56	121000000	29	29	48	Carbamidomethylation; Deamidation (NQ); Oxidation (M); Pyro-glu from Q	57937	Pyruvate kinase PKM OS=Homo sapiens OX=9606 GN=PKM PE=1 SV=4
4	9	P06733|ENOA_HUMAN	213.79	51	51	193000000	29	25	46	Carbamidomethylation; Deamidation (NQ); Oxidation (M)	47169	Alpha-enolase OS=Homo sapiens OX=9606 GN=ENO1 PE=1 SV=2
13	11	P68371|TBB4B_HUMAN	206.21	47	47	10300000	21	2	36	Carbamidomethylation; Oxidation (M)	49831	Tubulin beta-4B chain OS=Homo sapiens OX=9606 GN=TUBB4B PE=1 SV=1
14	22	P50990|TCPQ_HUMAN	202.74	55	55	46300000	28	28	36	Carbamidomethylation; Acetylation (Protein N-term); Oxidation (M); Pyro-glu from Q	59621	T-complex protein 1 subunit theta OS=Homo sapiens OX=9606 GN=CCT8 PE=1 SV=4
9	5	P00558|PGK1_HUMAN	200.87	68	68	59100000	27	26	38	Carbamidomethylation; Acetylation (Protein N-term); Deamidation (NQ); Oxidation (M)	44615	Phosphoglycerate kinase 1 OS=Homo sapiens OX=9606 GN=PGK1 PE=1 SV=3
28	58	P68104|EF1A1_HUMAN	199.85	24	24	25800000	17	8	25	Pyro-glu from Q	50141	Elongation factor 1-alpha 1 OS=Homo sapiens OX=9606 GN=EEF1A1 PE=1 SV=1
21	31	P26641|EF1G_HUMAN	199.33	39	39	48100000	20	20	29	Carbamidomethylation; Acetylation (Protein N-term); Oxidation (M); Pyro-glu from Q	50119	Elongation factor 1-gamma OS=Homo sapiens OX=9606 GN=EEF1G PE=1 SV=3
19	6	P25705|ATPA_HUMAN	197.58	38	38	26900000	21	20	26	Oxidation (M); Pyro-glu from Q	59751	ATP synthase subunit alpha mitochondrial OS=Homo sapiens OX=9606 GN=ATP5F1A PE=1 SV=1
17	27	P68363|TBA1B_HUMAN	196.42	40	40	6590000	16	2	28	Carbamidomethylation; Deamidation (NQ); Oxidation (M); Pyro-glu from Q	50152	Tubulin alpha-1B chain OS=Homo sapiens OX=9606 GN=TUBA1B PE=1 SV=1
30	21	P17987|TCPA_HUMAN	195.47	32	32	24800000	20	19	24	Carbamidomethylation; Acetylation (Protein N-term); Oxidation (M); Pyro-glu from Q	60344	T-complex protein 1 subunit alpha OS=Homo sapiens OX=9606 GN=TCP1 PE=1 SV=1
15	38	P04075|ALDOA_HUMAN	194.8	47	47	37700000	19	18	28	Carbamidomethylation; Deamidation (NQ); Oxidation (M)	39420	Fructose-bisphosphate aldolase A OS=Homo sapiens OX=9606 GN=ALDOA PE=1 SV=2
40	23	P34897|GLYM_HUMAN	192.55	41	41	16600000	18	18	21	Carbamidomethylation; Oxidation (M); Pyro-glu from Q	55993	Serine hydroxymethyltransferase mitochondrial OS=Homo sapiens OX=9606 GN=SHMT2 PE=1 SV=3
35	33	Q13509|TBB3_HUMAN	191.56	39	39	1600000	15	3	23	Carbamidomethylation; Oxidation (M)	50433	Tubulin beta-3 chain OS=Homo sapiens OX=9606 GN=TUBB3 PE=1 SV=2
12	25	P30101|PDIA3_HUMAN	191.37	45	45	51800000	26	26	36	Carbamidomethylation; Oxidation (M); Pyro-glu from Q	56782	Protein disulfide-isomerase A3 OS=Homo sapiens OX=9606 GN=PDIA3 PE=1 SV=4
38	29	P23526|SAHH_HUMAN	190.4	40	40	28500000	18	18	21	Carbamidomethylation; Deamidation (NQ); Oxidation (M); Pyro-glu from Q	47716	Adenosylhomocysteinase OS=Homo sapiens OX=9606 GN=AHCY PE=1 SV=4
29	24	P60842|IF4A1_HUMAN	187.7	46	46	31500000	17	15	25	Carbamidomethylation; Oxidation (M)	46154	Eukaryotic initiation factor 4A-I OS=Homo sapiens OX=9606 GN=EIF4A1 PE=1 SV=1
23	30	Q9BQE3|TBA1C_HUMAN	186.61	40	40	1170000	15	1	26	Carbamidomethylation; Deamidation (NQ); Oxidation (M); Pyro-glu from Q	49895	Tubulin alpha-1C chain OS=Homo sapiens OX=9606 GN=TUBA1C PE=1 SV=1
11	15	P29401|TKT_HUMAN	186.31	41	41	66900000	27	26	35	Carbamidomethylation; Acetylation (Protein N-term); Deamidation (NQ); Oxidation (M)	67878	Transketolase OS=Homo sapiens OX=9606 GN=TKT PE=1 SV=3
26	14	P06576|ATPB_HUMAN	183.6	44	44	43800000	19	19	27	Oxidation (M)	56560	ATP synthase subunit beta mitochondrial OS=Homo sapiens OX=9606 GN=ATP5F1B PE=1 SV=3
18	13	P50991|TCPD_HUMAN	180.72	42	42	25500000	21	20	29	Carbamidomethylation; Oxidation (M); Pyro-glu from Q	57924	T-complex protein 1 subunit delta OS=Homo sapiens OX=9606 GN=CCT4 PE=1 SV=4
43	84	Q06830|PRDX1_HUMAN	177.58	64	64	21200000	16	12	20	Carbamidomethylation; Oxidation (M); Pyro-glu from Q	22110	Peroxiredoxin-1 OS=Homo sapiens OX=9606 GN=PRDX1 PE=1 SV=1
16	41	P49368|TCPG_HUMAN	176.83	44	44	31000000	25	24	32	Carbamidomethylation; Oxidation (M)	60534	T-complex protein 1 subunit gamma OS=Homo sapiens OX=9606 GN=CCT3 PE=1 SV=4
25	45	Q99832|TCPH_HUMAN	176.59	44	44	24500000	22	21	28	Carbamidomethylation; Acetylation (Protein N-term); Oxidation (M); Pyro-glu from Q	59367	T-complex protein 1 subunit eta OS=Homo sapiens OX=9606 GN=CCT7 PE=1 SV=2
31	39	Q02790|FKBP4_HUMAN	175.35	36	36	17200000	17	17	21	Carbamidomethylation; Oxidation (M); Pyro-glu from Q	51805	Peptidyl-prolyl cis-trans isomerase FKBP4 OS=Homo sapiens OX=9606 GN=FKBP4 PE=1 SV=3
34	42	P04264|K2C1_HUMAN	173.91	25	25	5220000	20	8	23	Carbamidomethylation; Oxidation (M)	66039	Keratin type II cytoskeletal 1 OS=Homo sapiens OX=9606 GN=KRT1 PE=1 SV=6
49	93	Q05639|EF1A2_HUMAN	173.6	19	19	523000	10	2	16	Pyro-glu from Q	50470	Elongation factor 1-alpha 2 OS=Homo sapiens OX=9606 GN=EEF1A2 PE=1 SV=1
42	40	Q16658|FSCN1_HUMAN	173.13	28	28	24700000	14	14	19	Carbamidomethylation	54530	Fascin OS=Homo sapiens OX=9606 GN=FSCN1 PE=1 SV=3
33	26	P40227|TCPZ_HUMAN	172.39	31	31	22000000	16	15	21	Carbamidomethylation; Oxidation (M); Pyro-glu from Q	58024	T-complex protein 1 subunit zeta OS=Homo sapiens OX=9606 GN=CCT6A PE=1 SV=3
24	18	P78371|TCPB_HUMAN	169.68	46	46	29500000	25	25	29	Carbamidomethylation; Acetylation (Protein N-term); Oxidation (M)	57488	T-complex protein 1 subunit beta OS=Homo sapiens OX=9606 GN=CCT2 PE=1 SV=4
32	48	P31948|STIP1_HUMAN	169.23	33	33	21900000	17	17	20	Carbamidomethylation; Acetylation (Protein N-term); Oxidation (M)	62639	Stress-induced-phosphoprotein 1 OS=Homo sapiens OX=9606 GN=STIP1 PE=1 SV=1
51	54	P35908|K22E_HUMAN	168.79	21	21	3300000	14	7	16	Carbamidomethylation	65433	Keratin type II cytoskeletal 2 epidermal OS=Homo sapiens OX=9606 GN=KRT2 PE=1 SV=2
55	49	P49411|EFTU_HUMAN	168.77	32	32	8610000	12	12	14	Carbamidomethylation; Oxidation (M)	49542	Elongation factor Tu mitochondrial OS=Homo sapiens OX=9606 GN=TUFM PE=1 SV=2
56	43	P00505|AATM_HUMAN	167.43	39	39	14300000	14	14	15	Carbamidomethylation; Deamidation (NQ); Oxidation (M)	47518	Aspartate aminotransferase mitochondrial OS=Homo sapiens OX=9606 GN=GOT2 PE=1 SV=3
64	44	O60664|PLIN3_HUMAN	164.56	40	40	8630000	13	13	13	Oxidation (M); Pyro-glu from Q	47075	Perilipin-3 OS=Homo sapiens OX=9606 GN=PLIN3 PE=1 SV=3
27	32	P05783|K1C18_HUMAN	164.21	37	37	27700000	19	14	25	Deamidation (NQ); Oxidation (M); Pyro-glu from Q	48058	Keratin type I cytoskeletal 18 OS=Homo sapiens OX=9606 GN=KRT18 PE=1 SV=2
72	86	Q15084|PDIA6_HUMAN	162.78	32	32	9340000	11	11	11		48121	Protein disulfide-isomerase A6 OS=Homo sapiens OX=9606 GN=PDIA6 PE=1 SV=1
41	83	P27797|CALR_HUMAN	160.19	28	28	27700000	15	15	21	Carbamidomethylation	48142	Calreticulin OS=Homo sapiens OX=9606 GN=CALR PE=1 SV=1
47	53	P22234|PUR6_HUMAN	155.36	31	31	13300000	12	12	15	Carbamidomethylation; Acetylation (Protein N-term); Oxidation (M)	47079	Multifunctional protein ADE2 OS=Homo sapiens OX=9606 GN=PAICS PE=1 SV=3
44	52	P47895|AL1A3_HUMAN	154.82	32	32	10200000	16	14	18	Carbamidomethylation	56109	Aldehyde dehydrogenase family 1 member A3 OS=Homo sapiens OX=9606 GN=ALDH1A3 PE=1 SV=2
45	51	P14868|SYDC_HUMAN	154.54	28	28	5790000	13	13	14	Carbamidomethylation; Oxidation (M)	57136	Aspartate--tRNA ligase cytoplasmic OS=Homo sapiens OX=9606 GN=DARS1 PE=1 SV=2
62	87	O75390|CISY_HUMAN	152.31	24	24	11900000	12	12	14	Carbamidomethylation; Oxidation (M)	51712	Citrate synthase mitochondrial OS=Homo sapiens OX=9606 GN=CS PE=1 SV=2
54	79	P12268|IMDH2_HUMAN	150.71	36	36	11100000	15	15	16	Carbamidomethylation; Oxidation (M)	55805	Inosine-5'-monophosphate dehydrogenase 2 OS=Homo sapiens OX=9606 GN=IMPDH2 PE=1 SV=2
36	62	P06744|G6PI_HUMAN	148.55	30	30	27600000	16	16	20	Acetylation (Protein N-term); Deamidation (NQ); Oxidation (M)	63147	Glucose-6-phosphate isomerase OS=Homo sapiens OX=9606 GN=GPI PE=1 SV=4
46	50	O75083|WDR1_HUMAN	147.98	29	29	12300000	14	14	17	Carbamidomethylation; Oxidation (M)	66194	WD repeat-containing protein 1 OS=Homo sapiens OX=9606 GN=WDR1 PE=1 SV=4
39	57	P48643|TCPE_HUMAN	147.79	22	22	12900000	14	13	20	Carbamidomethylation; Oxidation (M)	59671	T-complex protein 1 subunit epsilon OS=Homo sapiens OX=9606 GN=CCT5 PE=1 SV=1
90	109	O00303|EIF3F_HUMAN	145.49	27	27	4830000	8	8	9	Oxidation (M)	37564	Eukaryotic translation initiation factor 3 subunit F OS=Homo sapiens OX=9606 GN=EIF3F PE=1 SV=1
113	113	P29692|EF1D_HUMAN	143.5	35	35	10100000	8	7	8	Acetylation (Protein N-term); Oxidation (M)	31122	Elongation factor 1-delta OS=Homo sapiens OX=9606 GN=EEF1D PE=1 SV=5
92	142	P52597|HNRPF_HUMAN	142.22	18	18	3460000	7	5	8	Acetylation (Protein N-term); Oxidation (M)	45672	Heterogeneous nuclear ribonucleoprotein F OS=Homo sapiens OX=9606 GN=HNRNPF PE=1 SV=3
86	7	P11142|HSP7C_HUMAN	142.13	20	20	5040000	10	9	10	Carbamidomethylation; Oxidation (M)	70898	Heat shock cognate 71 kDa protein OS=Homo sapiens OX=9606 GN=HSPA8 PE=1 SV=1
83	114	Q99873|ANM1_HUMAN	141.97	24	24	6510000	7	7	9	Carbamidomethylation; Oxidation (M); Pyro-glu from Q	42462	Protein arginine N-methyltransferase 1 OS=Homo sapiens OX=9606 GN=PRMT1 PE=1 SV=3
109	95	P38919|IF4A3_HUMAN	141.68	20	20	1890000	7	5	8	Acetylation (Protein N-term); Oxidation (M)	46871	Eukaryotic initiation factor 4A-III OS=Homo sapiens OX=9606 GN=EIF4A3 PE=1 SV=4
57	90	Q01518|CAP1_HUMAN	141.06	24	24	9200000	13	13	15	Carbamidomethylation; Acetylation (Protein N-term); Deamidation (NQ); Oxidation (M)	51902	Adenylyl cyclase-associated protein 1 OS=Homo sapiens OX=9606 GN=CAP1 PE=1 SV=5
53	78	P61978|HNRPK_HUMAN	140.7	28	28	8060000	15	14	15	Carbamidomethylation; Oxidation (M)	50976	Heterogeneous nuclear ribonucleoprotein K OS=Homo sapiens OX=9606 GN=HNRNPK PE=1 SV=1
108	98	P00367|DHE3_HUMAN	138.88	20	20	3180000	8	8	8	Oxidation (M)	61398	Glutamate dehydrogenase 1 mitochondrial OS=Homo sapiens OX=9606 GN=GLUD1 PE=1 SV=2
71	115	P31943|HNRH1_HUMAN	137.97	21	21	4670000	10	8	11	Carbamidomethylation; Deamidation (NQ); Oxidation (M)	49229	Heterogeneous nuclear ribonucleoprotein H OS=Homo sapiens OX=9606 GN=HNRNPH1 PE=1 SV=4
67	85	Q9Y230|RUVB2_HUMAN	137.38	23	23	4990000	9	9	11	Carbamidomethylation; Oxidation (M)	51157	RuvB-like 2 OS=Homo sapiens OX=9606 GN=RUVBL2 PE=1 SV=3
63	63	P13645|K1C10_HUMAN	136.72	16	16	3230000	7	5	10	Oxidation (M)	58827	Keratin type I cytoskeletal 10 OS=Homo sapiens OX=9606 GN=KRT10 PE=1 SV=6
87	91	P17174|AATC_HUMAN	135.55	24	24	6850000	10	10	10	Pyro-glu from Q	46248	Aspartate aminotransferase cytoplasmic OS=Homo sapiens OX=9606 GN=GOT1 PE=1 SV=3
65	96	Q9UQ80|PA2G4_HUMAN	134.53	26	26	12200000	10	10	12	Carbamidomethylation; Oxidation (M); Pyro-glu from Q	43787	Proliferation-associated protein 2G4 OS=Homo sapiens OX=9606 GN=PA2G4 PE=1 SV=3
52	66	P11413|G6PD_HUMAN	133.93	30	30	7220000	14	14	15	Carbamidomethylation; Acetylation (Protein N-term); Oxidation (M)	59257	Glucose-6-phosphate 1-dehydrogenase OS=Homo sapiens OX=9606 GN=G6PD PE=1 SV=4
115	129	O43175|SERA_HUMAN	132.71	16	16	2510000	7	7	7	Carbamidomethylation	56651	D-3-phosphoglycerate dehydrogenase OS=Homo sapiens OX=9606 GN=PHGDH PE=1 SV=4
95	121	P24752|THIL_HUMAN	132.61	17	17	3300000	6	6	6	Oxidation (M)	45200	Acetyl-CoA acetyltransferase mitochondrial OS=Homo sapiens OX=9606 GN=ACAT1 PE=1 SV=1
59	89	P12277|KCRB_HUMAN	132.59	31	31	11300000	9	8	12	Carbamidomethylation; Oxidation (M)	42644	Creatine kinase B-type OS=Homo sapiens OX=9606 GN=CKB PE=1 SV=1
78	94	Q14103|HNRPD_HUMAN	129.22	22	22	7870000	10	9	10	Carbamidomethylation; Oxidation (M)	38434	Heterogeneous nuclear ribonucleoprotein D0 OS=Homo sapiens OX=9606 GN=HNRNPD PE=1 SV=1
89	92	P49748|ACADV_HUMAN	129.11	21	21	4260000	10	10	10	Oxidation (M)	70390	Very long-chain specific acyl-CoA dehydrogenase mitochondrial OS=Homo sapiens OX=9606 GN=ACADVL PE=1 SV=1
119	170	Q9Y262|EIF3L_HUMAN	129.01	12	12	3290000	7	6	8	Pyro-glu from Q	66727	Eukaryotic translation initiation factor 3 subunit L OS=Homo sapiens OX=9606 GN=EIF3L PE=1 SV=1
103	155	P19013|K2C4_HUMAN	127.83	15	15	640000	7	2	9		56144	Keratin type II cytoskeletal 4 OS=Homo sapiens OX=9606 GN=KRT4 PE=1 SV=5
70	97	P54577|SYYC_HUMAN	127.51	16	16	2220000	9	9	9	Carbamidomethylation	59144	Tyrosine--tRNA ligase cytoplasmic OS=Homo sapiens OX=9606 GN=YARS1 PE=1 SV=4
66	134	P67809|YBOX1_HUMAN	126.95	46	46	7240000	9	5	12	Deamidation (NQ)	35924	Y-box-binding protein 1 OS=Homo sapiens OX=9606 GN=YBX1 PE=1 SV=3
118	135	P00390|GSHR_HUMAN	126.66	14	14	8100000	6	6	7	Carbamidomethylation	56257	Glutathione reductase mitochondrial OS=Homo sapiens OX=9606 GN=GSR PE=1 SV=2
82	99	P04181|OAT_HUMAN	126.43	23	23	6290000	9	9	10	Carbamidomethylation; Oxidation (M)	48535	Ornithine aminotransferase mitochondrial OS=Homo sapiens OX=9606 GN=OAT PE=1 SV=1
132	143	Q9HCC0|MCCB_HUMAN	126.25	13	13	2420000	6	6	6	Carbamidomethylation; Oxidation (M)	61333	Methylcrotonoyl-CoA carboxylase beta chain mitochondrial OS=Homo sapiens OX=9606 GN=MCCC2 PE=1 SV=1
84	141	P52209|6PGD_HUMAN	124.25	14	14	6760000	7	7	8	Carbamidomethylation	53140	6-phosphogluconate dehydrogenase decarboxylating OS=Homo sapiens OX=9606 GN=PGD PE=1 SV=3
88	117	O00231|PSD11_HUMAN	123.21	20	20	2350000	8	8	8	Acetylation (Protein N-term)	47464	26S proteasome non-ATPase regulatory subunit 11 OS=Homo sapiens OX=9606 GN=PSMD11 PE=1 SV=3
94	175	Q8NC51|PAIRB_HUMAN	123.15	13	13	5020000	6	6	8		44965	Plasminogen activator inhibitor 1 RNA-binding protein OS=Homo sapiens OX=9606 GN=SERBP1 PE=1 SV=2
81	195	P06748|NPM_HUMAN	123.04	21	21	9830000	8	7	11	Oxidation (M)	32575	Nucleophosmin OS=Homo sapiens OX=9606 GN=NPM1 PE=1 SV=2
148	174	P08865|RSSA_HUMAN	122.9	23	23	16600000	5	5	6		32854	40S ribosomal protein SA OS=Homo sapiens OX=9606 GN=RPSA PE=1 SV=4
73	108	O43776|SYNC_HUMAN	121.17	23	23	5880000	12	12	12	Carbamidomethylation; Oxidation (M)	62943	Asparagine--tRNA ligase cytoplasmic OS=Homo sapiens OX=9606 GN=NARS1 PE=1 SV=1
105	187	Q16881|TRXR1_HUMAN	120.84	12	12	5330000	7	7	9	Oxidation (M); Pyro-glu from Q	70906	Thioredoxin reductase 1 cytoplasmic OS=Homo sapiens OX=9606 GN=TXNRD1 PE=1 SV=3
101	133	P30153|2AAA_HUMAN	120.05	10	10	3000000	6	6	7	Oxidation (M); Pyro-glu from Q	65309	Serine/threonine-protein phosphatase 2A 65 kDa regulatory subunit A alpha isoform OS=Homo sapiens OX=9606 GN=PPP2R1A PE=1 SV=4
74	168	P05455|LA_HUMAN	119.92	20	20	4630000	9	9	11	Deamidation (NQ); Oxidation (M); Pyro-glu from Q	46837	Lupus La protein OS=Homo sapiens OX=9606 GN=SSB PE=1 SV=2
69	160	P13647|K2C5_HUMAN	119.15	11	11	368000	9	1	12		62378	Keratin type II cytoskeletal 5 OS=Homo sapiens OX=9606 GN=KRT5 PE=1 SV=3
100	110	P41091|IF2G_HUMAN	118.95	21	21	3680000	8	8	9	Carbamidomethylation; Acetylation (Protein N-term); Oxidation (M)	51110	Eukaryotic translation initiation factor 2 subunit 3 OS=Homo sapiens OX=9606 GN=EIF2S3 PE=1 SV=3
146	47	P36578|RL4_HUMAN	116.97	17	17	2090000	6	6	6	Carbamidomethylation; Acetylation (Protein N-term); Oxidation (M)	47697	60S ribosomal protein L4 OS=Homo sapiens OX=9606 GN=RPL4 PE=1 SV=5
151	172	Q8NBS9|TXND5_HUMAN	116.43	16	16	2470000	6	6	6	Carbamidomethylation	47629	Thioredoxin domain-containing protein 5 OS=Homo sapiens OX=9606 GN=TXNDC5 PE=1 SV=2
99	112	O43242|PSMD3_HUMAN	116.31	17	17	3310000	8	8	8	Oxidation (M)	60978	26S proteasome non-ATPase regulatory subunit 3 OS=Homo sapiens OX=9606 GN=PSMD3 PE=1 SV=2
152	82	P38646|GRP75_HUMAN	115.92	11	11	2490000	6	5	6		73681	Stress-70 protein mitochondrial OS=Homo sapiens OX=9606 GN=HSPA9 PE=1 SV=2
150	192	P50502|F10A1_HUMAN	115.58	14	14	6820000	5	5	5		41332	Hsc70-interacting protein OS=Homo sapiens OX=9606 GN=ST13 PE=1 SV=2
126	171	P28838|AMPL_HUMAN	114.64	12	12	2440000	6	6	7	Oxidation (M)	56166	Cytosol aminopeptidase OS=Homo sapiens OX=9606 GN=LAP3 PE=1 SV=3
125	145	P07954|FUMH_HUMAN	114.62	20	20	4310000	7	7	7	Oxidation (M)	54637	Fumarate hydratase mitochondrial OS=Homo sapiens OX=9606 GN=FH PE=1 SV=3
96	130	Q9Y3F4|STRAP_HUMAN	113.86	27	27	3380000	7	7	8	Carbamidomethylation; Oxidation (M)	38438	Serine-threonine kinase receptor-associated protein OS=Homo sapiens OX=9606 GN=STRAP PE=1 SV=1
77	111	P31153|METK2_HUMAN	112.76	21	21	5090000	9	9	9	Oxidation (M)	43661	S-adenosylmethionine synthase isoform type-2 OS=Homo sapiens OX=9606 GN=MAT2A PE=1 SV=1
91	102	P31939|PUR9_HUMAN	112.62	18	18	5050000	9	9	10	Carbamidomethylation; Deamidation (NQ); Oxidation (M)	64616	Bifunctional purine biosynthesis protein ATIC OS=Homo sapiens OX=9606 GN=ATIC PE=1 SV=3
117	157	Q9Y617|SERC_HUMAN	111.73	22	22	3920000	7	7	8	Carbamidomethylation; Oxidation (M)	40423	Phosphoserine aminotransferase OS=Homo sapiens OX=9606 GN=PSAT1 PE=1 SV=2
93	65	P39023|RL3_HUMAN	111.64	16	16	4510000	8	8	8	Carbamidomethylation	46109	60S ribosomal protein L3 OS=Homo sapiens OX=9606 GN=RPL3 PE=1 SV=2
145	183	P37837|TALDO_HUMAN	111.36	18	18	2520000	6	6	6	Carbamidomethylation; Oxidation (M)	37540	Transaldolase OS=Homo sapiens OX=9606 GN=TALDO1 PE=1 SV=2
129	152	Q7L1Q6|BZW1_HUMAN	111.05	14	14	2000000	7	6	7	Pyro-glu from Q	48043	Basic leucine zipper and W2 domain-containing protein 1 OS=Homo sapiens OX=9606 GN=BZW1 PE=1 SV=1
143	178	P35998|PRS7_HUMAN	111.01	15	15	2460000	6	6	6	Carbamidomethylation; Oxidation (M)	48634	26S proteasome regulatory subunit 7 OS=Homo sapiens OX=9606 GN=PSMC2 PE=1 SV=3
124	128	P52292|IMA1_HUMAN	110.96	18	18	5360000	8	8	8	Carbamidomethylation; Acetylation (Protein N-term); Oxidation (M)	57862	Importin subunit alpha-1 OS=Homo sapiens OX=9606 GN=KPNA2 PE=1 SV=1
177	213	Q99729|ROAA_HUMAN	110.67	12	12	1670000	4	3	4	Carbamidomethylation	36225	Heterogeneous nuclear ribonucleoprotein A/B OS=Homo sapiens OX=9606 GN=HNRNPAB PE=1 SV=2
114	76	P17844|DDX5_HUMAN	109.71	14	14	4190000	8	8	8	Carbamidomethylation	69148	Probable ATP-dependent RNA helicase DDX5 OS=Homo sapiens OX=9606 GN=DDX5 PE=1 SV=1
160	205	P43686|PRS6B_HUMAN	108.32	10	10	1210000	4	4	4		47366	26S proteasome regulatory subunit 6B OS=Homo sapiens OX=9606 GN=PSMC4 PE=1 SV=2
170	225	Q02878|RL6_HUMAN	107.9	19	19	2890000	5	5	5		32728	60S ribosomal protein L6 OS=Homo sapiens OX=9606 GN=RPL6 PE=1 SV=3
163	203	O15372|EIF3H_HUMAN	107.24	20	20	2550000	5	5	5		39930	Eukaryotic translation initiation factor 3 subunit H OS=Homo sapiens OX=9606 GN=EIF3H PE=1 SV=1
141	177	P08238|HS90B_HUMAN	106.91	9	9	320000	5	1	5	Oxidation (M)	83264	Heat shock protein HSP 90-beta OS=Homo sapiens OX=9606 GN=HSP90AB1 PE=1 SV=4
156	228	P62191|PRS4_HUMAN	106.13	10	10	2080000	4	3	5		49185	26S proteasome regulatory subunit 4 OS=Homo sapiens OX=9606 GN=PSMC1 PE=1 SV=1
153	167	P54727|RD23B_HUMAN	105.95	19	19	3880000	6	6	6	Oxidation (M)	43171	UV excision repair protein RAD23 homolog B OS=Homo sapiens OX=9606 GN=RAD23B PE=1 SV=1
116	139	Q9NTK5|OLA1_HUMAN	105.94	21	21	4120000	8	8	8	Carbamidomethylation; Oxidation (M)	44744	Obg-like ATPase 1 OS=Homo sapiens OX=9606 GN=OLA1 PE=1 SV=2
174	229	P62987|RL40_HUMAN	104.8	41	41	3850000	5	5	5	Oxidation (M)	14728	Ubiquitin-60S ribosomal protein L40 OS=Homo sapiens OX=9606 GN=UBA52 PE=1 SV=2
137	194	P13489|RINI_HUMAN	103.56	16	16	3270000	5	5	6	Carbamidomethylation; Oxidation (M)	49974	Ribonuclease inhibitor OS=Homo sapiens OX=9606 GN=RNH1 PE=1 SV=2
136	191	O75874|IDHC_HUMAN	103.54	20	20	2270000	6	6	7	Oxidation (M)	46659	Isocitrate dehydrogenase [NADP] cytoplasmic OS=Homo sapiens OX=9606 GN=IDH1 PE=1 SV=2
173	163	P35613|BASI_HUMAN	103.35	18	18	4260000	5	5	5	Carbamidomethylation; Oxidation (M)	42200	Basigin OS=Homo sapiens OX=9606 GN=BSG PE=1 SV=2
176	230	Q96HE7|ERO1A_HUMAN	102.76	11	11	1630000	5	4	5		54393	ERO1-like protein alpha OS=Homo sapiens OX=9606 GN=ERO1A PE=1 SV=2
102	136	P60228|EIF3E_HUMAN	102.26	20	20	5240000	8	8	9	Oxidation (M); Pyro-glu from Q	52221	Eukaryotic translation initiation factor 3 subunit E OS=Homo sapiens OX=9606 GN=EIF3E PE=1 SV=1
165	199	P07900|HS90A_HUMAN	102.24	7	7	164000	5	1	5	Oxidation (M)	84660	Heat shock protein HSP 90-alpha OS=Homo sapiens OX=9606 GN=HSP90AA1 PE=1 SV=5
120	123	P09622|DLDH_HUMAN	101.72	16	16	3090000	7	7	7	Carbamidomethylation; Oxidation (M)	54177	Dihydrolipoyl dehydrogenase mitochondrial OS=Homo sapiens OX=9606 GN=DLD PE=1 SV=2
107	209	P16989|YBOX3_HUMAN	101.37	19	19	1440000	5	2	8	Deamidation (NQ)	40090	Y-box-binding protein 3 OS=Homo sapiens OX=9606 GN=YBX3 PE=1 SV=4
133	173	P43034|LIS1_HUMAN	100.87	20	20	2290000	7	6	7	Carbamidomethylation; Oxidation (M); Pyro-glu from Q	46638	Platelet-activating factor acetylhydrolase IB subunit beta OS=Homo sapiens OX=9606 GN=PAFAH1B1 PE=1 SV=2
201	68	P0DMV9|HS71B_HUMAN	100.71	8	8	957000	4	2	4		70052	Heat shock 70 kDa protein 1B OS=Homo sapiens OX=9606 GN=HSPA1B PE=1 SV=1
142	206	P50454|SERPH_HUMAN	100.68	17	17	3150000	6	6	6	Oxidation (M)	46441	Serpin H1 OS=Homo sapiens OX=9606 GN=SERPINH1 PE=1 SV=2
155	216	O00148|DX39A_HUMAN	99.88	11	11	3010000	5	5	6		49130	ATP-dependent RNA helicase DDX39A OS=Homo sapiens OX=9606 GN=DDX39A PE=1 SV=2
127	180	Q9NPH2|INO1_HUMAN	99.11	13	13	4590000	6	6	7	Carbamidomethylation; Oxidation (M)	61068	Inositol-3-phosphate synthase 1 OS=Homo sapiens OX=9606 GN=ISYNA1 PE=1 SV=1
130	176	Q9Y265|RUVB1_HUMAN	97.93	13	13	2360000	5	5	5	Carbamidomethylation	50228	RuvB-like 1 OS=Homo sapiens OX=9606 GN=RUVBL1 PE=1 SV=1
104	140	Q09028|RBBP4_HUMAN	97.81	26	26	4050000	9	5	9	Carbamidomethylation; Acetylation (Protein N-term); Oxidation (M)	47656	Histone-binding protein RBBP4 OS=Homo sapiens OX=9606 GN=RBBP4 PE=1 SV=3
134	158	Q99536|VAT1_HUMAN	97.67	22	22	5190000	6	6	6	Carbamidomethylation; Oxidation (M)	41920	Synaptic vesicle membrane protein VAT-1 homolog OS=Homo sapiens OX=9606 GN=VAT1 PE=1 SV=2
154	193	P08243|ASNS_HUMAN	97.02	11	11	4850000	6	6	6	Oxidation (M)	64370	Asparagine synthetase [glutamine-hydrolyzing] OS=Homo sapiens OX=9606 GN=ASNS PE=1 SV=4
144	182	O14745|NHRF1_HUMAN	96.94	24	24	3510000	6	6	6		38868	Na(+)/H(+) exchange regulatory cofactor NHE-RF1 OS=Homo sapiens OX=9606 GN=SLC9A3R1 PE=1 SV=4
166	236	P04406|G3P_HUMAN	94.48	18	18	3770000	5	5	5	Carbamidomethylation; Oxidation (M)	36053	Glyceraldehyde-3-phosphate dehydrogenase OS=Homo sapiens OX=9606 GN=GAPDH PE=1 SV=3
139	227	P32119|PRDX2_HUMAN	94.47	26	26	1840000	5	4	6	Pyro-glu from Q	21892	Peroxiredoxin-2 OS=Homo sapiens OX=9606 GN=PRDX2 PE=1 SV=5
167	210	P62195|PRS8_HUMAN	94.37	9	9	787000	3	2	4	Carbamidomethylation	45626	26S proteasome regulatory subunit 8 OS=Homo sapiens OX=9606 GN=PSMC5 PE=1 SV=1
200	241	Q13283|G3BP1_HUMAN	92.91	10	10	1550000	4	4	4	Oxidation (M)	52164	Ras GTPase-activating protein-binding protein 1 OS=Homo sapiens OX=9606 GN=G3BP1 PE=1 SV=1
157	244	P49321|NASP_HUMAN	92.9	7	7	3900000	5	5	6	Carbamidomethylation; Oxidation (M)	85238	Nuclear autoantigenic sperm protein OS=Homo sapiens OX=9606 GN=NASP PE=1 SV=2
189	249	O00154|BACH_HUMAN	91.21	12	12	1610000	4	4	4	Oxidation (M)	41796	Cytosolic acyl coenzyme A thioester hydrolase OS=Homo sapiens OX=9606 GN=ACOT7 PE=1 SV=3
172	234	P61158|ARP3_HUMAN	90.45	14	14	2300000	5	5	5	Carbamidomethylation; Oxidation (M); Pyro-glu from Q	47371	Actin-related protein 3 OS=Homo sapiens OX=9606 GN=ACTR3 PE=1 SV=3
76	122	P50395|GDIB_HUMAN	90.23	17	17	2500000	7	4	8	Carbamidomethylation; Deamidation (NQ); Oxidation (M)	50663	Rab GDP dissociation inhibitor beta OS=Homo sapiens OX=9606 GN=GDI2 PE=1 SV=2
183	318	Q13162|PRDX4_HUMAN	89.29	11	11	315000	4	1	5		30540	Peroxiredoxin-4 OS=Homo sapiens OX=9606 GN=PRDX4 PE=1 SV=1
106	162	Q16543|CDC37_HUMAN	88.17	20	20	4030000	7	7	7	Oxidation (M)	44468	Hsp90 co-chaperone Cdc37 OS=Homo sapiens OX=9606 GN=CDC37 PE=1 SV=1
220	309	P51665|PSMD7_HUMAN	87.35	11	11	1040000	3	3	3		37025	26S proteasome non-ATPase regulatory subunit 7 OS=Homo sapiens OX=9606 GN=PSMD7 PE=1 SV=2
187	246	P26196|DDX6_HUMAN	87.25	7	7	1030000	3	3	3	Carbamidomethylation	54417	Probable ATP-dependent RNA helicase DDX6 OS=Homo sapiens OX=9606 GN=DDX6 PE=1 SV=2
175	232	Q06203|PUR1_HUMAN	87.24	10	10	1810000	4	4	4		57399	Amidophosphoribosyltransferase OS=Homo sapiens OX=9606 GN=PPAT PE=1 SV=1
131	201	Q9Y266|NUDC_HUMAN	87.22	18	18	5430000	6	6	6	Oxidation (M)	38243	Nuclear migration protein nudC OS=Homo sapiens OX=9606 GN=NUDC PE=1 SV=1
227	325	O15479|MAGB2_HUMAN	87.11	11	11	774000	3	3	3		35277	Melanoma-associated antigen B2 OS=Homo sapiens OX=9606 GN=MAGEB2 PE=1 SV=3
135	166	P09960|LKHA4_HUMAN	86.18	16	16	3040000	7	7	7	Oxidation (M)	69285	Leukotriene A-4 hydrolase OS=Homo sapiens OX=9606 GN=LTA4H PE=1 SV=2
225	319	P05198|IF2A_HUMAN	85.56	11	11	1290000	3	3	3	Carbamidomethylation; Oxidation (M)	36112	Eukaryotic translation initiation factor 2 subunit 1 OS=Homo sapiens OX=9606 GN=EIF2S1 PE=1 SV=3
207	239	Q15365|PCBP1_HUMAN	85.23	10	10	901000	3	2	3	Carbamidomethylation	37498	Poly(rC)-binding protein 1 OS=Homo sapiens OX=9606 GN=PCBP1 PE=1 SV=2
196	247	O60701|UGDH_HUMAN	84.98	7	7	1490000	3	3	4		55024	UDP-glucose 6-dehydrogenase OS=Homo sapiens OX=9606 GN=UGDH PE=1 SV=1
208	293	P30837|AL1B1_HUMAN	84.77	5	5	224000	3	1	3		57206	Aldehyde dehydrogenase X mitochondrial OS=Homo sapiens OX=9606 GN=ALDH1B1 PE=1 SV=3
164	208	O95433|AHSA1_HUMAN	84.31	16	16	1990000	5	5	5	Oxidation (M)	38274	Activator of 90 kDa heat shock protein ATPase homolog 1 OS=Homo sapiens OX=9606 GN=AHSA1 PE=1 SV=1
168	295	P09104|ENOG_HUMAN	82.91	8	8	276000	4	1	4		47269	Gamma-enolase OS=Homo sapiens OX=9606 GN=ENO2 PE=1 SV=3
221	314	P04843|RPN1_HUMAN	82.63	6	6	1070000	3	3	3		68569	Dolichyl-diphosphooligosaccharide--protein glycosyltransferase subunit 1 OS=Homo sapiens OX=9606 GN=RPN1 PE=1 SV=1
204	299	P16422|EPCAM_HUMAN	82.47	8	8	977000	2	2	2	Carbamidomethylation	34932	Epithelial cell adhesion molecule OS=Homo sapiens OX=9606 GN=EPCAM PE=1 SV=2
180	284	P22102|PUR2_HUMAN	82.16	4	4	1550000	3	3	3	Carbamidomethylation	107767	Trifunctional purine biosynthetic protein adenosine-3 OS=Homo sapiens OX=9606 GN=GART PE=1 SV=1
179	245	P39656|OST48_HUMAN	81.67	10	10	1690000	5	5	5		50801	Dolichyl-diphosphooligosaccharide--protein glycosyltransferase 48 kDa subunit OS=Homo sapiens OX=9606 GN=DDOST PE=1 SV=4
264	391	P49006|MRP_HUMAN	81.46	14	14	911000	2	2	2		19529	MARCKS-related protein OS=Homo sapiens OX=9606 GN=MARCKSL1 PE=1 SV=2
222	267	Q15366|PCBP2_HUMAN	80.65	10	10	1010000	3	2	3	Carbamidomethylation	38580	Poly(rC)-binding protein 2 OS=Homo sapiens OX=9606 GN=PCBP2 PE=1 SV=1
149	185	P26599|PTBP1_HUMAN	80.06	9	9	2110000	4	4	5	Carbamidomethylation; Deamidation (NQ)	57221	Polypyrimidine tract-binding protein 1 OS=Homo sapiens OX=9606 GN=PTBP1 PE=1 SV=1
193	222	O75821|EIF3G_HUMAN	80.01	13	13	1670000	4	4	4		35611	Eukaryotic translation initiation factor 3 subunit G OS=Homo sapiens OX=9606 GN=EIF3G PE=1 SV=2
178	243	P31930|QCR1_HUMAN	77.66	14	14	1750000	5	5	5	Carbamidomethylation; Oxidation (M)	52646	Cytochrome b-c1 complex subunit 1 mitochondrial OS=Homo sapiens OX=9606 GN=UQCRC1 PE=1 SV=3
138	196	P23381|SYWC_HUMAN	77.2	13	13	2470000	5	5	6	Carbamidomethylation; Oxidation (M)	53165	Tryptophan--tRNA ligase cytoplasmic OS=Homo sapiens OX=9606 GN=WARS1 PE=1 SV=2
188	304	P61160|ARP2_HUMAN	77.18	8	8	1210000	2	2	2	Oxidation (M)	44761	Actin-related protein 2 OS=Homo sapiens OX=9606 GN=ACTR2 PE=1 SV=1
213	317	P04040|CATA_HUMAN	76.63	10	10	1320000	3	3	3		59756	Catalase OS=Homo sapiens OX=9606 GN=CAT PE=1 SV=3
195	250	Q15008|PSMD6_HUMAN	76.52	11	11	921000	3	3	3	Oxidation (M)	45531	26S proteasome non-ATPase regulatory subunit 6 OS=Homo sapiens OX=9606 GN=PSMD6 PE=1 SV=1
190	253	Q9UHD8|SEPT9_HUMAN	76.11	7	7	818000	4	3	4		65402	Septin-9 OS=Homo sapiens OX=9606 GN=SEPTIN9 PE=1 SV=2
192	276	P49189|AL9A1_HUMAN	75.47	8	8	913000	4	3	4	Oxidation (M)	53802	4-trimethylaminobutyraldehyde dehydrogenase OS=Homo sapiens OX=9606 GN=ALDH9A1 PE=1 SV=3
182	266	Q9UNM6|PSD13_HUMAN	75.21	10	10	862000	3	3	3	Carbamidomethylation	42946	26S proteasome non-ATPase regulatory subunit 13 OS=Homo sapiens OX=9606 GN=PSMD13 PE=1 SV=2
147	202	P49591|SYSC_HUMAN	74.73	10	10	1560000	5	5	5	Carbamidomethylation; Oxidation (M)	58777	Serine--tRNA ligase cytoplasmic OS=Homo sapiens OX=9606 GN=SARS1 PE=1 SV=3
251	373	Q9P258|RCC2_HUMAN	74.24	7	7	703000	2	2	2	Carbamidomethylation	56085	Protein RCC2 OS=Homo sapiens OX=9606 GN=RCC2 PE=1 SV=2
191	255	Q12905|ILF2_HUMAN	74.13	9	9	1130000	3	3	3		43062	Interleukin enhancer-binding factor 2 OS=Homo sapiens OX=9606 GN=ILF2 PE=1 SV=2
203	296	P30740|ILEU_HUMAN	73.82	8	8	1300000	3	3	3		42742	Leukocyte elastase inhibitor OS=Homo sapiens OX=9606 GN=SERPINB1 PE=1 SV=1
210	303	P31350|RIR2_HUMAN	72.9	10	10	1260000	3	3	3		44878	Ribonucleoside-diphosphate reductase subunit M2 OS=Homo sapiens OX=9606 GN=RRM2 PE=1 SV=1
140	207	P31150|GDIA_HUMAN	72.73	8	8	558000	4	1	5	Carbamidomethylation; Deamidation (NQ); Oxidation (M)	50583	Rab GDP dissociation inhibitor alpha OS=Homo sapiens OX=9606 GN=GDI1 PE=1 SV=2
205	305	P51858|HDGF_HUMAN	72.08	11	11	806000	2	2	2		26788	Hepatoma-derived growth factor OS=Homo sapiens OX=9606 GN=HDGF PE=1 SV=1
197	300	P12532|KCRU_HUMAN	71.94	9	9	238000	3	1	3	Carbamidomethylation	47037	Creatine kinase U-type mitochondrial OS=Homo sapiens OX=9606 GN=CKMT1A PE=1 SV=1
230	352	Q15293|RCN1_HUMAN	71.7	7	7	923000	2	2	2		38890	Reticulocalbin-1 OS=Homo sapiens OX=9606 GN=RCN1 PE=1 SV=1
223	297	P30048|PRDX3_HUMAN	71.63	15	15	1670000	3	3	3		27693	Thioredoxin-dependent peroxide reductase mitochondrial OS=Homo sapiens OX=9606 GN=PRDX3 PE=1 SV=3
228	335	P19338|NUCL_HUMAN	71.44	4	4	1140000	3	3	3		76615	Nucleolin OS=Homo sapiens OX=9606 GN=NCL PE=1 SV=3
265	393	P53602|MVD1_HUMAN	71.44	6	6	508000	2	2	2		43405	Diphosphomevalonate decarboxylase OS=Homo sapiens OX=9606 GN=MVD PE=1 SV=1
244	362	P50995|ANX11_HUMAN	70.75	4	4	633000	2	2	2		54390	Annexin A11 OS=Homo sapiens OX=9606 GN=ANXA11 PE=1 SV=1
158	256	Q9NVA2|SEP11_HUMAN	70.08	11	11	1410000	4	3	5	Oxidation (M)	49398	Septin-11 OS=Homo sapiens OX=9606 GN=SEPTIN11 PE=1 SV=3
159	283	Q01105|SET_HUMAN	68.56	13	13	5610000	4	4	5		33489	Protein SET OS=Homo sapiens OX=9606 GN=SET PE=1 SV=3
162	254	P09972|ALDOC_HUMAN	68.44	13	13	1530000	3	2	4		39456	Fructose-bisphosphate aldolase C OS=Homo sapiens OX=9606 GN=ALDOC PE=1 SV=2
194	294	P20073|ANXA7_HUMAN	67.54	7	7	1080000	3	3	3	Carbamidomethylation; Oxidation (M)	52739	Annexin A7 OS=Homo sapiens OX=9606 GN=ANXA7 PE=1 SV=3
245	366	Q9UNZ2|NSF1C_HUMAN	67.46	8	8	728000	2	2	2		40573	NSFL1 cofactor p47 OS=Homo sapiens OX=9606 GN=NSFL1C PE=1 SV=2
226	336	P55036|PSMD4_HUMAN	67.05	11	11	1230000	3	3	3	Oxidation (M)	40737	26S proteasome non-ATPase regulatory subunit 4 OS=Homo sapiens OX=9606 GN=PSMD4 PE=1 SV=1
257	461	Q92597|NDRG1_HUMAN	66.09	4	4	264000	1	1	1		42835	Protein NDRG1 OS=Homo sapiens OX=9606 GN=NDRG1 PE=1 SV=1
224	316	Q12849|GRSF1_HUMAN	65.95	7	7	922000	3	3	3	Oxidation (M)	53126	G-rich sequence factor 1 OS=Homo sapiens OX=9606 GN=GRSF1 PE=1 SV=3
229	339	P48444|COPD_HUMAN	65.9	7	7	624000	3	3	3		57210	Coatomer subunit delta OS=Homo sapiens OX=9606 GN=ARCN1 PE=1 SV=1
268	354	P61626|LYSC_HUMAN	65.66	13	13	765000	2	2	2	Oxidation (M)	16537	Lysozyme C OS=Homo sapiens OX=9606 GN=LYZ PE=1 SV=1
266	394	P62495|ERF1_HUMAN	65.54	5	5	1080000	2	2	2		49031	Eukaryotic peptide chain release factor subunit 1 OS=Homo sapiens OX=9606 GN=ETF1 PE=1 SV=3
231	349	Q96KP4|CNDP2_HUMAN	64.07	2	2	594000	1	1	1		52879	Cytosolic non-specific dipeptidase OS=Homo sapiens OX=9606 GN=CNDP2 PE=1 SV=2
215	342	P13639|EF2_HUMAN	63.75	3	3	817000	3	3	3		95338	Elongation factor 2 OS=Homo sapiens OX=9606 GN=EEF2 PE=1 SV=4
277	423	Q96RS6|NUDC1_HUMAN	63.52	3	3	472000	2	2	2	Carbamidomethylation	66756	NudC domain-containing protein 1 OS=Homo sapiens OX=9606 GN=NUDCD1 PE=1 SV=2
269	399	P30520|PURA2_HUMAN	63.36	7	7	789000	2	2	2	Carbamidomethylation	50097	Adenylosuccinate synthetase isozyme 2 OS=Homo sapiens OX=9606 GN=ADSS2 PE=1 SV=3
240	357	P10155|RO60_HUMAN	62.89	5	5	808000	2	2	2		60671	60 kDa SS-A/Ro ribonucleoprotein OS=Homo sapiens OX=9606 GN=RO60 PE=1 SV=2
181	280	Q16181|SEPT7_HUMAN	62.16	12	12	1570000	4	3	5	Carbamidomethylation; Oxidation (M)	50680	Septin-7 OS=Homo sapiens OX=9606 GN=SEPTIN7 PE=1 SV=2
243	363	P54578|UBP14_HUMAN	61.9	5	5	937000	2	2	2	Oxidation (M)	56069	Ubiquitin carboxyl-terminal hydrolase 14 OS=Homo sapiens OX=9606 GN=USP14 PE=1 SV=3
267	396	P30566|PUR8_HUMAN	61.83	5	5	884000	2	2	2		54889	Adenylosuccinate lyase OS=Homo sapiens OX=9606 GN=ADSL PE=1 SV=2
241	361	P53041|PPP5_HUMAN	61.79	3	3	310000	1	1	1	Carbamidomethylation	56879	Serine/threonine-protein phosphatase 5 OS=Homo sapiens OX=9606 GN=PPP5C PE=1 SV=1
198	347	P61163|ACTZ_HUMAN	61.69	9	9	1150000	2	2	3		42614	Alpha-centractin OS=Homo sapiens OX=9606 GN=ACTR1A PE=1 SV=1
212	302	P17980|PRS6A_HUMAN	61.28	7	7	762000	3	3	3	Oxidation (M)	49204	26S proteasome regulatory subunit 6A OS=Homo sapiens OX=9606 GN=PSMC3 PE=1 SV=3
209	298	P48637|GSHB_HUMAN	60.58	5	5	1180000	3	3	3		52385	Glutathione synthetase OS=Homo sapiens OX=9606 GN=GSS PE=1 SV=1
270	306	Q9NSD9|SYFB_HUMAN	59.65	3	3	629000	2	2	2		66116	Phenylalanine--tRNA ligase beta subunit OS=Homo sapiens OX=9606 GN=FARSB PE=1 SV=3
272	379	P18754|RCC1_HUMAN	59.39	4	4	1200000	2	2	2		44969	Regulator of chromosome condensation OS=Homo sapiens OX=9606 GN=RCC1 PE=1 SV=1
256	434	O00505|IMA4_HUMAN	56.85	3	3	200000	2	1	2	Acetylation (Protein N-term)	57811	Importin subunit alpha-4 OS=Homo sapiens OX=9606 GN=KPNA3 PE=1 SV=2
211	301	P54136|SYRC_HUMAN	56.74	5	5	971000	3	3	3	Carbamidomethylation; Oxidation (M)	75379	Arginine--tRNA ligase cytoplasmic OS=Homo sapiens OX=9606 GN=RARS1 PE=1 SV=2
286	449	Q9NYL9|TMOD3_HUMAN	56.53	3	3	300000	1	1	1		39595	Tropomodulin-3 OS=Homo sapiens OX=9606 GN=TMOD3 PE=1 SV=1
273	411	P15311|EZRI_HUMAN	56.28	3	3	660000	2	2	2		69413	Ezrin OS=Homo sapiens OX=9606 GN=EZR PE=1 SV=4
280	440	P35237|SPB6_HUMAN	54.58	4	4	593000	1	1	1		42622	Serpin B6 OS=Homo sapiens OX=9606 GN=SERPINB6 PE=1 SV=3
271	406	O95394|AGM1_HUMAN	52.26	4	4	572000	2	2	2		59852	Phosphoacetylglucosamine mutase OS=Homo sapiens OX=9606 GN=PGM3 PE=1 SV=1
237	358	P31689|DNJA1_HUMAN	51.67	9	9	901000	2	2	2		44868	DnaJ homolog subfamily A member 1 OS=Homo sapiens OX=9606 GN=DNAJA1 PE=1 SV=2
281	441	O00515|LAD1_HUMAN	50.43	2	2	205000	1	1	1	Oxidation (M)	57131	Ladinin-1 OS=Homo sapiens OX=9606 GN=LAD1 PE=1 SV=2
250	369	P12081|HARS1_HUMAN	50.11	3	3	422000	2	1	2		57411	Histidine--tRNA ligase cytoplasmic OS=Homo sapiens OX=9606 GN=HARS1 PE=1 SV=2
239	81	Q15233|NONO_HUMAN	49.98	5	5	526000	2	2	2	Carbamidomethylation	54232	Non-POU domain-containing octamer-binding protein OS=Homo sapiens OX=9606 GN=NONO PE=1 SV=4
285	374	P17612|KAPCA_HUMAN	48.93	3	3	195000	1	1	1		40590	cAMP-dependent protein kinase catalytic subunit alpha OS=Homo sapiens OX=9606 GN=PRKACA PE=1 SV=2
288	446	P00338|LDHA_HUMAN	48.73	4	4	316000	1	1	1	Carbamidomethylation	36689	L-lactate dehydrogenase A chain OS=Homo sapiens OX=9606 GN=LDHA PE=1 SV=2
214	320	O15371|EIF3D_HUMAN	48.62	7	7	2020000	3	3	3	Carbamidomethylation; Oxidation (M)	63973	Eukaryotic translation initiation factor 3 subunit D OS=Homo sapiens OX=9606 GN=EIF3D PE=1 SV=1
217	364	P39748|FEN1_HUMAN	47.83	6	6	1230000	2	2	2		42593	Flap endonuclease 1 OS=Homo sapiens OX=9606 GN=FEN1 PE=1 SV=1
274	414	P50453|SPB9_HUMAN	47.42	5	5	416000	2	2	2		42404	Serpin B9 OS=Homo sapiens OX=9606 GN=SERPINB9 PE=1 SV=1
246	310	P52272|HNRPM_HUMAN	47.19	3	3	477000	2	2	2	Oxidation (M)	77516	Heterogeneous nuclear ribonucleoprotein M OS=Homo sapiens OX=9606 GN=HNRNPM PE=1 SV=3
252	248	P14866|HNRPL_HUMAN	46.91	3	3	546000	2	2	2	Carbamidomethylation	64133	Heterogeneous nuclear ribonucleoprotein L OS=Homo sapiens OX=9606 GN=HNRNPL PE=1 SV=2
327	504	Q12765|SCRN1_HUMAN	46.9	3	3	327000	1	1	1		46382	Secernin-1 OS=Homo sapiens OX=9606 GN=SCRN1 PE=1 SV=2
255	383	P43490|NAMPT_HUMAN	46.57	4	4	731000	2	2	2		55521	Nicotinamide phosphoribosyltransferase OS=Homo sapiens OX=9606 GN=NAMPT PE=1 SV=1
276	313	Q99733|NP1L4_HUMAN	45.75	8	8	1190000	2	2	2	Acetylation (Protein N-term)	42823	Nucleosome assembly protein 1-like 4 OS=Homo sapiens OX=9606 GN=NAP1L4 PE=1 SV=1
275	424	Q9UHJ6|SHPK_HUMAN	44.31	8	8	608000	2	2	2		51491	Sedoheptulokinase OS=Homo sapiens OX=9606 GN=SHPK PE=1 SV=3
279	432	Q00796|DHSO_HUMAN	44.19	5	5	648000	2	2	2		38325	Sorbitol dehydrogenase OS=Homo sapiens OX=9606 GN=SORD PE=1 SV=4
328	503	P36957|ODO2_HUMAN	43.87	3	3	505000	1	1	1	Oxidation (M)	48755	Dihydrolipoyllysine-residue succinyltransferase component of 2-oxoglutarate dehydrogenase complex mitochondrial OS=Homo sapiens OX=9606 GN=DLST PE=1 SV=4
336	505	Q9ULA0|DNPEP_HUMAN	43.27	2	2	369000	1	1	1		53410	Aspartyl aminopeptidase OS=Homo sapiens OX=9606 GN=DNPEP PE=1 SV=2
338	511	P36871|PGM1_HUMAN	43.15	2	2	152000	1	1	1		61449	Phosphoglucomutase-1 OS=Homo sapiens OX=9606 GN=PGM1 PE=1 SV=3
337	506	Q9P287|BCCIP_HUMAN	42.96	5	5	471000	1	1	1	Carbamidomethylation	35979	BRCA2 and CDKN1A-interacting protein OS=Homo sapiens OX=9606 GN=BCCIP PE=1 SV=1
253	463	Q08209|PP2BA_HUMAN	42.74	2	2	572000	1	1	1		58688	Serine/threonine-protein phosphatase 2B catalytic subunit alpha isoform OS=Homo sapiens OX=9606 GN=PPP3CA PE=1 SV=1
238	288	P68400|CSK21_HUMAN	42.57	3	3	178000	2	1	2		45144	Casein kinase II subunit alpha OS=Homo sapiens OX=9606 GN=CSNK2A1 PE=1 SV=1
339	2658	P28482|MK01_HUMAN	42.09	5	5	409000	1	1	1		41390	Mitogen-activated protein kinase 1 OS=Homo sapiens OX=9606 GN=MAPK1 PE=1 SV=3
282	442	Q9UBS4|DJB11_HUMAN	41.26	5	5	693000	2	2	2		40514	DnaJ homolog subfamily B member 11 OS=Homo sapiens OX=9606 GN=DNAJB11 PE=1 SV=1
278	425	P55084|ECHB_HUMAN	40.73	6	6	591000	2	2	2	Oxidation (M)	51294	Trifunctional enzyme subunit beta mitochondrial OS=Homo sapiens OX=9606 GN=HADHB PE=1 SV=3
283	448	Q9BS26|ERP44_HUMAN	40.36	5	5	262000	2	1	2	Carbamidomethylation	46971	Endoplasmic reticulum resident protein 44 OS=Homo sapiens OX=9606 GN=ERP44 PE=1 SV=1
216	333	Q12792|TWF1_HUMAN	39.88	6	6	1260000	3	3	3		40283	Twinfilin-1 OS=Homo sapiens OX=9606 GN=TWF1 PE=1 SV=3
344	563	P62333|PRS10_HUMAN	39.11	2	2	201000	1	1	1		44173	26S proteasome regulatory subunit 10B OS=Homo sapiens OX=9606 GN=PSMC6 PE=1 SV=1
284	438	P14550|AK1A1_HUMAN	38.96	2	2	326000	1	1	1		36573	Aldo-keto reductase family 1 member A1 OS=Homo sapiens OX=9606 GN=AKR1A1 PE=1 SV=3
322	365	O43765|SGTA_HUMAN	38.42	5	5	517000	1	1	1	Carbamidomethylation	34063	Small glutamine-rich tetratricopeptide repeat-containing protein alpha OS=Homo sapiens OX=9606 GN=SGTA PE=1 SV=1
235	359	Q92734|TFG_HUMAN	38.11	2	2	663000	1	1	1		43448	Protein TFG OS=Homo sapiens OX=9606 GN=TFG PE=1 SV=2
254	387	Q9HDC9|APMAP_HUMAN	37.93	4	4	576000	2	2	2	Carbamidomethylation; Oxidation (M)	46480	Adipocyte plasma membrane-associated protein OS=Homo sapiens OX=9606 GN=APMAP PE=1 SV=2
340	513	Q9BZZ5|API5_HUMAN	37.35	2	2	220000	1	1	1		59005	Apoptosis inhibitor 5 OS=Homo sapiens OX=9606 GN=API5 PE=1 SV=3
342	531	Q96I99|SUCB2_HUMAN	37.09	3	3	318000	1	1	1		46511	Succinate--CoA ligase [GDP-forming] subunit beta mitochondrial OS=Homo sapiens OX=9606 GN=SUCLG2 PE=1 SV=2
325	471	Q16555|DPYL2_HUMAN	37.06	3	3	295000	1	1	1		62294	Dihydropyrimidinase-related protein 2 OS=Homo sapiens OX=9606 GN=DPYSL2 PE=1 SV=1
287	454	Q13547|HDAC1_HUMAN	37.02	4	4	227000	2	1	2	Oxidation (M)	55103	Histone deacetylase 1 OS=Homo sapiens OX=9606 GN=HDAC1 PE=1 SV=1
290	2652	P49419|AL7A1_HUMAN	35.75	2	2	315000	1	1	1	Pyro-glu from Q	58487	Alpha-aminoadipic semialdehyde dehydrogenase OS=Homo sapiens OX=9606 GN=ALDH7A1 PE=1 SV=5
321	462	P20042|IF2B_HUMAN	35.57	2	2	210000	1	1	1		38388	Eukaryotic translation initiation factor 2 subunit 2 OS=Homo sapiens OX=9606 GN=EIF2S2 PE=1 SV=2
348	551	Q9UNS2|CSN3_HUMAN	35.39	2	2	158000	1	1	1		47873	COP9 signalosome complex subunit 3 OS=Homo sapiens OX=9606 GN=COPS3 PE=1 SV=3
343	527	Q13630|FCL_HUMAN	35.23	4	4	359000	1	1	1		35893	GDP-L-fucose synthase OS=Homo sapiens OX=9606 GN=GFUS PE=1 SV=1
346	460	P52788|SPSY_HUMAN	33.94	2	2	165000	1	1	1	Carbamidomethylation	41268	Spermine synthase OS=Homo sapiens OX=9606 GN=SMS PE=1 SV=2
345	533	Q9BT78|CSN4_HUMAN	33.05	3	3	281000	1	1	1		46269	COP9 signalosome complex subunit 4 OS=Homo sapiens OX=9606 GN=COPS4 PE=1 SV=1
347	539	Q9Y570|PPME1_HUMAN	32.55	3	3	322000	1	1	1	Carbamidomethylation	42315	Protein phosphatase methylesterase 1 OS=Homo sapiens OX=9606 GN=PPME1 PE=1 SV=3
351	2661	P62753|RS6_HUMAN	32.26	3	3	183000	1	1	1	Pyro-glu from Q	28681	40S ribosomal protein S6 OS=Homo sapiens OX=9606 GN=RPS6 PE=1 SV=1
349	532	P01893|HLAH_HUMAN	32.14	7	7	870000	1	1	1		40892	Putative HLA class I histocompatibility antigen alpha chain H OS=Homo sapiens OX=9606 GN=HLA-H PE=5 SV=3
291	452	Q07065|CKAP4_HUMAN	32	3	3	388000	1	1	1		66023	Cytoskeleton-associated protein 4 OS=Homo sapiens OX=9606 GN=CKAP4 PE=1 SV=2
350	2660	P40121|CAPG_HUMAN	31.29	3	3	439000	1	1	1	Oxidation (M)	38499	Macrophage-capping protein OS=Homo sapiens OX=9606 GN=CAPG PE=1 SV=2
352	558	Q9Y2T3|GUAD_HUMAN	30.41	3	3	272000	1	1	1		51003	Guanine deaminase OS=Homo sapiens OX=9606 GN=GDA PE=1 SV=1
353	542	P06132|DCUP_HUMAN	29.73	3	3	201000	1	1	1	Carbamidomethylation	40787	Uroporphyrinogen decarboxylase OS=Homo sapiens OX=9606 GN=UROD PE=1 SV=2
355	549	P48163|MAOX_HUMAN	29.03	2	2	260000	1	1	1		64150	NADP-dependent malic enzyme OS=Homo sapiens OX=9606 GN=ME1 PE=1 SV=1
249	367	Q9Y285|SYFA_HUMAN	28.94	3	3	617000	1	1	1		57564	Phenylalanine--tRNA ligase alpha subunit OS=Homo sapiens OX=9606 GN=FARSA PE=1 SV=3
354	593	P23368|MAOM_HUMAN	28.76	3	3	227000	1	1	1		65444	NAD-dependent malic enzyme mitochondrial OS=Homo sapiens OX=9606 GN=ME2 PE=1 SV=1
323	475	P27694|RFA1_HUMAN	26.84	3	3	273000	1	1	1		68138	Replication protein A 70 kDa DNA-binding subunit OS=Homo sapiens OX=9606 GN=RPA1 PE=1 SV=2
356	2663	Q9NR45|SIAS_HUMAN	26.16	5	5	336000	1	1	1		40308	Sialic acid synthase OS=Homo sapiens OX=9606 GN=NANS PE=1 SV=2
357	596	O43681|GET3_HUMAN	25.79	3	3	448000	1	1	1		38793	ATPase GET3 OS=Homo sapiens OX=9606 GN=GET3 PE=1 SV=2
329	497	P11310|ACADM_HUMAN	25.68	3	3	352000	1	1	1		46588	Medium-chain specific acyl-CoA dehydrogenase mitochondrial OS=Homo sapiens OX=9606 GN=ACADM PE=1 SV=1
326	368	Q9H361|PABP3_HUMAN	24.82	2	2	195000	1	1	1		70031	Polyadenylate-binding protein 3 OS=Homo sapiens OX=9606 GN=PABPC3 PE=1 SV=2
358	632	O60884|DNJA2_HUMAN	24.65	2	2	356000	1	1	1	Carbamidomethylation	45746	DnaJ homolog subfamily A member 2 OS=Homo sapiens OX=9606 GN=DNAJA2 PE=1 SV=1
359	612	Q93070|NAR4_HUMAN	24.59	2	2	807000	1	1	1	Oxidation (M)	35878	Ecto-ADP-ribosyltransferase 4 OS=Homo sapiens OX=9606 GN=ART4 PE=2 SV=2
360	2669	P22695|QCR2_HUMAN	23.28	4	4	273000	1	1	1		48443	Cytochrome b-c1 complex subunit 2 mitochondrial OS=Homo sapiens OX=9606 GN=UQCRC2 PE=1 SV=3
330	581	Q2M329|CCD96_HUMAN	22.22	2	2	312000	1	1	1		62711	Coiled-coil domain-containing protein 96 OS=Homo sapiens OX=9606 GN=CCDC96 PE=1 SV=2
361	560	Q96HU8|DIRA2_HUMAN	22	6	6	280000	1	1	1		22485	GTP-binding protein Di-Ras2 OS=Homo sapiens OX=9606 GN=DIRAS2 PE=1 SV=1
364	2676	P12110|CO6A2_HUMAN	21.68	1	1	243000	1	1	1	Deamidation (NQ)	108579	Collagen alpha-2(VI) chain OS=Homo sapiens OX=9606 GN=COL6A2 PE=1 SV=4
324	481	P14324|FPPS_HUMAN	21.62	2	2	234000	1	1	1		48276	Farnesyl pyrophosphate synthase OS=Homo sapiens OX=9606 GN=FDPS PE=1 SV=4
331	2672	Q9UMX0|UBQL1_HUMAN	21.6	3	3	867000	1	1	1		62519	Ubiquilin-1 OS=Homo sapiens OX=9606 GN=UBQLN1 PE=1 SV=2
365	2680	Q9BR76|COR1B_HUMAN	21.22	8	8	351000	1	1	1	Oxidation (M)	54235	Coronin-1B OS=Homo sapiens OX=9606 GN=CORO1B PE=1 SV=1
367	716	P07099|HYEP_HUMAN	20.91	2	2	227000	1	1	1		52949	Epoxide hydrolase 1 OS=Homo sapiens OX=9606 GN=EPHX1 PE=1 SV=1
369	810	P63151|2ABA_HUMAN	20.6	3	3	375000	1	1	1		51692	Serine/threonine-protein phosphatase 2A 55 kDa regulatory subunit B alpha isoform OS=Homo sapiens OX=9606 GN=PPP2R2A PE=1 SV=1
371	848	Q9NRJ5|PAPOB_HUMAN	20.31	1	1	576000	1	1	1		71682	Poly(A) polymerase beta OS=Homo sapiens OX=9606 GN=PAPOLB PE=2 SV=1
