# Supplementary material for: SOX2 promotes vasculogenic mimicry by accelerating glycolysis via the lncRNA AC005392.2-GLUT1 axis in colorectal cancer
Source: Cell Death Dis. 2023 Dec 4;14(12):791. doi: 10.1038/s41419-023-06274-1 (PMC10694132; doi:10.1038/s41419-023-06274-1)
Supplement: Supplementary file 8 — Supplementary Table S3 [file 41419_2023_6274_MOESM8_ESM.xls]

## Sheet: Supplementary Table_S6
Term_ID	Term_description	ListHit	ListTotal	PopHit	PopTotal	GeneRatio	BgRatio	Enrichment_score	GeneIds	GeneSymbols	P_value	FDR_bh	Category
GO:0006096	glycolytic process	7	817	15	13332	0.00856793	0.00112511	7.61518	226;55753;2026;5224;5223;5211;669	ALDOA;OGDHL;ENO2;PGAM2;PGAM1;PFKL;BPGM	1.31828e-05	0.0232017	biological_process
GO:0050796	regulation of insulin secretion	11	817	44	13332	0.0134639	0.00330033	4.07956	292;776;9066;2695;5991;11069;2696;9254;5578;3709;3790	SLC25A5;CACNA1D;SYT7;GIP;RFX3;RAPGEF4;GIPR;CACNA2D2;PRKCA;ITPR2;KCNS3	5.07089e-05	0.036062	biological_process
GO:0061621	canonical glycolysis	6	817	13	13332	0.00734394	0.000975098	7.53149	226;2026;5224;5223;5211;669	ALDOA;ENO2;PGAM2;PGAM1;PFKL;BPGM	6.14694e-05	0.036062	biological_process
GO:0016702	oxidoreductase activity, acting on single donors with incorporation of molecular oxygen, incorporation of two atoms of oxygen	4	763	5	12391	0.00524246	0.000403519	12.9919	283208;5033;8974;83875	P4HA3;P4HA1;P4HA2;BCO2	6.78585e-05	0.0202356	molecular_function
GO:0050998	nitric-oxide synthase binding	5	763	9	12391	0.00655308	0.000726334	9.02213	1759;6331;972;6640;26052	DNM1;SCN5A;CD74;SNTA1;DNM3	8.94095e-05	0.0202356	molecular_function
GO:0006695	cholesterol biosynthetic process	9	817	32	13332	0.0110159	0.00240024	4.5895	3638;6713;3157;10449;2222;1717;6307;51478;3156	INSIG1;SQLE;HMGCS1;ACAA2;FDFT1;DHCR7;MSMO1;HSD17B7;HMGCR	9.09243e-05	0.0400067	biological_process
GO:0023026	MHC class II protein complex binding	6	763	14	12391	0.0078637	0.00112985	6.95993	3122;3312;972;3109;3320;3123	HLA-DRA;HSPA8;CD74;HLA-DMB;HSP90AA1;HLA-DRB1	0.000104667	0.0202356	molecular_function
GO:0019825	oxygen binding	6	763	15	12391	0.0078637	0.00121056	6.49594	113612;3046;66002;3048;3047;1562	CYP2U1;HBE1;CYP4F12;HBG2;HBG1;CYP2C18	0.000165388	0.0239813	molecular_function
GO:0048667	cell morphogenesis involved in neuron differentiation	4	817	6	13332	0.00489596	0.000450045	10.8788	3280;6904;6507;3398	HES1;TBCD;SLC1A3;ID2	0.000190103	0.0669164	biological_process
GO:0009986	cell surface	40	920	357	14857	0.0434783	0.0240291	1.8094	6843;51704;972;11173;11141;57758;8416;10699;170689;8497;3123;6507;726;79414;6331;5819;684;9992;100528032;41;4804;10788;101;3681;8322;146760;7475;6569;2348;3679;29923;161497;3122;27152;11045;4919;8581;25960;3133;8321	VAMP1;GPRC5B;CD74;ADAMTS7;IL1RAPL1;SCUBE2;ANXA9;CORIN;ADAMTS15;PPFIA4;HLA-DRB1;SLC1A3;CAPN5;LRFN3;SCN5A;NECTIN2;BST2;KCNE2;KLRC4-KLRK1;ASIC1;NGFR;IQGAP2;ADAM8;ITGAD;FZD4;RTN4RL1;WNT6;SLC34A1;FOLR1;ITGA7;HILPDA;STRC;HLA-DRA;INTU;UPK1A;ROR1;LY6D;ADGRA2;HLA-E;FZD1	0.000199203	0.070881	cellular_component
GO:0005506	iron ion binding	14	763	77	12391	0.0183486	0.00621419	2.9527	113612;126410;3046;283208;6319;10439;1591;66002;5033;6307;3048;8974;3047;1562	CYP2U1;CYP4F22;HBE1;P4HA3;SCD;OLFM1;CYP24A1;CYP4F12;P4HA1;MSMO1;HBG2;P4HA2;HBG1;CYP2C18	0.000223058	0.0258748	molecular_function
GO:0030424	axon	26	920	203	14857	0.0282609	0.0136636	2.06833	55811;8087;4902;53616;11141;26052;9344;50861;7786;54800;79414;478;57549;5864;10013;23046;11151;4856;84628;126129;5064;4919;2571;5818;10439;10381	ADCY10;FXR1;NRTN;ADAM22;IL1RAPL1;DNM3;TAOK2;STMN3;MAP3K12;KLHL24;LRFN3;ATP1A3;IGSF9;RAB3A;HDAC6;KIF21B;CORO1A;NOV;NTNG2;CPT1C;PALM;ROR1;GAD1;NECTIN1;OLFM1;TUBB3	0.000338334	0.070881	cellular_component
GO:0030279	negative regulation of ossification	5	817	12	13332	0.00611995	0.00090009	6.79927	83999;6662;4208;4091;79412	KREMEN1;SOX9;MEF2C;SMAD6;KREMEN2	0.000470624	0.112232	biological_process
GO:0048172	regulation of short-term neuronal synaptic plasticity	5	817	12	13332	0.00611995	0.00090009	6.79927	2898;5864;9145;23025;8541	GRIK2;RAB3A;SYNGR1;UNC13A;PPFIA3	0.000470624	0.112232	biological_process
GO:0038128	ERBB2 signaling pathway	6	817	18	13332	0.00734394	0.00135014	5.43941	9542;5578;3320;145957;26469;10273	NRG2;PRKCA;HSP90AA1;NRG4;PTPN18;STUB1	0.000510147	0.112232	biological_process
GO:0042613	MHC class II protein complex	5	920	13	14857	0.00543478	0.000875008	6.21112	3122;972;3109;3127;3123	HLA-DRA;CD74;HLA-DMB;HLA-DRB5;HLA-DRB1	0.000762629	0.0830641	cellular_component
GO:0001917	photoreceptor inner segment	7	920	26	14857	0.0076087	0.00175002	4.34778	9696;10083;1759;8787;2026;10518;26052	CROCC;USH1C;DNM1;RGS9;ENO2;CIB2;DNM3	0.000792974	0.0830641	cellular_component
GO:0010469	regulation of receptor activity	4	817	8	13332	0.00489596	0.00060006	8.15912	10013;9244;23542;7329	HDAC6;CRLF1;MAPK8IP2;UBE2I	0.000803109	0.141347	biological_process
GO:0042026	protein refolding	4	817	8	13332	0.00489596	0.00060006	8.15912	3320;3304;3312;3303	HSP90AA1;HSPA1B;HSPA8;HSPA1A	0.000803109	0.141347	biological_process
GO:0020037	heme binding	11	763	60	12391	0.0144168	0.00484222	2.9773	113612;126410;3046;1562;1591;66002;10439;3048;50865;3047;1528	CYP2U1;CYP4F22;HBE1;CYP2C18;CYP24A1;CYP4F12;OLFM1;HBG2;HEBP1;HBG1;CYB5A	0.000958806	0.0926846	molecular_function
GO:0007411	axon guidance	18	817	131	13332	0.0220318	0.00982598	2.2422	2115;1944;4804;8399;23767;4902;3800;170302;55715;1808;5578;5818;374946;56896;10381;53358;90249;10512	ETV1;EFNA3;NGFR;PLA2G10;FLRT3;NRTN;KIF5C;ARX;DOK4;DPYSL2;PRKCA;NECTIN1;DRAXIN;DPYSL5;TUBB3;SHC3;UNC5A;SEMA3C	0.00104435	0.167095	biological_process
GO:0043524	negative regulation of neuron apoptotic process	12	817	72	13332	0.0146879	0.00540054	2.71971	2898;4208;80823;4929;8831;101;340371;11151;9244;4035;6453;374946	GRIK2;MEF2C;BHLHB9;NR4A2;SYNGAP1;ADAM8;NRBP2;CORO1A;CRLF1;LRP1;ITSN1;DRAXIN	0.00132132	0.193793	biological_process
GO:0042605	peptide antigen binding	5	763	15	12391	0.00655308	0.00121056	5.41328	3122;3127;11136;3133;3123	HLA-DRA;HLA-DRB5;SLC7A9;HLA-E;HLA-DRB1	0.00156153	0.129384	molecular_function
GO:0030669	clathrin-coated endocytic vesicle membrane	5	920	15	14857	0.00543478	0.00100963	5.38297	3122;972;8322;3127;3123	HLA-DRA;CD74;FZD4;HLA-DRB5;HLA-DRB1	0.00160373	0.118445	cellular_component
GO:0045444	fat cell differentiation	9	817	46	13332	0.0110159	0.00345035	3.1927	6934;84159;4929;27241;4091;5696;2869;26268;83862	TCF7L2;ARID5B;NR4A2;BBS9;SMAD6;PSMB8;GRK5;FBXO9;TMEM120A	0.00165104	0.223525	biological_process
GO:0043456	regulation of pentose-phosphate shunt	3	817	5	13332	0.00367197	0.000375038	9.79094	5224;5223;669	PGAM2;PGAM1;BPGM	0.00208845	0.256027	biological_process
GO:0005886	plasma membrane	212	920	2870	14857	0.230435	0.193175	1.19288	9066;10083;10396;2788;23532;5420;5578;10384;4987;10123;8519;5336;3123;130574;53637;7786;57186;85455;684;9992;9498;30061;57468;222962;201134;57692;9390;284119;9649;5791;203328;2781;8073;3681;64405;9223;283455;4035;50846;266727;65010;192683;284129;25801;5174;9542;4919;25960;5818;79792;3822;130399;8321;53373;83999;55811;776;6554;972;50937;8787;53616;51057;9725;3785;1591;1952;30819;51347;960;123591;7…	SYT7;USH1C;ATP8A1;GNG7;PRAME;PODXL;PRKCA;BTN3A3;OPRL1;ARL4C;IFITM1;PLCG2;HLA-DRB1;LYPD6;S1PR5;MAP3K12;RALGAPA2;DISP2;BST2;KCNE2;SLC4A8;SLC40A1;SLC12A5;SLC29A4;CEP112;MAGEE1;SLC22A13;CAVIN1;RALGPS1;PTPRE;SUSD3;GNAZ;PTP4A2;ITGAD;CDH22;MAGI1;KSR2;LRP1;DHH;MDGA1;SLC26A6;SCAMP5;SLC26A11;GCA;PDZK1;NRG2;ROR1;ADGRA2;NECTIN1;GSDMD;KLRC2;ACVR1C;FZD1;TPCN1;KREMEN1;ADCY10;CACNA1D;SLC10A1;CD74;CDON;RGS9;ADAM2…	0.00211996	0.118445	cellular_component
GO:0048169	regulation of long-term neuronal synaptic plasticity	4	817	10	13332	0.00489596	0.000750075	6.52729	2898;11346;9145;8831	GRIK2;SYNPO;SYNGR1;SYNGAP1	0.00218205	0.256027	biological_process
GO:0005798	Golgi-associated vesicle	4	920	10	14857	0.00434783	0.000673083	6.45957	4924;8576;49;79929	NUCB1;STK16;ACR;MAP6D1	0.00226918	0.118445	cellular_component
GO:0031514	motile cilium	11	920	67	14857	0.0119565	0.00450966	2.65131	25876;27152;146754;55329;154313;84223;154865;89765;79659;89876;4867	SPEF1;INTU;DNAH2;MNS1;CFAP206;IQCG;IQUB;RSPH1;DYNC2H1;MAATS1;NPHP1	0.0025519	0.118445	cellular_component
GO:0043195	terminal bouton	8	920	40	14857	0.00869565	0.00269233	3.22978	2898;6843;9066;5864;440279;1174;9145;23025	GRIK2;VAMP1;SYT7;RAB3A;UNC13C;AP1S1;SYNGR1;UNC13A	0.00273715	0.118445	cellular_component
GO:0036158	outer dynein arm assembly	5	817	17	13332	0.00611995	0.00127513	4.79948	51364;84960;115948;23639;161582	ZMYND10;CCDC183;CCDC151;LRRC6;DNAAF4	0.00284414	0.312855	biological_process
GO:0005765	lysosomal membrane	26	920	236	14857	0.0282609	0.0158848	1.77912	9066;6844;972;7107;9725;9114;1291;1185;3123;51257;9482;55858;309;55737;3109;1174;81618;4035;255231;284129;79726;3122;3312;3127;124976;53373	SYT7;VAMP2;CD74;GPR137B;TMEM63A;ATP6V0D1;COL6A1;CLCN6;HLA-DRB1;MARCHF2;STX8;TMEM165;ANXA6;VPS35;HLA-DMB;AP1S1;ITM2C;LRP1;MCOLN2;SLC26A11;WDR59;HLA-DRA;HSPA8;HLA-DRB5;SPNS2;TPCN1	0.00310129	0.118445	cellular_component
GO:0045121	membrane raft	16	920	121	14857	0.0173913	0.00814431	2.13539	292;130574;10580;1241;286204;5174;5577;5420;684;1272;200576;284119;146760;55824;6569;90249	SLC25A5;LYPD6;SORBS1;LTB4R;CRB2;PDZK1;PRKAR2B;PODXL;BST2;CNTN1;PIKFYVE;CAVIN1;RTN4RL1;PAG1;SLC34A1;UNC5A	0.00321497	0.118445	cellular_component
GO:0050769	positive regulation of neurogenesis	4	817	11	13332	0.00489596	0.000825083	5.9339	80237;5176;9001;80823	ELL3;SERPINF1;HAP1;BHLHB9	0.00326375	0.337894	biological_process
GO:0035326	enhancer binding	4	763	11	12391	0.00524246	0.000887741	5.9054	2103;80237;6662;4487	ESRRB;ELL3;SOX9;MSX1	0.00332029	0.195323	molecular_function
GO:0019955	cytokine binding	4	763	11	12391	0.00524246	0.000887741	5.9054	972;8322;9244;7852	CD74;FZD4;CRLF1;CXCR4	0.00332029	0.195323	molecular_function
GO:0031235	intrinsic component of the cytoplasmic side of the plasma membrane	4	920	11	14857	0.00434783	0.000740392	5.87233	8437;100271927;10156;8831	RASAL1;RASA4B;RASA4;SYNGAP1	0.00339221	0.118445	cellular_component
GO:0001158	enhancer sequence-specific DNA binding	5	763	18	12391	0.00655308	0.00145267	4.51107	6662;7528;9095;2103;619279	SOX9;YY1;TBX19;ESRRB;ZNF704	0.00381832	0.195323	molecular_function
GO:0016810	hydrolase activity, acting on carbon-nitrogen (but not peptide) bonds	3	763	6	12391	0.00393185	0.000484222	8.11992	56896;10570;686	DPYSL5;DPYSL4;BTD	0.00404117	0.195323	molecular_function
GO:0032052	bile acid binding	3	763	6	12391	0.00393185	0.000484222	8.11992	1645;2172;80765	AKR1C1;FABP6;STARD5	0.00404117	0.195323	molecular_function
GO:0043025	neuronal cell body	25	920	229	14857	0.0271739	0.0154136	1.76298	55811;9066;6507;84249;478;1369;57468;9939;92737;3782;56896;55737;116444;4035;2823;23542;4856;2695;5577;2969;2868;9481;817;10381;10439	ADCY10;SYT7;SLC1A3;PSD2;ATP1A3;CPN1;SLC12A5;RBM8A;DNER;KCNN3;DPYSL5;VPS35;GRIN3B;LRP1;GPM6A;MAPK8IP2;NOV;GIP;PRKAR2B;GTF2I;GRK4;SLC25A27;CAMK2D;TUBB3;OLFM1	0.00415083	0.133784	cellular_component
GO:0032874	positive regulation of stress-activated MAPK cascade	4	817	12	13332	0.00489596	0.00090009	5.43941	23542;51347;9344;3156	MAPK8IP2;TAOK3;TAOK2;HMGCR	0.00466031	0.431692	biological_process
GO:0031018	endocrine pancreas development	4	817	12	13332	0.00489596	0.00090009	5.43941	5991;6662;2695;2696	RFX3;SOX9;GIP;GIPR	0.00466031	0.431692	biological_process
GO:0034451	centriolar satellite	5	920	19	14857	0.00543478	0.00127886	4.24971	51364;22994;23265;27241;9851	ZMYND10;CEP131;EXOC7;BBS9;KIAA0753	0.00504933	0.151119	cellular_component
GO:0007264	small GTPase mediated signal transduction	14	817	107	13332	0.0171359	0.0080258	2.1351	8153;6236;9771;403;153020;11069;139818;6453;54622;5908;9649;10123;257106;221002	RND2;RRAD;RAPGEF5;ARL3;RASGEF1B;RAPGEF4;DOCK11;ITSN1;ARL15;RAP1B;RALGPS1;ARL4C;ARHGAP30;RASGEF1A	0.00564696	0.450856	biological_process
GO:0005516	calmodulin binding	18	763	152	12391	0.0235911	0.012267	1.92314	5331;4804;9066;10788;6236;6331;84254;79929;3785;23025;57118;6640;818;817;84223;3782;5261;4628	PLCB3;NGFR;SYT7;IQGAP2;RRAD;SCN5A;CAMKK1;MAP6D1;KCNQ2;UNC13A;CAMK1D;SNTA1;CAMK2G;CAMK2D;IQCG;KCNN3;PHKG2;MYH10	0.00569616	0.254137	molecular_function
GO:0045540	regulation of cholesterol biosynthetic process	6	817	28	13332	0.00734394	0.00210021	3.49677	6713;6319;3157;2222;1717;3156	SQLE;SCD;HMGCS1;FDFT1;DHCR7;HMGCR	0.00612427	0.450856	biological_process
GO:0006094	gluconeogenesis	6	817	28	13332	0.00734394	0.00210021	3.49677	226;2026;5224;1468;5223;669	ALDOA;ENO2;PGAM2;SLC25A10;PGAM1;BPGM	0.00612427	0.450856	biological_process
GO:1904813	ficolin-1-rich granule lumen	11	920	75	14857	0.0119565	0.00504813	2.36851	83716;427;226;3312;2799;29099;5223;3320;5709;5211;79792	CRISPLD2;ASAH1;ALDOA;HSPA8;GNS;COMMD9;PGAM1;HSP90AA1;PSMD3;PFKL;GSDMD	0.00620998	0.158896	cellular_component
GO:0071556	integral component of lumenal side of endoplasmic reticulum membrane	5	920	20	14857	0.00543478	0.00134617	4.03723	3122;972;3127;3133;3123	HLA-DRA;CD74;HLA-DRB5;HLA-E;HLA-DRB1	0.00639456	0.158896	cellular_component
GO:0033017	sarcoplasmic reticulum membrane	6	920	28	14857	0.00652174	0.00188463	3.46048	2281;79041;3709;818;817;489	FKBP1B;TMEM38A;ITPR2;CAMK2G;CAMK2D;ATP2A3	0.00644687	0.158896	cellular_component
GO:0003341	cilium movement	7	817	37	13332	0.00856793	0.00277528	3.08723	84960;115948;23639;161582;144132;154313;89876	CCDC183;CCDC151;LRRC6;DNAAF4;DNHD1;CFAP206;MAATS1	0.00647156	0.450856	biological_process
GO:0008344	adult locomotory behavior	7	817	37	13332	0.00856793	0.00277528	3.08723	2695;1759;4929;478;53616;3398;1815	GIP;DNM1;NR4A2;ATP1A3;ADAM22;ID2;DRD4	0.00647156	0.450856	biological_process
GO:0030182	neuron differentiation	12	817	87	13332	0.0146879	0.00652565	2.25079	4208;7481;11141;340371;9094;81618;8322;7475;3399;51384;6252;8321	MEF2C;WNT11;IL1RAPL1;NRBP2;UNC119;ITM2C;FZD4;WNT6;ID3;WNT16;RTN1;FZD1	0.00659972	0.450856	biological_process
GO:0045088	regulation of innate immune response	3	817	7	13332	0.00367197	0.000525053	6.99353	79132;161725;25939	DHX58;OTUD7A;SAMHD1	0.00666037	0.450856	biological_process
GO:0005833	hemoglobin complex	3	920	7	14857	0.00326087	0.000471158	6.92096	3048;3046;3047	HBG2;HBE1;HBG1	0.00686057	0.159699	cellular_component
GO:0007165	signal transduction	54	817	628	13332	0.0660955	0.0471047	1.40316	8437;206338;6844;972;11141;9912;9536;57758;30819;3709;26297;8821;9022;1185;1393;6662;726;55367;2563;1808;7025;3320;56896;55824;41;51440;8153;10788;50859;4929;4355;84106;23551;84941;57447;51655;6196;4867;6457;2695;2969;2868;90525;57658;9542;348094;83937;53335;51684;5891;3822;27115;819;8799	RASAL1;LVRN;VAMP2;CD74;IL1RAPL1;ARHGAP44;PTGES;SCUBE2;KCNIP2;ITPR2;SERGEF;INPP4B;CLIC3;CLCN6;CRHBP;SOX9;CAPN5;PIDD1;GABRD;DPYSL2;NR2F1;HSP90AA1;DPYSL5;PAG1;ASIC1;HPCAL4;RND2;IQGAP2;SPOCK3;NR4A2;MPP2;PRAM1;RASD2;HSH2D;NDRG2;RASD1;RPS6KA2;NPHP1;SH3GL3;GIP;GTF2I;GRK4;SHF;CALCOCO1;NRG2;ANKDD1A;RASSF4;BCL11A;SUFU;MOK;KLRC2;PDE7B;CAMLG;PEX11B	0.00708642	0.46193	biological_process
GO:0042632	cholesterol homeostasis	7	817	38	13332	0.00856793	0.00285029	3.00599	3638;29099;27346;1645;6296;10577;8399	INSIG1;COMMD9;TMEM97;AKR1C1;ACSM3;NPC2;PLA2G10	0.00752316	0.462923	biological_process
GO:0005769	early endosome	20	920	179	14857	0.0217391	0.0120482	1.80435	125058;9114;54492;11188;10612;9482;92737;7852;5869;55737;8153;8073;91947;9910;11151;4924;4035;115825;153020;169166	TBC1D16;ATP6V0D1;NEURL1B;NISCH;TRIM3;STX8;DNER;CXCR4;RAB5B;VPS35;RND2;PTP4A2;ARRDC4;RABGAP1L;CORO1A;NUCB1;LRP1;WDFY2;RASGEF1B;SNX31	0.00756064	0.166732	cellular_component
GO:0009409	response to cold	5	817	21	13332	0.00611995	0.00157516	3.88529	26027;65084;9481;3320;7067	ACOT11;TMEM135;SLC25A27;HSP90AA1;THRA	0.0076277	0.462923	biological_process
GO:0042803	protein homodimerization activity	49	763	559	12391	0.0642202	0.0451134	1.42353	80823;8087;3157;3280;8416;5414;3156;2898;22994;9935;7786;349149;3078;5819;1428;684;9992;23438;84699;79187;100528032;3320;309;818;10518;4929;23767;51305;2948;10017;11151;8322;84440;6569;883;114088;10273;375316;25801;10516;9061;11045;122622;9175;817;5818;5164;2946;8799	BHLHB9;FXR1;HMGCS1;HES1;ANXA9;SEPTIN4;HMGCR;GRIK2;CEP131;MAFB;MAP3K12;GJC3;CFHR1;NECTIN2;CRYM;BST2;KCNE2;HARS2;CREB3L3;FSD1;KLRC4-KLRK1;HSP90AA1;ANXA6;CAMK2G;CIB2;NR4A2;FLRT3;KCNK9;GSTM4;BCL2L10;CORO1A;FZD4;RAB11FIP4;SLC34A1;KYAT1;TRIM9;STUB1;RBM44;GCA;FBLN5;PAPSS1;UPK1A;ADSSL1;MAP3K13;CAMK2D;NECTIN1;PDK2;GSTM2;PEX11B	0.00764401	0.314698	molecular_function
GO:0007031	peroxisome organization	4	817	14	13332	0.00489596	0.00105011	4.66235	5828;65084;8799;89866	PEX2;TMEM135;PEX11B;SEC16B	0.00854295	0.463884	biological_process
GO:0010977	negative regulation of neuron projection development	7	817	39	13332	0.00856793	0.00292529	2.92891	4804;7025;81618;4035;53335;146760;9139	NGFR;NR2F1;ITM2C;LRP1;BCL11A;RTN4RL1;CBFA2T2	0.00869585	0.463884	biological_process
GO:0007269	neurotransmitter secretion	7	817	39	13332	0.00856793	0.00292529	2.92891	5864;3312;8938;8825;8497;23025;8541	RAB3A;HSPA8;BAIAP3;LIN7A;PPFIA4;UNC13A;PPFIA3	0.00869585	0.463884	biological_process
GO:0007611	learning or memory	6	817	30	13332	0.00734394	0.00225023	3.26365	1393;53358;29767;4208;80823;7067	CRHBP;SHC3;TMOD2;MEF2C;BHLHB9;THRA	0.00869782	0.463884	biological_process
GO:0001540	amyloid-beta binding	7	763	39	12391	0.00917431	0.00314745	2.91484	478;972;100528062;81618;8322;23542;26232	ATP1A3;CD74;ARMCX5-GPRASP2;ITM2C;FZD4;MAPK8IP2;FBXO2	0.00891129	0.314698	molecular_function
GO:0048487	beta-tubulin binding	5	763	22	12391	0.00655308	0.00177548	3.69087	9141;10013;6904;128344;135138	PDCD5;HDAC6;TBCD;PIFO;PACRG	0.00956581	0.314698	molecular_function
GO:0071300	cellular response to retinoic acid	7	817	40	13332	0.00856793	0.0030003	2.85569	6662;478;8322;7475;5176;346673;7481	SOX9;ATP1A3;FZD4;WNT6;SERPINF1;STRA8;WNT11	0.00999731	0.476205	biological_process
GO:0048643	positive regulation of skeletal muscle tissue development	3	817	8	13332	0.00367197	0.00060006	6.11934	50937;3156;4208	CDON;HMGCR;MEF2C	0.0101747	0.476205	biological_process
GO:1902894	negative regulation of pri-miRNA transcription from RNA polymerase II promoter	3	817	8	13332	0.00367197	0.00060006	6.11934	6662;7528;4776	SOX9;YY1;NFATC4	0.0101747	0.476205	biological_process
GO:1901185	negative regulation of ERBB signaling pathway	3	817	8	13332	0.00367197	0.00060006	6.11934	145957;26469;9542	NRG4;PTPN18;NRG2	0.0101747	0.476205	biological_process
GO:0043005	neuron projection	19	920	172	14857	0.0206522	0.011577	1.78389	6844;4987;9344;50861;130574;6507;9498;818;55737;4804;7168;2823;8825;79778;10611;3800;6453;23025;135138	VAMP2;OPRL1;TAOK2;STMN3;LYPD6;SLC1A3;SLC4A8;CAMK2G;VPS35;NGFR;TPM1;GPM6A;LIN7A;MICALL2;PDLIM5;KIF5C;ITSN1;UNC13A;PACRG	0.010198	0.209006	cellular_component
GO:0043295	glutathione binding	3	763	8	12391	0.00393185	0.00064563	6.08994	2946;9536;2948	GSTM2;PTGES;GSTM4	0.0103091	0.314698	molecular_function
GO:0005344	oxygen carrier activity	3	763	8	12391	0.00393185	0.00064563	6.08994	3048;3046;3047	HBG2;HBE1;HBG1	0.0103091	0.314698	molecular_function
GO:0004497	monooxygenase activity	3	763	8	12391	0.00393185	0.00064563	6.08994	113612;126410;1562	CYP2U1;CYP4F22;CYP2C18	0.0103091	0.314698	molecular_function
GO:0007224	smoothened signaling pathway	8	817	50	13332	0.00979192	0.00375038	2.61092	51057;50937;403;85455;3280;50846;154865;79867	WDPCP;CDON;ARL3;DISP2;HES1;DHH;IQUB;TCTN2	0.0104311	0.476205	biological_process
GO:0098556	cytoplasmic side of rough endoplasmic reticulum membrane	3	920	8	14857	0.00326087	0.000538467	6.05584	6160;6235;6234	RPL31;RPS29;RPS28	0.0104752	0.209006	cellular_component
GO:0016079	synaptic vesicle exocytosis	4	817	15	13332	0.00489596	0.00112511	4.35153	23025;114088;5864;440279	UNC13A;TRIM9;RAB3A;UNC13C	0.0110934	0.476205	biological_process
GO:0015721	bile acid and bile salt transport	4	817	15	13332	0.00489596	0.00112511	4.35153	1645;2172;80765;6554	AKR1C1;FABP6;STARD5;SLC10A1	0.0110934	0.476205	biological_process
GO:0036159	inner dynein arm assembly	4	817	15	13332	0.00489596	0.00112511	4.35153	51364;161582;144132;23639	ZMYND10;DNAAF4;DNHD1;LRRC6	0.0110934	0.476205	biological_process
GO:0097060	synaptic membrane	4	920	15	14857	0.00434783	0.00100963	4.30638	8508;1369;339453;23767	NIPSNAP1;CPN1;TMEM240;FLRT3	0.0115052	0.212553	cellular_component
GO:0005911	cell-cell junction	12	920	93	14857	0.0130435	0.00625968	2.08373	5411;23767;5819;79778;11151;200576;9223;8322;8825;5908;57608;4867	PNN;FLRT3;NECTIN2;MICALL2;CORO1A;PIKFYVE;MAGI1;FZD4;LIN7A;RAP1B;JCAD;NPHP1	0.0120282	0.212553	cellular_component
GO:0043231	intracellular membrane-bounded organelle	40	920	447	14857	0.0434783	0.0300868	1.44509	2281;51704;224;9725;5420;51693;26297;753;257106;89866;22994;55858;66002;284119;5869;8974;1528;5768;23130;5867;93664;1174;79991;4856;1896;284129;3988;84253;57658;10597;149951;1513;8608;115123;5064;10455;5033;79660;5818;130340	FKBP1B;GPRC5B;ALDH3A2;TMEM63A;PODXL;TRAPPC2L;SERGEF;LDLRAD4;ARHGAP30;SEC16B;CEP131;TMEM165;CYP4F12;CAVIN1;RAB5B;P4HA2;CYB5A;QSOX1;ATG2A;RAB4A;CADPS2;AP1S1;STN1;NOV;EDA;SLC26A11;LIPA;GARNL3;CALCOCO1;TRAPPC2B;COMMD7;CTSK;RDH16;MARCHF3;PALM;ECI2;P4HA1;PPP1R3B;NECTIN1;AP1S3	0.0121749	0.212553	cellular_component
GO:0015485	cholesterol binding	6	763	32	12391	0.0078637	0.00258252	3.04497	114881;57519;309;10577;80765;134429	OSBPL7;STARD9;ANXA6;NPC2;STARD5;STARD4	0.0122263	0.354562	molecular_function
GO:0002062	chondrocyte differentiation	5	817	24	13332	0.00611995	0.00180018	3.39963	6662;4208;10736;389125;4856	SOX9;MEF2C;SIX2;MUSTN1;NOV	0.0136864	0.53439	biological_process
GO:0045494	photoreceptor cell maintenance	5	817	24	13332	0.00611995	0.00180018	3.39963	9696;10083;55812;2103;10518	CROCC;USH1C;SPATA7;ESRRB;CIB2	0.0136864	0.53439	biological_process
GO:0016529	sarcoplasmic reticulum	5	920	24	14857	0.00543478	0.0016154	3.36436	2281;817;51655;2946;489	FKBP1B;CAMK2D;RASD1;GSTM2;ATP2A3	0.0142811	0.213934	cellular_component
GO:0048786	presynaptic active zone	5	920	24	14857	0.00543478	0.0016154	3.36436	440279;2571;8497;23025;8541	UNC13C;GAD1;PPFIA4;UNC13A;PPFIA3	0.0142811	0.213934	cellular_component
GO:0032391	photoreceptor connecting cilium	5	920	24	14857	0.00543478	0.0016154	3.36436	9742;403;57576;55812;4867	IFT140;ARL3;KIF17;SPATA7;NPHP1	0.0142811	0.213934	cellular_component
GO:0008272	sulfate transport	3	817	9	13332	0.00367197	0.000675068	5.43941	284129;1468;65010	SLC26A11;SLC25A10;SLC26A6	0.0145743	0.53439	biological_process
GO:0045598	regulation of fat cell differentiation	3	817	9	13332	0.00367197	0.000675068	5.43941	3280;6097;10013	HES1;RORC;HDAC6	0.0145743	0.53439	biological_process
GO:0033674	positive regulation of kinase activity	3	817	9	13332	0.00367197	0.000675068	5.43941	972;128344;1815	CD74;PIFO;DRD4	0.0145743	0.53439	biological_process
GO:0003351	epithelial cilium movement	3	817	9	13332	0.00367197	0.000675068	5.43941	25809;55811;27148	TTLL1;ADCY10;STK36	0.0145743	0.53439	biological_process
GO:0086005	ventricular cardiac muscle cell action potential	3	817	9	13332	0.00367197	0.000675068	5.43941	6640;9992;6331	SNTA1;KCNE2;SCN5A	0.0145743	0.53439	biological_process
GO:0044295	axonal growth cone	4	920	16	14857	0.00434783	0.00107693	4.03723	10439;2823;9344;23767	OLFM1;GPM6A;TAOK2;FLRT3	0.014602	0.213934	cellular_component
GO:0034236	protein kinase A catalytic subunit binding	3	763	9	12391	0.00393185	0.000726334	5.41328	5569;6662;5577	PKIA;SOX9;PRKAR2B	0.0147635	0.389221	molecular_function
GO:0070330	aromatase activity	3	763	9	12391	0.00393185	0.000726334	5.41328	113612;66002;1562	CYP2U1;CYP4F12;CYP2C18	0.0147635	0.389221	molecular_function
GO:0042734	presynaptic membrane	8	920	53	14857	0.00869565	0.00356734	2.43757	2898;9066;94030;440279;79414;93664;5818;23025	GRIK2;SYT7;LRRC4B;UNC13C;LRFN3;CADPS2;NECTIN1;UNC13A	0.0155579	0.213934	cellular_component
GO:0012507	ER to Golgi transport vesicle membrane	7	920	43	14857	0.0076087	0.00289426	2.62889	3122;25956;972;3127;3133;2348;3123	HLA-DRA;SEC31B;CD74;HLA-DRB5;HLA-E;FOLR1;HLA-DRB1	0.0155644	0.213934	cellular_component
GO:0070062	extracellular exosome	144	920	1967	14857	0.156522	0.132396	1.18223	9066;686;51596;2788;2799;224;5420;8334;8416;5578;2199;1291;5336;3123;226;26027;5303;79041;684;9390;669;1528;9141;2781;8073;4924;1347;5211;50865;440689;284129;427;25801;5174;23589;127262;6210;5709;51031;292;972;403;9725;5118;79153;79659;9022;8357;726;25840;10449;309;259217;113220;5867;4070;79875;7168;2939;2823;8825;5176;6923;10273;55777;3122;4710;10516;954;2026;3127;3133;4628;8799;6138;83874;3020;…	SYT7;BTD;CUTA;GNG7;GNS;ALDH3A2;PODXL;HIST1H2AC;ANXA9;PRKCA;FBLN2;COL6A1;PLCG2;HLA-DRB1;ALDOA;ACOT11;PIN4;TMEM38A;BST2;SLC22A13;BPGM;CYB5A;PDCD5;GNAZ;PTP4A2;NUCB1;COX7A2;PFKL;HEBP1;HIST2H2BF;SLC26A11;ASAH1;GCA;PDZK1;CARHSP1;TPRG1L;RPS15A;PSMD3;GLOD4;SLC25A5;CD74;ARL3;TMEM63A;PCOLCE;GDPD3;DYNC2H1;CLIC3;HIST1H3H;CAPN5;METTL7A;ACAA2;ANXA6;HSPA12A;KIF12;RAB4A;TACSTD2;THSD4;TPM1;GSTA2;GPM6A;LIN7A;SERPI…	0.0160985	0.213934	cellular_component
GO:0030030	cell projection organization	5	817	25	13332	0.00611995	0.00187519	3.26365	57576;9001;128344;4867;122481	KIF17;HAP1;PIFO;NPHP1;AK7	0.0162661	0.58425	biological_process
GO:0050852	T cell receptor signaling pathway	11	817	87	13332	0.0134639	0.00652565	2.06323	5698;11119;3122;5142;5696;5709;9473;55824;3127;5336;3123	PSMB9;BTN3A1;HLA-DRA;PDE4B;PSMB8;PSMD3;THEMIS2;PAG1;HLA-DRB5;PLCG2;HLA-DRB1	0.0169321	0.588017	biological_process
GO:0000165	MAPK cascade	16	817	146	13332	0.0195838	0.0109511	1.7883	8437;7786;5698;10156;4208;8106;4902;9542;5696;151742;145957;5709;51347;23542;53358;221002	RASAL1;MAP3K12;PSMB9;RASA4;MEF2C;PABPN1;NRTN;NRG2;PSMB8;PPM1L;NRG4;PSMD3;TAOK3;MAPK8IP2;SHC3;RASGEF1A	0.0170391	0.588017	biological_process
GO:0005509	calcium ion binding	47	763	558	12391	0.061599	0.0450327	1.36787	9066;10683;57758;1952;8416;30819;3709;2199;8399;219621;85407;813;51661;54843;27039;58513;92737;309;10518;147372;51440;5331;4121;440279;50859;101;10669;57605;64405;4924;8785;147968;50846;4035;91860;80303;130106;2009;83543;25801;286204;10516;84206;164633;6453;23025;84440	SYT7;DLL3;SCUBE2;CELSR2;ANXA9;KCNIP2;ITPR2;FBLN2;PLA2G10;CABCOCO1;NKD1;CALU;FKBP7;SYTL2;PKD2L2;EPS15L1;DNER;ANXA6;CIB2;CCBE1;HPCAL4;PLCB3;MAN1A1;UNC13C;SPOCK3;ADAM8;CGREF1;PITPNM2;CDH22;NUCB1;MATN4;CAPN12;DHH;LRP1;CALML4;EFHD1;CIB4;EML1;AIF1L;GCA;CRB2;FBLN5;MEX3B;CABP7;ITSN1;UNC13A;RAB11FIP4	0.0174221	0.417169	molecular_function
GO:0005764	lysosome	17	920	157	14857	0.0184783	0.0105674	1.74861	3988;9066;3122;1513;27346;9992;115123;81618;84317;9001;55737;23650;10577;7852;58528;64772;53373	LIPA;SYT7;HLA-DRA;CTSK;TMEM97;KCNE2;MARCHF3;ITM2C;CCDC115;HAP1;VPS35;TRIM29;NPC2;CXCR4;RRAGD;ENGASE;TPCN1	0.0174557	0.213934	cellular_component
GO:0030513	positive regulation of BMP signaling pathway	4	817	17	13332	0.00489596	0.00127513	3.83959	3280;494470;4487;286204	HES1;RNF165;MSX1;CRB2	0.0175461	0.593869	biological_process
GO:0045171	intercellular bridge	7	920	44	14857	0.0076087	0.00296157	2.56915	5768;22994;2948;9094;2946;84628;375316	QSOX1;CEP131;GSTM4;UNC119;GSTM2;NTNG2;RBM44	0.0175499	0.213934	cellular_component
GO:0031090	organelle membrane	7	920	44	14857	0.0076087	0.00296157	2.56915	113612;126410;6713;8608;66002;26232;1562	CYP2U1;CYP4F22;SQLE;RDH16;CYP4F12;FBXO2;CYP2C18	0.0175499	0.213934	cellular_component
GO:0003924	GTPase activity	24	763	247	12391	0.0314548	0.0199338	1.57796	403;5414;10966;2635;26052;10123;9545;51560;5908;5869;58528;84273;8153;5864;5867;1759;2781;23551;51655;397;6236;122622;10381;7732	ARL3;SEPTIN4;RAB40B;GBP3;DNM3;ARL4C;RAB3D;RAB6B;RAP1B;RAB5B;RRAGD;NOA1;RND2;RAB3A;RAB4A;DNM1;GNAZ;RASD2;RASD1;ARHGDIB;RRAD;ADSSL1;TUBB3;RNF112	0.0178714	0.417169	molecular_function
GO:0005771	multivesicular body	4	920	17	14857	0.00434783	0.00114424	3.79974	972;684;1393;10013	CD74;BST2;CRHBP;HDAC6	0.0181782	0.213934	cellular_component
GO:0008021	synaptic vesicle	10	920	76	14857	0.0108696	0.00511543	2.12486	9066;5864;1759;5142;51305;30061;127262;9001;10966;114088	SYT7;RAB3A;DNM1;PDE4B;KCNK9;SLC40A1;TPRG1L;HAP1;RAB40B;TRIM9	0.018381	0.213934	cellular_component
GO:0007420	brain development	16	817	148	13332	0.0195838	0.0111011	1.76413	5859;3020;7168;1808;3157;10100;83943;5414;64405;57165;266727;9001;27148;57447;2009;140733	QARS;H3F3A;TPM1;DPYSL2;HMGCS1;TSPAN2;IMMP2L;SEPTIN4;CDH22;GJC2;MDGA1;HAP1;STK36;NDRG2;EML1;MACROD2	0.0191575	0.603414	biological_process
GO:0030165	PDZ domain binding	10	763	77	12391	0.0131062	0.00621419	2.10907	85407;2898;83874;5174;8322;8825;6640;6569;8321;65010	NKD1;GRIK2;TBC1D10A;PDZK1;FZD4;LIN7A;SNTA1;SLC34A1;FZD1;SLC26A6	0.0192486	0.417169	molecular_function
GO:0004407	histone deacetylase activity	5	763	26	12391	0.00655308	0.0020983	3.12305	5928;10013;10362;54531;5926	RBBP4;HDAC6;HMG20B;MIER2;ARID4A	0.0195059	0.417169	molecular_function
GO:0007095	mitotic G2 DNA damage checkpoint	3	817	10	13332	0.00367197	0.000750075	4.89547	51149;9344;51347	MRNIP;TAOK2;TAOK3	0.0198852	0.603414	biological_process
GO:0070997	neuron death	3	817	10	13332	0.00367197	0.000750075	4.89547	9481;10570;9223	SLC25A27;DPYSL4;MAGI1	0.0198852	0.603414	biological_process
GO:0009062	fatty acid catabolic process	3	817	10	13332	0.00367197	0.000750075	4.89547	283927;1056;10455	NUDT7;CEL;ECI2	0.0198852	0.603414	biological_process
GO:0016126	sterol biosynthetic process	3	817	10	13332	0.00367197	0.000750075	4.89547	3638;6713;6307	INSIG1;SQLE;MSMO1	0.0198852	0.603414	biological_process
GO:1904646	cellular response to amyloid-beta	3	817	10	13332	0.00367197	0.000750075	4.89547	4804;4035;478	NGFR;LRP1;ATP1A3	0.0198852	0.603414	biological_process
GO:0005930	axoneme	10	920	77	14857	0.0108696	0.00518274	2.09726	25876;84960;9742;51057;55812;57576;115948;55329;79659;89876	SPEF1;CCDC183;IFT140;WDPCP;SPATA7;KIF17;CCDC151;MNS1;DYNC2H1;MAATS1	0.0199938	0.225511	cellular_component
GO:0035257	nuclear hormone receptor binding	3	763	10	12391	0.00393185	0.000807037	4.87195	10579;6604;6934	TACC2;SMARCD3;TCF7L2	0.0201392	0.417169	molecular_function
GO:0015116	sulfate transmembrane transporter activity	3	763	10	12391	0.00393185	0.000807037	4.87195	284129;1468;65010	SLC26A11;SLC25A10;SLC26A6	0.0201392	0.417169	molecular_function
GO:0043194	axon initial segment	3	920	10	14857	0.00326087	0.000673083	4.84467	80128;3785;817	TRIM46;KCNQ2;CAMK2D	0.020452	0.225511	cellular_component
GO:0003707	steroid hormone receptor activity	6	763	36	12391	0.0078637	0.00290533	2.70664	4929;7025;2103;6097;7067;79957	NR4A2;NR2F1;ESRRB;RORC;THRA;PAQR6	0.0213525	0.422019	molecular_function
GO:0004709	MAP kinase kinase kinase activity	4	763	18	12391	0.00524246	0.00145267	3.60885	7786;9344;51347;9175	MAP3K12;TAOK2;TAOK3;MAP3K13	0.0218286	0.422019	molecular_function
GO:0007417	central nervous system development	10	817	79	13332	0.0122399	0.00592559	2.0656	51440;6457;686;224;53616;92737;25960;3399;53358;57822	HPCAL4;SH3GL3;BTD;ALDH3A2;ADAM22;DNER;ADGRA2;ID3;SHC3;GRHL3	0.0220299	0.603679	biological_process
GO:0042552	myelination	5	817	27	13332	0.00611995	0.0020252	3.0219	349149;23205;10100;50846;9514	GJC3;ACSBG1;TSPAN2;DHH;GAL3ST1	0.0223498	0.603679	biological_process
GO:0009749	response to glucose	6	817	37	13332	0.00734394	0.00277528	2.6462	6934;2281;2695;2696;5211;130399	TCF7L2;FKBP1B;GIP;GIPR;PFKL;ACVR1C	0.0237108	0.603679	biological_process
GO:0032956	regulation of actin cytoskeleton organization	6	817	37	13332	0.00734394	0.00277528	2.6462	684;9912;11151;4035;9344;57822	BST2;ARHGAP44;CORO1A;LRP1;TAOK2;GRHL3	0.0237108	0.603679	biological_process
GO:0008277	regulation of G-protein coupled receptor protein signaling pathway	6	817	37	13332	0.00734394	0.00277528	2.6462	6002;9628;2788;2868;8787;2869	RGS12;RGS6;GNG7;GRK4;RGS9;GRK5	0.0237108	0.603679	biological_process
GO:0005912	adherens junction	7	920	47	14857	0.0076087	0.00316349	2.40516	54800;23336;9223;6904;5818;57608;4867	KLHL24;SYNM;MAGI1;TBCD;NECTIN1;JCAD;NPHP1	0.0245633	0.263898	cellular_component
GO:0008017	microtubule binding	18	763	177	12391	0.0235911	0.0142846	1.65151	25876;1759;57519;10013;399693;403;84056;79929;3800;23046;1808;57576;79187;2009;56896;26052;113220;152789	SPEF1;DNM1;STARD9;HDAC6;CCDC187;ARL3;KATNAL1;MAP6D1;KIF5C;KIF21B;DPYSL2;KIF17;FSD1;EML1;DPYSL5;DNM3;KIF12;JAKMIP1	0.0247632	0.463312	molecular_function
GO:0034774	secretory granule lumen	9	920	69	14857	0.00978261	0.00464428	2.10638	83716;226;2695;3312;29099;5223;3320;5709;5211	CRISPLD2;ALDOA;GIP;HSPA8;COMMD9;PGAM1;HSP90AA1;PSMD3;PFKL	0.0258827	0.271121	cellular_component
GO:0046580	negative regulation of Ras protein signal transduction	4	817	19	13332	0.00489596	0.00142514	3.43542	8437;100271927;10156;8831	RASAL1;RASA4B;RASA4;SYNGAP1	0.0259341	0.603679	biological_process
GO:0060612	adipose tissue development	4	817	19	13332	0.00489596	0.00142514	3.43542	64641;84159;6097;3398	EBF2;ARID5B;RORC;ID2	0.0259341	0.603679	biological_process
GO:0061001	regulation of dendritic spine morphogenesis	3	817	11	13332	0.00367197	0.000825083	4.45043	9762;10611;9912	LZTS3;PDLIM5;ARHGAP44	0.0261183	0.603679	biological_process
GO:0051209	release of sequestered calcium ion into cytosol	3	817	11	13332	0.00367197	0.000825083	4.45043	2281;3709;5336	FKBP1B;ITPR2;PLCG2	0.0261183	0.603679	biological_process
GO:0010447	response to acidic pH	3	817	11	13332	0.00367197	0.000825083	4.45043	2695;41;5176	GIP;ASIC1;SERPINF1	0.0261183	0.603679	biological_process
GO:0045199	maintenance of epithelial cell apical/basal polarity	3	817	11	13332	0.00367197	0.000825083	4.45043	7481;8825;286204	WNT11;LIN7A;CRB2	0.0261183	0.603679	biological_process
GO:0008299	isoprenoid biosynthetic process	3	817	11	13332	0.00367197	0.000825083	4.45043	2222;3156;3157	FDFT1;HMGCR;HMGCS1	0.0261183	0.603679	biological_process
GO:0000038	very long-chain fatty acid metabolic process	3	817	11	13332	0.00367197	0.000825083	4.45043	23205;5828;66002	ACSBG1;PEX2;CYP4F12	0.0261183	0.603679	biological_process
GO:0060307	regulation of ventricular cardiac muscle cell membrane repolarization	3	817	11	13332	0.00367197	0.000825083	4.45043	6640;9992;6331	SNTA1;KCNE2;SCN5A	0.0261183	0.603679	biological_process
GO:0035904	aorta development	3	817	11	13332	0.00367197	0.000825083	4.45043	4016;51684;4091	LOXL1;SUFU;SMAD6	0.0261183	0.603679	biological_process
GO:0003407	neural retina development	3	817	11	13332	0.00367197	0.000825083	4.45043	2823;6604;84440	GPM6A;SMARCD3;RAB11FIP4	0.0261183	0.603679	biological_process
GO:0043209	myelin sheath	12	920	104	14857	0.0130435	0.00700007	1.86334	292;349149;3419;1759;478;3312;2026;1272;10100;5414;3320;57165	SLC25A5;GJC3;IDH3A;DNM1;ATP1A3;HSPA8;ENO2;CNTN1;TSPAN2;SEPTIN4;HSP90AA1;GJC2	0.0270092	0.276021	cellular_component
GO:0016491	oxidoreductase activity	9	763	70	12391	0.0117955	0.00564926	2.08798	115817;374875;6319;143686;1591;2222;9524;606495;84795	DHRS1;HSD11B1L;SCD;SESN3;CYP24A1;FDFT1;TECR;CYB5RL;PYROXD2	0.0271955	0.492918	molecular_function
GO:0005874	microtubule	25	920	269	14857	0.0271739	0.0181059	1.50083	26052;8655;79659;1393;57576;146754;79187;84056;89953;113220;152789;57326;10263;10788;1759;10013;79929;23046;6904;2009;83473;3800;25809;10381;150483	DNM3;DYNLL1;DYNC2H1;CRHBP;KIF17;DNAH2;FSD1;KATNAL1;KLC4;KIF12;JAKMIP1;PBXIP1;CDK2AP2;IQGAP2;DNM1;HDAC6;MAP6D1;KIF21B;TBCD;EML1;KATNAL2;KIF5C;TTLL1;TUBB3;TEKT4	0.0277787	0.277126	cellular_component
GO:0060271	cilium assembly	16	817	155	13332	0.0195838	0.0116262	1.68446	51057;10013;403;5991;22832;150483;27241;27152;9114;154865;51524;79659;110091775;56683;27148;79867	WDPCP;HDAC6;ARL3;RFX3;CEP162;TEKT4;BBS9;INTU;ATP6V0D1;IQUB;TMEM138;DYNC2H1;C21orf59-TCP10L;CFAP298;STK36;TCTN2	0.0281809	0.603679	biological_process
GO:0006816	calcium ion transport	7	817	49	13332	0.00856793	0.00367537	2.33118	776;11151;309;818;817;57685;489	CACNA1D;CORO1A;ANXA6;CAMK2G;CAMK2D;CACHD1;ATP2A3	0.0286995	0.603679	biological_process
GO:0018107	peptidyl-threonine phosphorylation	7	817	49	13332	0.00856793	0.00367537	2.33118	7786;388228;84254;57118;818;817;5261	MAP3K12;SBK1;CAMKK1;CAMK1D;CAMK2G;CAMK2D;PHKG2	0.0286995	0.603679	biological_process
GO:0006887	exocytosis	8	817	60	13332	0.00979192	0.00450045	2.17576	192683;6843;6844;23265;54843;9912;9001;8825	SCAMP5;VAMP1;VAMP2;EXOC7;SYTL2;ARHGAP44;HAP1;LIN7A	0.029173	0.603679	biological_process
GO:1903779	regulation of cardiac conduction	6	817	39	13332	0.00734394	0.00292529	2.5105	478;53826;3709;7137;10699;489	ATP1A3;FXYD6;ITPR2;TNNI3;CORIN;ATP2A3	0.0300279	0.603679	biological_process
GO:0007399	nervous system development	24	817	261	13332	0.0293758	0.019577	1.50053	8787;4902;3785;333;3280;51347;9344;50861;9935;10612;1808;57549;818;56896;10501;10570;57715;29767;55777;27152;4661;817;10439;5087	RGS9;NRTN;KCNQ2;APLP1;HES1;TAOK3;TAOK2;STMN3;MAFB;TRIM3;DPYSL2;IGSF9;CAMK2G;DPYSL5;SEMA6B;DPYSL4;SEMA4G;TMOD2;MBD5;INTU;MYT1;CAMK2D;OLFM1;PBX1	0.0305727	0.603679	biological_process
GO:0046676	negative regulation of insulin secretion	4	817	20	13332	0.00489596	0.00150015	3.26365	130399;23409;4856;5211	ACVR1C;SIRT4;NOV;PFKL	0.030889	0.603679	biological_process
GO:0004683	calmodulin-dependent protein kinase activity	4	763	20	12391	0.00524246	0.00161407	3.24797	84254;818;57118;817	CAMKK1;CAMK2G;CAMK1D;CAMK2D	0.0313617	0.509719	molecular_function
GO:0060337	type I interferon signaling pathway	7	817	50	13332	0.00856793	0.00375038	2.28455	25939;3434;684;5696;2537;3133;8519	SAMHD1;IFIT1;BST2;PSMB8;IFI6;HLA-E;IFITM1	0.0316735	0.603679	biological_process
GO:0005923	bicellular tight junction	11	920	95	14857	0.0119565	0.00639429	1.86987	57530;83481;27134;84952;6904;9223;11346;8825;79778;4867;84552	CGN;EPPK1;TJP3;CGNL1;TBCD;MAGI1;SYNPO;LIN7A;MICALL2;NPHP1;PARD6G	0.0325974	0.280858	cellular_component
GO:0048513	animal organ development	2	817	5	13332	0.00244798	0.000375038	6.52729	145957;9542	NRG4;NRG2	0.0331305	0.603679	biological_process
GO:1902166	negative regulation of intrinsic apoptotic signaling pathway in response to DNA damage by p53 class mediator	2	817	5	13332	0.00244798	0.000375038	6.52729	972;80237	CD74;ELL3	0.0331305	0.603679	biological_process
GO:0048149	behavioral response to ethanol	2	817	5	13332	0.00244798	0.000375038	6.52729	1393;1815	CRHBP;DRD4	0.0331305	0.603679	biological_process
GO:0033108	mitochondrial respiratory chain complex assembly	2	817	5	13332	0.00244798	0.000375038	6.52729	83943;196294	IMMP2L;IMMP1L	0.0331305	0.603679	biological_process
GO:0030388	fructose 1,6-bisphosphate metabolic process	2	817	5	13332	0.00244798	0.000375038	6.52729	226;5211	ALDOA;PFKL	0.0331305	0.603679	biological_process
GO:0021853	cerebral cortex GABAergic interneuron migration	2	817	5	13332	0.00244798	0.000375038	6.52729	170302;26468	ARX;LHX6	0.0331305	0.603679	biological_process
GO:0010991	negative regulation of SMAD protein complex assembly	2	817	5	13332	0.00244798	0.000375038	6.52729	753;4091	LDLRAD4;SMAD6	0.0331305	0.603679	biological_process
GO:0048251	elastic fiber assembly	2	817	5	13332	0.00244798	0.000375038	6.52729	79875;10516	THSD4;FBLN5	0.0331305	0.603679	biological_process
GO:0071285	cellular response to lithium ion	2	817	5	13332	0.00244798	0.000375038	6.52729	3398;4776	ID2;NFATC4	0.0331305	0.603679	biological_process
GO:0045955	negative regulation of calcium ion-dependent exocytosis	2	817	5	13332	0.00244798	0.000375038	6.52729	114088;5908	TRIM9;RAP1B	0.0331305	0.603679	biological_process
GO:0036465	synaptic vesicle recycling	2	817	5	13332	0.00244798	0.000375038	6.52729	9066;5864	SYT7;RAB3A	0.0331305	0.603679	biological_process
GO:0048715	negative regulation of oligodendrocyte differentiation	2	817	5	13332	0.00244798	0.000375038	6.52729	3280;3398	HES1;ID2	0.0331305	0.603679	biological_process
GO:0010941	regulation of cell death	2	817	5	13332	0.00244798	0.000375038	6.52729	3621;84273	ING1;NOA1	0.0331305	0.603679	biological_process
GO:0086012	membrane depolarization during cardiac muscle cell action potential	3	817	12	13332	0.00367197	0.00090009	4.07956	776;610;6331	CACNA1D;HCN2;SCN5A	0.0332709	0.603679	biological_process
GO:0010906	regulation of glucose metabolic process	3	817	12	13332	0.00367197	0.00090009	4.07956	5164;6097;5165	PDK2;RORC;PDK3	0.0332709	0.603679	biological_process
GO:0015108	chloride transmembrane transporter activity	2	763	5	12391	0.00262123	0.000403519	6.49594	57468;65010	SLC12A5;SLC26A6	0.0334287	0.509719	molecular_function
GO:0004703	G-protein coupled receptor kinase activity	2	763	5	12391	0.00262123	0.000403519	6.49594	2868;2869	GRK4;GRK5	0.0334287	0.509719	molecular_function
GO:0048037	cofactor binding	3	763	12	12391	0.00393185	0.000968445	4.05996	5224;200407;8804	PGAM2;CREG2;CREG1	0.0336817	0.509719	molecular_function
GO:0008191	metalloendopeptidase inhibitor activity	3	763	12	12391	0.00393185	0.000968445	4.05996	117166;684;50859	WFIKKN1;BST2;SPOCK3	0.0336817	0.509719	molecular_function
GO:0061202	clathrin-sculpted gamma-aminobutyric acid transport vesicle membrane	2	920	5	14857	0.00217391	0.000336542	6.45957	5864;3312	RAB3A;HSPA8	0.0337875	0.280858	cellular_component
GO:0032584	growth cone membrane	2	920	5	14857	0.00217391	0.000336542	6.45957	23265;5818	EXOC7;NECTIN1	0.0337875	0.280858	cellular_component
GO:0043196	varicosity	2	920	5	14857	0.00217391	0.000336542	6.45957	1393;1759	CRHBP;DNM1	0.0337875	0.280858	cellular_component
GO:1990111	spermatoproteasome complex	2	920	5	14857	0.00217391	0.000336542	6.45957	5698;5696	PSMB9;PSMB8	0.0337875	0.280858	cellular_component
GO:0071320	cellular response to cAMP	5	817	30	13332	0.00611995	0.00225023	2.71971	1393;65010;3709;5908;610	CRHBP;SLC26A6;ITPR2;RAP1B;HCN2	0.0339497	0.609709	biological_process
GO:0005929	cilium	16	920	157	14857	0.0173913	0.0105674	1.64575	55811;9742;27241;403;221322;57576;115948;23639;389799;5891;23288;79659;119710;110091775;56683;51524	ADCY10;IFT140;BBS9;ARL3;TBC1D32;KIF17;CCDC151;LRRC6;CFAP77;MOK;IQCE;DYNC2H1;C11orf74;C21orf59-TCP10L;CFAP298;TMEM138	0.0340244	0.280858	cellular_component
GO:0030425	dendrite	24	920	261	14857	0.026087	0.0175675	1.48496	55811;9066;11141;7329;1393;84249;10612;79414;9939;57549;92737;57692;56896;2781;10013;23046;4035;8322;114088;4856;6002;2868;126129;10381	ADCY10;SYT7;IL1RAPL1;UBE2I;CRHBP;PSD2;TRIM3;LRFN3;RBM8A;IGSF9;DNER;MAGEE1;DPYSL5;GNAZ;HDAC6;KIF21B;LRP1;FZD4;TRIM9;NOV;RGS12;GRK4;CPT1C;TUBB3	0.0340923	0.280858	cellular_component
GO:0016471	vacuolar proton-transporting V-type ATPase complex	3	920	12	14857	0.00326087	0.0008077	4.03723	84317;9114;534	CCDC115;ATP6V0D1;ATP6V1G2	0.0341856	0.280858	cellular_component
GO:0060077	inhibitory synapse	3	920	12	14857	0.00326087	0.0008077	4.03723	57549;201134;2571	IGSF9;CEP112;GAD1	0.0341856	0.280858	cellular_component
GO:0001786	phosphatidylserine binding	5	763	30	12391	0.00655308	0.00242111	2.70664	9066;3312;54843;8416;79792	SYT7;HSPA8;SYTL2;ANXA9;GSDMD	0.0345504	0.509719	molecular_function
GO:0007605	sensory perception of sound	11	817	97	13332	0.0134639	0.00727573	1.85052	349149;776;6507;10083;1759;1428;4919;339768;8322;80055;161497	GJC3;CACNA1D;SLC1A3;USH1C;DNM1;CRYM;ROR1;ESPNL;FZD4;PGAP1;STRC	0.0348186	0.618997	biological_process
GO:0008134	transcription factor binding	18	763	185	12391	0.0235911	0.0149302	1.58009	4776;6934;9935;8521;10597;10736;5187;3280;51684;7329;6604;27148;3399;2103;29883;8804;54880;7067	NFATC4;TCF7L2;MAFB;GCM1;TRAPPC2B;SIX2;PER1;HES1;SUFU;UBE2I;SMARCD3;STK36;ID3;ESRRB;CNOT7;CREG1;BCOR;THRA	0.0363147	0.509719	molecular_function
GO:0007223	Wnt signaling pathway, calcium modulating pathway	4	817	21	13332	0.00489596	0.00157516	3.10824	7481;6934;8322;5331	WNT11;TCF7L2;FZD4;PLCB3	0.0363622	0.623478	biological_process
GO:0048469	cell maturation	4	817	21	13332	0.00489596	0.00157516	3.10824	3280;5991;3398;26468	HES1;RFX3;ID2;LHX6	0.0363622	0.623478	biological_process
GO:0030742	GTP-dependent protein binding	4	763	21	12391	0.00524246	0.00169478	3.0933	5869;9545;5864;9771	RAB5B;RAB3D;RAB3A;RAPGEF5	0.0369107	0.509719	molecular_function
GO:0030552	cAMP binding	4	763	21	12391	0.00524246	0.00169478	3.0933	5142;11069;610;5577	PDE4B;RAPGEF4;HCN2;PRKAR2B	0.0369107	0.509719	molecular_function
GO:0004879	nuclear receptor activity	4	763	21	12391	0.00524246	0.00169478	3.0933	7025;2103;6097;4929	NR2F1;ESRRB;RORC;NR4A2	0.0369107	0.509719	molecular_function
GO:0060041	retina development in camera-type eye	6	817	41	13332	0.00734394	0.00307531	2.38803	6662;9742;5204;5176;5818;4867	SOX9;IFT140;PFDN5;SERPINF1;NECTIN1;NPHP1	0.037356	0.623478	biological_process
GO:0035690	cellular response to drug	5	817	31	13332	0.00611995	0.00232523	2.63197	1393;4208;5142;9992;122622	CRHBP;MEF2C;PDE4B;KCNE2;ADSSL1	0.0385094	0.623478	biological_process
GO:0035556	intracellular signal transduction	27	817	308	13332	0.0330477	0.0231023	1.43049	55811;8787;5578;10966;5261;64798;26027;7786;84254;57118;818;55824;140462;5331;440279;6196;9628;5577;340371;100271927;9542;23589;200576;145957;817;5891;23025	ADCY10;RGS9;PRKCA;RAB40B;PHKG2;DEPTOR;ACOT11;MAP3K12;CAMKK1;CAMK1D;CAMK2G;PAG1;ASB9;PLCB3;UNC13C;RPS6KA2;RGS6;PRKAR2B;NRBP2;RASA4B;NRG2;CARHSP1;PIKFYVE;NRG4;CAMK2D;MOK;UNC13A	0.0385691	0.623478	biological_process
GO:0016055	Wnt signaling pathway	14	817	136	13332	0.0171359	0.010201	1.67982	83999;85407;57658;79412;2869;1952;57447;8322;7475;374946;7481;51384;5336;55737	KREMEN1;NKD1;CALCOCO1;KREMEN2;GRK5;CELSR2;NDRG2;FZD4;WNT6;DRAXIN;WNT11;WNT16;PLCG2;VPS35	0.0391177	0.623478	biological_process
GO:0043202	lysosomal lumen	8	920	63	14857	0.00869565	0.00424043	2.05066	3988;427;3312;972;2799;1513;3320;10577	LIPA;ASAH1;HSPA8;CD74;GNS;CTSK;HSP90AA1;NPC2	0.0397377	0.320194	cellular_component
GO:1901379	regulation of potassium ion transmembrane transport	3	817	13	13332	0.00367197	0.000975098	3.76575	776;9992;30819	CACNA1D;KCNE2;KCNIP2	0.0413296	0.623478	biological_process
GO:0001782	B cell homeostasis	3	817	13	13332	0.00367197	0.000975098	3.76575	124976;139818;4208	SPNS2;DOCK11;MEF2C	0.0413296	0.623478	biological_process
GO:1904262	negative regulation of TORC1 signaling	3	817	13	13332	0.00367197	0.000975098	3.76575	729438;143686;652968	CASTOR2;SESN3;CASTOR1	0.0413296	0.623478	biological_process
GO:0030855	epithelial cell differentiation	6	817	42	13332	0.00734394	0.00315032	2.33118	11045;2939;1645;56898;3399;8321	UPK1A;GSTA2;AKR1C1;BDH2;ID3;FZD1	0.0414125	0.623478	biological_process
GO:0031489	myosin V binding	3	763	13	12391	0.00393185	0.00104915	3.74766	51560;9545;5864	RAB6B;RAB3D;RAB3A	0.0418312	0.543181	molecular_function
GO:0014047	glutamate secretion	4	817	22	13332	0.00489596	0.00165017	2.96695	8497;6507;5864;8541	PPFIA4;SLC1A3;RAB3A;PPFIA3	0.0423577	0.623478	biological_process
GO:0005507	copper ion binding	4	763	22	12391	0.00524246	0.00177548	2.9527	333929;4016;49;51596	SNAI3;LOXL1;ACR;CUTA	0.0429873	0.543181	molecular_function
GO:0008146	sulfotransferase activity	4	763	22	12391	0.00524246	0.00177548	2.9527	6817;9514;9435;25830	SULT1A1;GAL3ST1;CHST2;SULT4A1	0.0429873	0.543181	molecular_function
GO:0060548	negative regulation of cell death	5	817	32	13332	0.00611995	0.00240024	2.54972	7481;51384;4856;135138;55737	WNT11;WNT16;NOV;PACRG;VPS35	0.043425	0.623478	biological_process
GO:0005737	cytoplasm	225	920	3289	14857	0.244565	0.221377	1.10474	10083;767;5420;92558;5578;60680;10123;1028;50861;92565;123283;130574;7786;5303;90025;54800;57186;389084;4091;30061;9939;53840;201134;6640;284119;9649;5791;10263;9141;8073;9223;29883;114088;50865;126282;225689;25801;146845;57418;23589;4919;23635;114792;115265;6210;51684;115294;8999;5315;55811;79816;23205;8787;158405;1952;55337;30819;9918;51347;494470;219621;9022;79148;726;3303;388228;138255;284004…	USH1C;CA8;PODXL;BICDL1;PRKCA;CELF5;ARL4C;CDKN1C;STMN3;FANK1;TARSL2;LYPD6;MAP3K12;PIN4;UBE3D;KLHL24;RALGAPA2;SNORC;SMAD6;SLC40A1;RBM8A;TRIM34;CEP112;SNTA1;CAVIN1;RALGPS1;PTPRE;CDK2AP2;PDCD5;PTP4A2;MAGI1;CNOT7;TRIM9;HEBP1;TNFAIP8L1;MAPK15;GCA;CFAP52;WDR18;CARHSP1;ROR1;SSBP2;KLHL32;DDIT4L;RPS15A;SUFU;PCMTD1;CDKL2;PKM;ADCY10;TLE6;ACSBG1;RGS9;KIAA1958;CELSR2;C19orf66;KCNIP2;NCAPD2;TAOK3;RNF165;CABCOCO…	0.0449404	0.343711	cellular_component
GO:0001750	photoreceptor outer segment	5	920	32	14857	0.00543478	0.00215387	2.52327	10083;9742;388531;10518;23596	USH1C;IFT140;RGS9BP;CIB2;OPN3	0.0451172	0.343711	cellular_component
GO:1904724	tertiary granule lumen	5	920	32	14857	0.00543478	0.00215387	2.52327	5768;427;226;25840;79792	QSOX1;ASAH1;ALDOA;METTL7A;GSDMD	0.0451172	0.343711	cellular_component
GO:0098609	cell-cell adhesion	7	817	54	13332	0.00856793	0.00405041	2.11533	7087;6662;4070;101;8416;5818;4867	ICAM5;SOX9;TACSTD2;ADAM8;ANXA9;NECTIN1;NPHP1	0.0456046	0.623478	biological_process
GO:0042826	histone deacetylase binding	9	763	77	12391	0.0117955	0.00621419	1.89816	8521;5928;7528;10013;7155;3280;3320;54531;54880	GCM1;RBBP4;YY1;HDAC6;TOP2B;HES1;HSP90AA1;MIER2;BCOR	0.0463206	0.543181	molecular_function
GO:0045202	synapse	15	920	151	14857	0.0163043	0.0101636	1.6042	9762;6002;130574;10083;145270;478;8831;126129;55964;41;8825;6453;7329;10439;8497	LZTS3;RGS12;LYPD6;USH1C;PRIMA1;ATP1A3;SYNGAP1;CPT1C;SEPTIN3;ASIC1;LIN7A;ITSN1;UBE2I;OLFM1;PPFIA4	0.0473773	0.350963	cellular_component
GO:0006627	protein processing involved in protein targeting to mitochondrion	2	817	6	13332	0.00244798	0.000450045	5.43941	83943;196294	IMMP2L;IMMP1L	0.0477023	0.623478	biological_process
GO:0060174	limb bud formation	2	817	6	13332	0.00244798	0.000450045	5.43941	6662;10512	SOX9;SEMA3C	0.0477023	0.623478	biological_process
GO:0060080	inhibitory postsynaptic potential	2	817	6	13332	0.00244798	0.000450045	5.43941	2898;1815	GRIK2;DRD4	0.0477023	0.623478	biological_process
GO:0003149	membranous septum morphogenesis	2	817	6	13332	0.00244798	0.000450045	5.43941	8321;3398	FZD1;ID2	0.0477023	0.623478	biological_process
GO:0002031	G-protein coupled receptor internalization	2	817	6	13332	0.00244798	0.000450045	5.43941	2868;1759	GRK4;DNM1	0.0477023	0.623478	biological_process
GO:0061626	pharyngeal arch artery morphogenesis	2	817	6	13332	0.00244798	0.000450045	5.43941	3280;2348	HES1;FOLR1	0.0477023	0.623478	biological_process
GO:1902259	regulation of delayed rectifier potassium channel activity	2	817	6	13332	0.00244798	0.000450045	5.43941	6844;9992	VAMP2;KCNE2	0.0477023	0.623478	biological_process
GO:0030903	notochord development	2	817	6	13332	0.00244798	0.000450045	5.43941	3399;6662	ID3;SOX9	0.0477023	0.623478	biological_process
GO:0071374	cellular response to parathyroid hormone stimulus	2	817	6	13332	0.00244798	0.000450045	5.43941	4208;6569	MEF2C;SLC34A1	0.0477023	0.623478	biological_process
GO:0046324	regulation of glucose import	2	817	6	13332	0.00244798	0.000450045	5.43941	9481;388581	SLC25A27;C1QTNF12	0.0477023	0.623478	biological_process
GO:0060315	negative regulation of ryanodine-sensitive calcium-release channel activity	2	817	6	13332	0.00244798	0.000450045	5.43941	2281;2946	FKBP1B;GSTM2	0.0477023	0.623478	biological_process
GO:2000480	negative regulation of cAMP-dependent protein kinase activity	2	817	6	13332	0.00244798	0.000450045	5.43941	5569;5577	PKIA;PRKAR2B	0.0477023	0.623478	biological_process
GO:0035235	ionotropic glutamate receptor signaling pathway	2	817	6	13332	0.00244798	0.000450045	5.43941	116444;478	GRIN3B;ATP1A3	0.0477023	0.623478	biological_process
GO:0051963	regulation of synapse assembly	2	817	6	13332	0.00244798	0.000450045	5.43941	10611;5818	PDLIM5;NECTIN1	0.0477023	0.623478	biological_process
GO:0055123	digestive system development	2	817	6	13332	0.00244798	0.000450045	5.43941	2695;51057	GIP;WDPCP	0.0477023	0.623478	biological_process
GO:0048672	positive regulation of collateral sprouting	2	817	6	13332	0.00244798	0.000450045	5.43941	53335;8153	BCL11A;RND2	0.0477023	0.623478	biological_process
GO:1901029	negative regulation of mitochondrial outer membrane permeabilization involved in apoptotic signaling pathway	2	817	6	13332	0.00244798	0.000450045	5.43941	292;10449	SLC25A5;ACAA2	0.0477023	0.623478	biological_process
GO:0001516	prostaglandin biosynthetic process	2	817	6	13332	0.00244798	0.000450045	5.43941	972;9536	CD74;PTGES	0.0477023	0.623478	biological_process
GO:0048711	positive regulation of astrocyte differentiation	2	817	6	13332	0.00244798	0.000450045	5.43941	3280;3398	HES1;ID2	0.0477023	0.623478	biological_process
GO:0034983	peptidyl-lysine deacetylation	2	817	6	13332	0.00244798	0.000450045	5.43941	10013;23409	HDAC6;SIRT4	0.0477023	0.623478	biological_process
GO:0003374	dynamin family protein polymerization involved in mitochondrial fission	2	817	6	13332	0.00244798	0.000450045	5.43941	1759;26052	DNM1;DNM3	0.0477023	0.623478	biological_process
GO:0030666	endocytic vesicle membrane	6	920	43	14857	0.00652174	0.00289426	2.25334	3122;972;4035;7475;3127;3123	HLA-DRA;CD74;LRP1;WNT6;HLA-DRB5;HLA-DRB1	0.0477443	0.350963	cellular_component
GO:0000989	transcription factor activity, transcription factor binding	2	763	6	12391	0.00262123	0.000484222	5.41328	22877;5187	MLXIP;PER1	0.0481225	0.543181	molecular_function
GO:0015217	ADP transmembrane transporter activity	2	763	6	12391	0.00262123	0.000484222	5.41328	284439;284427	SLC25A42;SLC25A41	0.0481225	0.543181	molecular_function
GO:0005347	ATP transmembrane transporter activity	2	763	6	12391	0.00262123	0.000484222	5.41328	284439;284427	SLC25A42;SLC25A41	0.0481225	0.543181	molecular_function
GO:0005123	death receptor binding	2	763	6	12391	0.00262123	0.000484222	5.41328	1896;55367	EDA;PIDD1	0.0481225	0.543181	molecular_function
GO:0007219	Notch signaling pathway	9	817	78	13332	0.0110159	0.00585059	1.88287	6662;10683;1272;3280;64065;5224;54492;92737;23220	SOX9;DLL3;CNTN1;HES1;PERP;PGAM2;NEURL1B;DNER;DTX4	0.0484399	0.623478	biological_process
GO:0042405	nuclear inclusion body	2	920	6	14857	0.00217391	0.00040385	5.38297	8106;10273	PABPN1;STUB1	0.0486268	0.351287	cellular_component
GO:0032922	circadian regulation of gene expression	5	817	33	13332	0.00611995	0.00247525	2.47246	4804;5187;3398;55366;6097	NGFR;PER1;ID2;LGR4;RORC	0.0486998	0.623478	biological_process
GO:0009968	negative regulation of signal transduction	5	817	33	13332	0.00611995	0.00247525	2.47246	6002;9628;388531;8787;115265	RGS12;RGS6;RGS9BP;RGS9;DDIT4L	0.0486998	0.623478	biological_process
GO:0051491	positive regulation of filopodium assembly	4	817	23	13332	0.00489596	0.00172517	2.83795	2823;5064;139818;26052	GPM6A;PALM;DOCK11;DNM3	0.0488758	0.623478	biological_process
GO:0015459	potassium channel regulator activity	5	763	33	12391	0.00655308	0.00266322	2.46058	27345;9992;30819;1815;3790	KCNMB4;KCNE2;KCNIP2;DRD4;KCNS3	0.049529	0.543181	molecular_function
GO:0005057	signal transducer activity, downstream of receptor	4	763	23	12391	0.00524246	0.00185619	2.82432	6002;8519;23767;2781	RGS12;IFITM1;FLRT3;GNAZ	0.0495917	0.543181	molecular_function
GO:0060021	palate development	7	817	55	13332	0.00856793	0.00412541	2.07687	3638;117166;84159;51057;4487;7481;54880	INSIG1;WFIKKN1;ARID5B;WDPCP;MSX1;WNT11;BCOR	0.0496144	0.623478	biological_process
GO:0004222	metalloendopeptidase activity	9	763	78	12391	0.0117955	0.00629489	1.87383	203102;11173;53616;101;170689;64172;11174;79258;79148	ADAM32;ADAMTS7;ADAM22;ADAM8;ADAMTS15;OSGEPL1;ADAMTS6;MMEL1;MMP28	0.0496355	0.543181	molecular_function
GO:1901687	glutathione derivative biosynthetic process	3	817	14	13332	0.00367197	0.00105011	3.49677	2939;2946;2948	GSTA2;GSTM2;GSTM4	0.0502714	0.623478	biological_process
GO:0060828	regulation of canonical Wnt signaling pathway	3	817	14	13332	0.00367197	0.00105011	3.49677	83999;2348;55608	KREMEN1;FOLR1;ANKRD10	0.0502714	0.623478	biological_process
GO:0086002	cardiac muscle cell action potential involved in contraction	3	817	14	13332	0.00367197	0.00105011	3.49677	776;9992;6331	CACNA1D;KCNE2;SCN5A	0.0502714	0.623478	biological_process
GO:0005576	extracellular region	85	920	1153	14857	0.0923913	0.0776065	1.19051	686;6447;374875;2799;4902;2199;1291;8399;10578;226;130574;813;9244;152816;49;266727;5211;50865;225689;427;25801;2695;9542;5709;5818;79792;117166;389812;5118;113091;375704;8357;116969;25840;388581;8785;5176;10516;374946;89932;57758;79805;5157;10916;1056;339105;90378;64866;200407;5768;83716;29099;10669;146760;4016;84628;221223;353091;1513;8581;81926;8804;11330;22927;10699;79258;51384;6038;1393;3078…	BTD;SCG5;HSD11B1L;GNS;NRTN;FBLN2;COL6A1;PLA2G10;GNLY;ALDOA;LYPD6;CALU;CRLF1;ODAPH;ACR;MDGA1;PFKL;HEBP1;MAPK15;ASAH1;GCA;GIP;NRG2;PSMD3;NECTIN1;GSDMD;WFIKKN1;LCN15;PCOLCE;PTH2;ENHO;HIST1H3H;ART5;METTL7A;C1QTNF12;MATN4;SERPINF1;FBLN5;DRAXIN;PAPLN;SCUBE2;VASH2;PDGFRL;MAGED2;CEL;PRSS53;SAMD1;CDCP1;CREG2;QSOX1;CRISPLD2;COMMD9;CGREF1;RTN4RL1;LOXL1;NTNG2;CES5A;RAET1G;CTSK;LY6D;ABHD17A;CREG1;CTRC;HABP4;C…	0.0503355	0.354879	cellular_component
GO:0045892	negative regulation of transcription, DNA-templated	30	817	358	13332	0.0367197	0.0268527	1.36745	23532;4488;3280;7329;1028;10472;7067;54880;9139;6934;6662;5204;3398;55366;7481;5926;57326;10013;5187;81628;118738;51655;3399;29883;5859;84159;3312;5991;149951;8321	PRAME;MSX2;HES1;UBE2I;CDKN1C;ZBTB18;THRA;BCOR;CBFA2T2;TCF7L2;SOX9;PFDN5;ID2;LGR4;WNT11;ARID4A;PBXIP1;HDAC6;PER1;TSC22D4;ZNF488;RASD1;ID3;CNOT7;QARS;ARID5B;HSPA8;RFX3;COMMD7;FZD1	0.0504042	0.623478	biological_process
GO:0004198	calcium-dependent cysteine-type endopeptidase activity	3	763	14	12391	0.00393185	0.00112985	3.47997	147968;25801;726	CAPN12;GCA;CAPN5	0.050871	0.546393	molecular_function
GO:0005777	peroxisome	9	920	78	14857	0.00978261	0.00525005	1.86334	219743;9066;65084;222659;224;10455;283927;8799;83594	TYSND1;SYT7;TMEM135;PXT1;ALDH3A2;ECI2;NUDT7;PEX11B;NUDT12	0.0512028	0.354879	cellular_component
GO:0001649	osteoblast differentiation	8	817	67	13332	0.00979192	0.0050255	1.94845	4208;3020;4488;1591;55366;50846;1291;7481	MEF2C;H3F3A;MSX2;CYP24A1;LGR4;DHH;COL6A1;WNT11	0.0513952	0.623478	biological_process
GO:0005783	endoplasmic reticulum	55	920	712	14857	0.0597826	0.0479235	1.24746	3638;10396;23205;51693;79603;5578;3709;10908;9524;387521;3156;26232;646960;130617;51257;478;115817;6331;25840;6319;9992;9482;84699;8938;1717;284119;6307;200407;6252;8974;489;22846;4121;2781;83401;6713;84317;10577;10273;65010;54972;284129;79844;79090;83989;10597;353091;126129;11045;2222;9001;80055;5033;10439;819	INSIG1;ATP8A1;ACSBG1;TRAPPC2L;CERS4;PRKCA;ITPR2;PNPLA6;TECR;TMEM189;HMGCR;FBXO2;PRSS56;ZFAND2B;MARCHF2;ATP1A3;DHRS1;SCN5A;METTL7A;SCD;KCNE2;STX8;CREB3L3;BAIAP3;DHCR7;CAVIN1;MSMO1;CREG2;RTN1;P4HA2;ATP2A3;VASH1;MAN1A1;GNAZ;ELOVL3;SQLE;CCDC115;NPC2;STUB1;SLC26A6;TMEM132A;SLC26A11;ZDHHC11;TRAPPC6A;FAM172A;TRAPPC2B;RAET1G;CPT1C;UPK1A;FDFT1;HAP1;PGAP1;P4HA1;OLFM1;CAMLG	0.0519296	0.354879	cellular_component
GO:0005778	peroxisomal membrane	6	920	44	14857	0.00652174	0.00296157	2.20212	9066;65084;224;5828;3156;8799	SYT7;TMEM135;ALDH3A2;PEX2;HMGCR;PEX11B	0.0525119	0.354879	cellular_component
GO:0008022	protein C-terminus binding	13	763	129	12391	0.017038	0.0104108	1.63657	51440;6457;5864;1759;10516;10612;57658;8938;7155;11151;9223;7329;4987	HPCAL4;SH3GL3;RAB3A;DNM1;FBLN5;TRIM3;CALCOCO1;BAIAP3;TOP2B;CORO1A;MAGI1;UBE2I;OPRL1	0.0541991	0.55161	molecular_function
GO:0060048	cardiac muscle contraction	5	817	34	13332	0.00611995	0.00255026	2.39974	7139;6331;478;817;7137	TNNT2;SCN5A;ATP1A3;CAMK2D;TNNI3	0.0543358	0.623478	biological_process
GO:0031625	ubiquitin protein ligase binding	19	763	208	12391	0.0249017	0.0167864	1.48345	292;387521;7335;2898;4720;6331;4091;9482;4804;10013;5187;8322;6923;11078;10273;121551;5577;3312;135138	SLC25A5;TMEM189;UBE2V1;GRIK2;NDUFS2;SCN5A;SMAD6;STX8;NGFR;HDAC6;PER1;FZD4;ELOB;TRIOBP;STUB1;BTBD11;PRKAR2B;HSPA8;PACRG	0.0549512	0.55161	molecular_function
GO:0009791	post-embryonic development	6	817	45	13332	0.00734394	0.00337534	2.17576	84159;5864;4929;1717;27148;10512	ARID5B;RAB3A;NR4A2;DHCR7;STK36;SEMA3C	0.055197	0.623478	biological_process
GO:0005578	proteinaceous extracellular matrix	19	920	207	14857	0.0206522	0.0139328	1.48227	92949;11173;2199;1291;170689;51384;79148;79414;389084;7481;147372;83716;50859;23767;79875;7475;4856;10516;11174	ADAMTSL1;ADAMTS7;FBLN2;COL6A1;ADAMTS15;WNT16;MMP28;LRFN3;SNORC;WNT11;CCBE1;CRISPLD2;SPOCK3;FLRT3;THSD4;WNT6;NOV;FBLN5;ADAMTS6	0.0555398	0.360962	cellular_component
GO:0017112	Rab guanyl-nucleotide exchange factor activity	6	763	45	12391	0.0078637	0.00363167	2.16531	79090;160518;79958;10597;22898;51693	TRAPPC6A;DENND5B;DENND1C;TRAPPC2B;DENND3;TRAPPC2L	0.0562383	0.55161	molecular_function
GO:0005905	clathrin-coated pit	5	920	34	14857	0.00543478	0.00228848	2.37484	23149;1174;4035;6453;130340	FCHO1;AP1S1;LRP1;ITSN1;AP1S3	0.0563941	0.360962	cellular_component
GO:1903561	extracellular vesicle	5	920	34	14857	0.00543478	0.00228848	2.37484	5864;478;91947;2823;2199	RAB3A;ATP1A3;ARRDC4;GPM6A;FBLN2	0.0563941	0.360962	cellular_component
GO:0090090	negative regulation of canonical Wnt signaling pathway	11	817	105	13332	0.0134639	0.00787579	1.70953	83999;6934;85407;6662;5698;5204;79412;5696;5709;374946;7481	KREMEN1;TCF7L2;NKD1;SOX9;PSMB9;PFDN5;KREMEN2;PSMB8;PSMD3;DRAXIN;WNT11	0.0565052	0.623478	biological_process
GO:0051879	Hsp90 protein binding	4	763	24	12391	0.00524246	0.00193689	2.70664	10013;55898;10273;135138	HDAC6;UNC45A;STUB1;PACRG	0.0567206	0.55161	molecular_function
GO:0030054	cell junction	35	920	429	14857	0.0380435	0.0288753	1.31751	6843;9066;6844;94030;145270;55964;9912;9145;2898;130574;79414;2563;8831;57549;9644;6640;7852;9762;116444;440279;23767;93664;9223;114088;339453;192683;6002;57530;126129;127262;81615;9001;6453;10439;23025	VAMP1;SYT7;VAMP2;LRRC4B;PRIMA1;SEPTIN3;ARHGAP44;SYNGR1;GRIK2;LYPD6;LRFN3;GABRD;SYNGAP1;IGSF9;SH3PXD2A;SNTA1;CXCR4;LZTS3;GRIN3B;UNC13C;FLRT3;CADPS2;MAGI1;TRIM9;TMEM240;SCAMP5;RGS12;CGN;CPT1C;TPRG1L;TMEM163;HAP1;ITSN1;OLFM1;UNC13A	0.0576583	0.360962	cellular_component
GO:0071944	cell periphery	4	920	24	14857	0.00434783	0.0016154	2.69149	5142;83481;389084;10381	PDE4B;EPPK1;SNORC;TUBB3	0.0577194	0.360962	cellular_component
GO:0006508	proteolysis	14	817	144	13332	0.0171359	0.0108011	1.5865	219743;11330;25801;206338;726;400668;1513;147968;51684;5118;114294;5184;26232;646960	TYSND1;CTRC;GCA;LVRN;CAPN5;PRSS57;CTSK;CAPN12;SUFU;PCOLCE;LACTB;PEPD;FBXO2;PRSS56	0.0582613	0.623478	biological_process
GO:0007602	phototransduction	3	817	15	13332	0.00367197	0.00112511	3.26365	58473;9094;23596	PLEKHB1;UNC119;OPN3	0.0600659	0.623478	biological_process
GO:0060716	labyrinthine layer blood vessel development	3	817	15	13332	0.00367197	0.00112511	3.26365	3280;79805;22846	HES1;VASH2;VASH1	0.0600659	0.623478	biological_process
GO:0035249	synaptic transmission, glutamatergic	3	817	15	13332	0.00367197	0.00112511	3.26365	2898;23025;53358	GRIK2;UNC13A;SHC3	0.0600659	0.623478	biological_process
GO:0034113	heterotypic cell-cell adhesion	3	817	15	13332	0.00367197	0.00112511	3.26365	64065;3679;3681	PERP;ITGA7;ITGAD	0.0600659	0.623478	biological_process
GO:0000266	mitochondrial fission	3	817	15	13332	0.00367197	0.00112511	3.26365	26052;1759;56181	DNM3;DNM1;MTFR1L	0.0600659	0.623478	biological_process
GO:0010033	response to organic substance	3	817	15	13332	0.00367197	0.00112511	3.26365	10013;2281;6713	HDAC6;FKBP1B;SQLE	0.0600659	0.623478	biological_process
GO:0042474	middle ear morphogenesis	3	817	15	13332	0.00367197	0.00112511	3.26365	3638;10736;4487	INSIG1;SIX2;MSX1	0.0600659	0.623478	biological_process
GO:0016525	negative regulation of angiogenesis	5	817	35	13332	0.00611995	0.00262526	2.33118	1944;2969;5176;576;22846	EFNA3;GTF2I;SERPINF1;ADGRB2;VASH1	0.0603331	0.623478	biological_process
GO:0031418	L-ascorbic acid binding	3	763	15	12391	0.00393185	0.00121056	3.24797	283208;5033;8974	P4HA3;P4HA1;P4HA2	0.0607699	0.55161	molecular_function
GO:0015297	antiporter activity	3	763	15	12391	0.00393185	0.00121056	3.24797	1468;1185;11136	SLC25A10;CLCN6;SLC7A9	0.0607699	0.55161	molecular_function
GO:0050840	extracellular matrix binding	3	763	15	12391	0.00393185	0.00121056	3.24797	170689;284297;2199	ADAMTS15;SSC5D;FBLN2	0.0607699	0.55161	molecular_function
GO:0032588	trans-Golgi network membrane	8	920	69	14857	0.00869565	0.00464428	1.87234	192683;3122;972;1174;164633;55858;3127;3123	SCAMP5;HLA-DRA;CD74;AP1S1;CABP7;TMEM165;HLA-DRB5;HLA-DRB1	0.0623569	0.374995	cellular_component
GO:0031594	neuromuscular junction	5	920	35	14857	0.00543478	0.00235579	2.30699	9145;6640;817;10518;23025	SYNGR1;SNTA1;CAMK2D;CIB2;UNC13A	0.0625861	0.374995	cellular_component
GO:0006813	potassium ion transport	7	817	58	13332	0.00856793	0.00435044	1.96944	27345;23416;51305;30819;10089;3790;3758	KCNMB4;KCNH3;KCNK9;KCNIP2;KCNK7;KCNS3;KCNJ1	0.0629496	0.623478	biological_process
GO:0086009	membrane repolarization	2	817	7	13332	0.00244798	0.000525053	4.66235	9992;30819	KCNE2;KCNIP2	0.0641191	0.623478	biological_process
GO:0050678	regulation of epithelial cell proliferation	2	817	7	13332	0.00244798	0.000525053	4.66235	3280;4070	HES1;TACSTD2	0.0641191	0.623478	biological_process
GO:0002675	positive regulation of acute inflammatory response	2	817	7	13332	0.00244798	0.000525053	4.66235	101;84699	ADAM8;CREB3L3	0.0641191	0.623478	biological_process
GO:2000310	regulation of NMDA receptor activity	2	817	7	13332	0.00244798	0.000525053	4.66235	1393;23542	CRHBP;MAPK8IP2	0.0641191	0.623478	biological_process
GO:1902305	regulation of sodium ion transmembrane transport	2	817	7	13332	0.00244798	0.000525053	4.66235	6640;6331	SNTA1;SCN5A	0.0641191	0.623478	biological_process
GO:2000035	regulation of stem cell division	2	817	7	13332	0.00244798	0.000525053	4.66235	10263;2103	CDK2AP2;ESRRB	0.0641191	0.623478	biological_process
GO:0001963	synaptic transmission, dopaminergic	2	817	7	13332	0.00244798	0.000525053	4.66235	23551;1393	RASD2;CRHBP	0.0641191	0.623478	biological_process
GO:0010038	response to metal ion	2	817	7	13332	0.00244798	0.000525053	4.66235	9633;51596	TESMIN;CUTA	0.0641191	0.623478	biological_process
GO:0003139	secondary heart field specification	2	817	7	13332	0.00244798	0.000525053	4.66235	6604;4208	SMARCD3;MEF2C	0.0641191	0.623478	biological_process
GO:0043030	regulation of macrophage activation	2	817	7	13332	0.00244798	0.000525053	4.66235	972;8399	CD74;PLA2G10	0.0641191	0.623478	biological_process
GO:0045109	intermediate filament organization	2	817	7	13332	0.00244798	0.000525053	4.66235	54800;83481	KLHL24;EPPK1	0.0641191	0.623478	biological_process
GO:0061179	negative regulation of insulin secretion involved in cellular response to glucose stimulus	2	817	7	13332	0.00244798	0.000525053	4.66235	2281;3156	FKBP1B;HMGCR	0.0641191	0.623478	biological_process
GO:0061045	negative regulation of wound healing	2	817	7	13332	0.00244798	0.000525053	4.66235	83481;3156	EPPK1;HMGCR	0.0641191	0.623478	biological_process
GO:0016188	synaptic vesicle maturation	2	817	7	13332	0.00244798	0.000525053	4.66235	23025;5864	UNC13A;RAB3A	0.0641191	0.623478	biological_process
GO:0031103	axon regeneration	2	817	7	13332	0.00244798	0.000525053	4.66235	146760;2348	RTN4RL1;FOLR1	0.0641191	0.623478	biological_process
GO:0030278	regulation of ossification	2	817	7	13332	0.00244798	0.000525053	4.66235	27152;10736	INTU;SIX2	0.0641191	0.623478	biological_process
GO:0060287	epithelial cilium movement involved in determination of left/right asymmetry	2	817	7	13332	0.00244798	0.000525053	4.66235	5991;23639	RFX3;LRRC6	0.0641191	0.623478	biological_process
GO:0045651	positive regulation of macrophage differentiation	2	817	7	13332	0.00244798	0.000525053	4.66235	5578;3398	PRKCA;ID2	0.0641191	0.623478	biological_process
GO:0042178	xenobiotic catabolic process	2	817	7	13332	0.00244798	0.000525053	4.66235	2946;2948	GSTM2;GSTM4	0.0641191	0.623478	biological_process
GO:0036295	cellular response to increased oxygen levels	2	817	7	13332	0.00244798	0.000525053	4.66235	84317;9114	CCDC115;ATP6V0D1	0.0641191	0.623478	biological_process
GO:0006000	fructose metabolic process	2	817	7	13332	0.00244798	0.000525053	4.66235	226;5210	ALDOA;PFKFB4	0.0641191	0.623478	biological_process
GO:0033173	calcineurin-NFAT signaling cascade	2	817	7	13332	0.00244798	0.000525053	4.66235	576;4776	ADGRB2;NFATC4	0.0641191	0.623478	biological_process
GO:0060416	response to growth hormone	2	817	7	13332	0.00244798	0.000525053	4.66235	5928;6569	RBBP4;SLC34A1	0.0641191	0.623478	biological_process
GO:0016242	negative regulation of macroautophagy	2	817	7	13332	0.00244798	0.000525053	4.66235	5768;340371	QSOX1;NRBP2	0.0641191	0.623478	biological_process
GO:0043249	erythrocyte maturation	2	817	7	13332	0.00244798	0.000525053	4.66235	116151;84456	FAM210B;L3MBTL3	0.0641191	0.623478	biological_process
GO:0003777	microtubule motor activity	7	763	58	12391	0.00917431	0.00468082	1.95998	57519;146754;3800;23046;79659;89953;113220	STARD9;DNAH2;KIF5C;KIF21B;DYNC2H1;KLC4;KIF12	0.0642343	0.55161	molecular_function
GO:0005088	Ras guanyl-nucleotide exchange factor activity	7	763	58	12391	0.00917431	0.00468082	1.95998	4902;11069;9542;153020;145957;53358;221002	NRTN;RAPGEF4;NRG2;RASGEF1B;NRG4;SHC3;RASGEF1A	0.0642343	0.55161	molecular_function
GO:0030215	semaphorin receptor binding	2	763	7	12391	0.00262123	0.000564926	4.63996	10501;10512	SEMA6B;SEMA3C	0.0646716	0.55161	molecular_function
GO:0004862	cAMP-dependent protein kinase inhibitor activity	2	763	7	12391	0.00262123	0.000564926	4.63996	5569;5577	PKIA;PRKAR2B	0.0646716	0.55161	molecular_function
GO:0004629	phospholipase C activity	2	763	7	12391	0.00262123	0.000564926	4.63996	5331;5336	PLCB3;PLCG2	0.0646716	0.55161	molecular_function
GO:0042805	actinin binding	2	763	7	12391	0.00262123	0.000564926	4.63996	10611;79778	PDLIM5;MICALL2	0.0646716	0.55161	molecular_function
GO:0030911	TPR domain binding	2	763	7	12391	0.00262123	0.000564926	4.63996	3320;10273	HSP90AA1;STUB1	0.0646716	0.55161	molecular_function
GO:0016528	sarcoplasm	2	920	7	14857	0.00217391	0.000471158	4.61398	22927;4208	HABP4;MEF2C	0.0653333	0.374995	cellular_component
GO:0015934	large ribosomal subunit	2	920	7	14857	0.00217391	0.000471158	4.61398	6160;6235	RPL31;RPS29	0.0653333	0.374995	cellular_component
GO:0032591	dendritic spine membrane	2	920	7	14857	0.00217391	0.000471158	4.61398	5064;4355	PALM;MPP2	0.0653333	0.374995	cellular_component
GO:0097381	photoreceptor disc membrane	2	920	7	14857	0.00217391	0.000471158	4.61398	2868;8787	GRK4;RGS9	0.0653333	0.374995	cellular_component
GO:0051259	protein oligomerization	6	817	47	13332	0.00734394	0.00352535	2.08318	51693;11045;818;5211;817;255231	TRAPPC2L;UPK1A;CAMK2G;PFKL;CAMK2D;MCOLN2	0.0657535	0.635858	biological_process
GO:0061337	cardiac conduction	5	817	36	13332	0.00611995	0.00270027	2.26642	776;6331;9992;30819;9254	CACNA1D;SCN5A;KCNE2;KCNIP2;CACNA2D2	0.0666908	0.641398	biological_process
GO:0044325	ion channel binding	10	763	95	12391	0.0131062	0.00766685	1.70946	2281;6331;5142;10597;9992;3398;30819;9001;6640;817	FKBP1B;SCN5A;PDE4B;TRAPPC2B;KCNE2;ID2;KCNIP2;HAP1;SNTA1;CAMK2D	0.0668697	0.554851	molecular_function
GO:0004860	protein kinase inhibitor activity	6	763	47	12391	0.0078637	0.00379308	2.07317	5859;94030;23767;146760;51347;1028	QARS;LRRC4B;FLRT3;RTN4RL1;TAOK3;CDKN1C	0.0669648	0.554851	molecular_function
GO:0005622	intracellular	35	920	435	14857	0.0380435	0.0292791	1.29934	83874;972;4902;115992;8497;79740;9344;64798;28968;10231;1393;55504;6331;83875;30061;81553;6640;54622;5908;55824;5869;84795;51440;8825;23542;65010;225689;8495;25939;6236;3312;23416;9542;145957;284297	TBC1D10A;CD74;NRTN;RNF166;PPFIA4;ZBBX;TAOK2;DEPTOR;SLC6A16;RCAN2;CRHBP;TNFRSF19;SCN5A;BCO2;SLC40A1;FAM49A;SNTA1;ARL15;RAP1B;PAG1;RAB5B;PYROXD2;HPCAL4;LIN7A;MAPK8IP2;SLC26A6;MAPK15;PPFIBP2;SAMHD1;RRAD;HSPA8;KCNH3;NRG2;NRG4;SSC5D	0.0673854	0.381547	cellular_component
GO:0007286	spermatid development	7	817	59	13332	0.00856793	0.00442544	1.93606	5819;3020;114792;84223;50846;89765;135138	NECTIN2;H3F3A;KLHL32;IQCG;DHH;RSPH1;PACRG	0.0678347	0.648854	biological_process
GO:0043197	dendritic spine	9	920	83	14857	0.00978261	0.00558659	1.75109	5577;5142;8087;4355;9912;11346;2823;26052;26232	PRKAR2B;PDE4B;FXR1;MPP2;ARHGAP44;SYNPO;GPM6A;DNM3;FBXO2	0.070577	0.389348	cellular_component
GO:0034504	protein localization to nucleus	3	817	16	13332	0.00367197	0.00120012	3.05967	200576;6662;4487	PIKFYVE;SOX9;MSX1	0.0706765	0.653832	biological_process
GO:0034341	response to interferon-gamma	3	817	16	13332	0.00367197	0.00120012	3.05967	8519;684;55337	IFITM1;BST2;C19orf66	0.0706765	0.653832	biological_process
GO:0042470	melanosome	8	920	71	14857	0.00869565	0.00477889	1.8196	813;3312;54843;9145;3320;309;5176;5869	CALU;HSPA8;SYTL2;SYNGR1;HSP90AA1;ANXA6;SERPINF1;RAB5B	0.0713772	0.389348	cellular_component
GO:0005112	Notch binding	3	763	16	12391	0.00393185	0.00129126	3.04497	4856;92737;10683	NOV;DNER;DLL3	0.0714903	0.573024	molecular_function
GO:0070830	bicellular tight junction assembly	4	817	26	13332	0.00489596	0.0019502	2.5105	7481;6904;79778;84552	WNT11;TBCD;MICALL2;PARD6G	0.071523	0.653832	biological_process
GO:0030008	TRAPP complex	3	920	16	14857	0.00326087	0.00107693	3.02792	10597;51693;79090	TRAPPC2B;TRAPPC2L;TRAPPC6A	0.0724801	0.389348	cellular_component
GO:0032809	neuronal cell body membrane	3	920	16	14857	0.00326087	0.00107693	3.02792	90249;9498;478	UNC5A;SLC4A8;ATP1A3	0.0724801	0.389348	cellular_component
GO:0005546	phosphatidylinositol-4,5-bisphosphate binding	6	763	48	12391	0.0078637	0.00387378	2.02998	9066;54843;91404;90203;79792;3758	SYT7;SYTL2;SESTD1;SNX21;GSDMD;KCNJ1	0.0727444	0.573024	molecular_function
GO:0030175	filopodium	6	920	48	14857	0.00652174	0.0032308	2.01861	50619;10788;5420;2823;25960;10123	DEF6;IQGAP2;PODXL;GPM6A;ADGRA2;ARL4C	0.0743829	0.393495	cellular_component
GO:0005543	phospholipid binding	7	763	60	12391	0.00917431	0.00484222	1.89465	8437;84249;440279;9912;2869;8416;23025	RASAL1;PSD2;UNC13C;ARHGAP44;GRK5;ANXA9;UNC13A	0.0743971	0.573024	molecular_function
GO:0048471	perinuclear region of cytoplasm	36	920	454	14857	0.0391304	0.030558	1.28053	55811;8087;51693;9536;333;53635;5578;10966;79153;26052;2635;8576;6331;9482;55815;55898;309;57692;55737;50619;5867;10013;57447;81618;5176;51655;2009;6569;5577;8666;10597;154091;164633;200576;57608;84440	ADCY10;FXR1;TRAPPC2L;PTGES;APLP1;PTOV1;PRKCA;RAB40B;GDPD3;DNM3;GBP3;STK16;SCN5A;STX8;TSNAXIP1;UNC45A;ANXA6;MAGEE1;VPS35;DEF6;RAB4A;HDAC6;NDRG2;ITM2C;SERPINF1;RASD1;EML1;SLC34A1;PRKAR2B;EIF3G;TRAPPC2B;SLC2A12;CABP7;PIKFYVE;JCAD;RAB11FIP4	0.0757007	0.393495	cellular_component
GO:0031526	brush border membrane	5	920	37	14857	0.00543478	0.00249041	2.18229	5174;11136;6569;2348;65010	PDZK1;SLC7A9;SLC34A1;FOLR1;SLC26A6	0.0760694	0.393495	cellular_component
GO:0046982	protein heterodimerization activity	29	763	357	12391	0.0380079	0.0288112	1.3192	8087;3020;7155;8334;8343;8357;9935;6662;3078;5819;57186;3017;10362;84699;9244;58528;8367;4929;51305;10017;440686;8322;440689;121551;8970;25801;53335;5818;4246	FXR1;H3F3A;TOP2B;HIST1H2AC;HIST1H2BF;HIST1H3H;MAFB;SOX9;CFHR1;NECTIN2;RALGAPA2;HIST1H2BD;HMG20B;CREB3L3;CRLF1;RRAGD;HIST1H4E;NR4A2;KCNK9;BCL2L10;HIST2H3PS2;FZD4;HIST2H2BF;BTBD11;HIST1H2BJ;GCA;BCL11A;NECTIN1;SCGB2A1	0.0767709	0.573024	molecular_function
GO:0030324	lung development	6	817	49	13332	0.00734394	0.00367537	1.99815	83716;3988;5864;3280;1717;147372	CRISPLD2;LIPA;RAB3A;HES1;DHCR7;CCBE1	0.0774083	0.653832	biological_process
GO:0006897	endocytosis	11	817	111	13332	0.0134639	0.00832583	1.61712	6457;51257;1759;9094;9910;58513;333;115123;1808;92737;26052	SH3GL3;MARCHF2;DNM1;UNC119;RABGAP1L;EPS15L1;APLP1;MARCHF3;DPYSL2;DNER;DNM3	0.0776633	0.653832	biological_process
GO:0051015	actin filament binding	12	763	124	12391	0.0157274	0.0100073	1.5716	83543;10788;10083;7168;122622;11151;339768;11078;7137;91624;4628;79778	AIF1L;IQGAP2;USH1C;TPM1;ADSSL1;CORO1A;ESPNL;TRIOBP;TNNI3;NEXN;MYH10;MICALL2	0.0797433	0.573024	molecular_function
GO:0048839	inner ear development	4	817	27	13332	0.00489596	0.0020252	2.41752	9481;8825;2103;4919	SLC25A27;LIN7A;ESRRB;ROR1	0.0800748	0.653832	biological_process
GO:0035338	long-chain fatty-acyl-CoA biosynthetic process	3	817	17	13332	0.00367197	0.00127513	2.87969	23205;9524;83401	ACSBG1;TECR;ELOVL3	0.0820616	0.653832	biological_process
GO:0061512	protein localization to cilium	3	817	17	13332	0.00367197	0.00127513	2.87969	27241;221322;9742	BBS9;TBC1D32;IFT140	0.0820616	0.653832	biological_process
GO:0046686	response to cadmium ion	2	817	8	13332	0.00244798	0.00060006	4.07956	6569;1528	SLC34A1;CYB5A	0.0821005	0.653832	biological_process
GO:0035455	response to interferon-alpha	2	817	8	13332	0.00244798	0.00060006	4.07956	8519;684	IFITM1;BST2	0.0821005	0.653832	biological_process
GO:0022407	regulation of cell-cell adhesion	2	817	8	13332	0.00244798	0.00060006	4.07956	101;1952	ADAM8;CELSR2	0.0821005	0.653832	biological_process
GO:0010884	positive regulation of lipid storage	2	817	8	13332	0.00244798	0.00060006	4.07956	29923;8399	HILPDA;PLA2G10	0.0821005	0.653832	biological_process
GO:0006515	protein quality control for misfolded or incompletely synthesized proteins	2	817	8	13332	0.00244798	0.00060006	4.07956	10013;10273	HDAC6;STUB1	0.0821005	0.653832	biological_process
GO:0042053	regulation of dopamine metabolic process	2	817	8	13332	0.00244798	0.00060006	4.07956	1815;4929	DRD4;NR4A2	0.0821005	0.653832	biological_process
GO:0045725	positive regulation of glycogen biosynthetic process	2	817	8	13332	0.00244798	0.00060006	4.07956	10580;2103	SORBS1;ESRRB	0.0821005	0.653832	biological_process
GO:0071397	cellular response to cholesterol	2	817	8	13332	0.00244798	0.00060006	4.07956	3157;114881	HMGCS1;OSBPL7	0.0821005	0.653832	biological_process
GO:0030502	negative regulation of bone mineralization	2	817	8	13332	0.00244798	0.00060006	4.07956	6662;54880	SOX9;BCOR	0.0821005	0.653832	biological_process
GO:0048545	response to steroid hormone	2	817	8	13332	0.00244798	0.00060006	4.07956	49;79957	ACR;PAQR6	0.0821005	0.653832	biological_process
GO:0048535	lymph node development	2	817	8	13332	0.00244798	0.00060006	4.07956	124976;6097	SPNS2;RORC	0.0821005	0.653832	biological_process
GO:0010812	negative regulation of cell-substrate adhesion	2	817	8	13332	0.00244798	0.00060006	4.07956	8322;6904	FZD4;TBCD	0.0821005	0.653832	biological_process
GO:0072358	cardiovascular system development	2	817	8	13332	0.00244798	0.00060006	4.07956	286204;51057	CRB2;WDPCP	0.0821005	0.653832	biological_process
GO:0006465	signal peptide processing	2	817	8	13332	0.00244798	0.00060006	4.07956	83943;196294	IMMP2L;IMMP1L	0.0821005	0.653832	biological_process
GO:0036066	protein O-linked fucosylation	2	817	8	13332	0.00244798	0.00060006	4.07956	11173;92949	ADAMTS7;ADAMTSL1	0.0821005	0.653832	biological_process
GO:0048011	neurotrophin TRK receptor signaling pathway	2	817	8	13332	0.00244798	0.00060006	4.07956	9001;4804	HAP1;NGFR	0.0821005	0.653832	biological_process
GO:0042953	lipoprotein transport	2	817	8	13332	0.00244798	0.00060006	4.07956	4035;9094	LRP1;UNC119	0.0821005	0.653832	biological_process
GO:0030516	regulation of axon extension	2	817	8	13332	0.00244798	0.00060006	4.07956	1808;10439	DPYSL2;OLFM1	0.0821005	0.653832	biological_process
GO:2000146	negative regulation of cell motility	2	817	8	13332	0.00244798	0.00060006	4.07956	50859;4070	SPOCK3;TACSTD2	0.0821005	0.653832	biological_process
GO:0051145	smooth muscle cell differentiation	2	817	8	13332	0.00244798	0.00060006	4.07956	4208;4776	MEF2C;NFATC4	0.0821005	0.653832	biological_process
GO:0046323	glucose import	2	817	8	13332	0.00244798	0.00060006	4.07956	114134;154091	SLC2A13;SLC2A12	0.0821005	0.653832	biological_process
GO:0046622	positive regulation of organ growth	2	817	8	13332	0.00244798	0.00060006	4.07956	9254;170302	CACNA2D2;ARX	0.0821005	0.653832	biological_process
GO:1901386	negative regulation of voltage-gated calcium channel activity	2	817	8	13332	0.00244798	0.00060006	4.07956	1815;4987	DRD4;OPRL1	0.0821005	0.653832	biological_process
GO:0045862	positive regulation of proteolysis	2	817	8	13332	0.00244798	0.00060006	4.07956	64065;83874	PERP;TBC1D10A	0.0821005	0.653832	biological_process
GO:0043950	positive regulation of cAMP-mediated signaling	2	817	8	13332	0.00244798	0.00060006	4.07956	2695;2696	GIP;GIPR	0.0821005	0.653832	biological_process
GO:0042574	retinal metabolic process	2	817	8	13332	0.00244798	0.00060006	4.07956	1645;83875	AKR1C1;BCO2	0.0821005	0.653832	biological_process
GO:0097202	activation of cysteine-type endopeptidase activity	2	817	8	13332	0.00244798	0.00060006	4.07956	64065;83874	PERP;TBC1D10A	0.0821005	0.653832	biological_process
GO:0005513	detection of calcium ion	2	817	8	13332	0.00244798	0.00060006	4.07956	27345;30819	KCNMB4;KCNIP2	0.0821005	0.653832	biological_process
GO:0046889	positive regulation of lipid biosynthetic process	2	817	8	13332	0.00244798	0.00060006	4.07956	23409;10580	SIRT4;SORBS1	0.0821005	0.653832	biological_process
GO:0043198	dendritic shaft	4	920	27	14857	0.00434783	0.00181733	2.39243	57468;4355;5577;8831	SLC12A5;MPP2;PRKAR2B;SYNGAP1	0.0825377	0.417101	cellular_component
GO:0070742	C2H2 zinc finger domain binding	2	763	8	12391	0.00262123	0.00064563	4.05996	79364;10919	ZXDC;EHMT2	0.0827924	0.573024	molecular_function
GO:0038191	neuropilin binding	2	763	8	12391	0.00262123	0.00064563	4.05996	9344;10512	TAOK2;SEMA3C	0.0827924	0.573024	molecular_function
GO:0019215	intermediate filament binding	2	763	8	12391	0.00262123	0.00064563	4.05996	23336;83481	SYNM;EPPK1	0.0827924	0.573024	molecular_function
GO:0003996	acyl-CoA ligase activity	2	763	8	12391	0.00262123	0.00064563	4.05996	80221;6296	ACSF2;ACSM3	0.0827924	0.573024	molecular_function
GO:0046703	natural killer cell lectin-like receptor binding	2	763	8	12391	0.00262123	0.00064563	4.05996	3133;353091	HLA-E;RAET1G	0.0827924	0.573024	molecular_function
GO:0051787	misfolded protein binding	2	763	8	12391	0.00262123	0.00064563	4.05996	10013;10273	HDAC6;STUB1	0.0827924	0.573024	molecular_function
GO:0070016	armadillo repeat domain binding	2	763	8	12391	0.00262123	0.00064563	4.05996	6934;57658	TCF7L2;CALCOCO1	0.0827924	0.573024	molecular_function
GO:0042813	Wnt-activated receptor activity	3	763	17	12391	0.00393185	0.00137196	2.86585	8322;8321;4919	FZD4;FZD1;ROR1	0.0829897	0.573024	molecular_function
GO:0030506	ankyrin binding	3	763	17	12391	0.00393185	0.00137196	2.86585	776;3785;6331	CACNA1D;KCNQ2;SCN5A	0.0829897	0.573024	molecular_function
GO:0005861	troponin complex	2	920	8	14857	0.00217391	0.000538467	4.03723	7139;7137	TNNT2;TNNI3	0.0836193	0.417101	cellular_component
GO:0005915	zonula adherens	2	920	8	14857	0.00217391	0.000538467	4.03723	5819;10580	NECTIN2;SORBS1	0.0836193	0.417101	cellular_component
GO:0071805	potassium ion transmembrane transport	7	817	62	13332	0.00856793	0.00465047	1.84238	6507;9992;51305;3785;30819;10089;610	SLC1A3;KCNE2;KCNK9;KCNQ2;KCNIP2;KCNK7;HCN2	0.0838163	0.66151	biological_process
GO:0007015	actin filament organization	7	817	62	13332	0.00856793	0.00465047	1.84238	226;29767;7168;84952;11151;55845;11013	ALDOA;TMOD2;TPM1;CGNL1;CORO1A;BRK1;TMSB15A	0.0838163	0.66151	biological_process
GO:0031966	mitochondrial membrane	7	920	62	14857	0.0076087	0.00417312	1.82326	1759;65084;23786;9481;5578;84270;26052	DNM1;TMEM135;BCL2L13;SLC25A27;PRKCA;CARD19;DNM3	0.0875237	0.43144	cellular_component
GO:0005525	GTP binding	27	763	334	12391	0.0353866	0.026955	1.3128	6447;403;55964;5414;10966;26052;2635;10123;9545;51560;54622;5908;309;5869;58528;84273;8153;5864;5867;1759;2781;23551;51655;6236;122622;10381;7732	SCG5;ARL3;SEPTIN3;SEPTIN4;RAB40B;DNM3;GBP3;ARL4C;RAB3D;RAB6B;ARL15;RAP1B;ANXA6;RAB5B;RRAGD;NOA1;RND2;RAB3A;RAB4A;DNM1;GNAZ;RASD2;RASD1;RRAD;ADSSL1;TUBB3;RNF112	0.0891348	0.60573	molecular_function
GO:0008584	male gonad development	6	817	51	13332	0.00734394	0.00382538	1.91979	6662;84159;3020;3157;23639;114792	SOX9;ARID5B;H3F3A;HMGCS1;LRRC6;KLHL32	0.0901513	0.708331	biological_process
GO:0008233	peptidase activity	7	763	63	12391	0.00917431	0.00508434	1.80443	89932;11330;92949;79875;83943;114294;50846	PAPLN;CTRC;ADAMTSL1;THSD4;IMMP2L;LACTB;DHH	0.0913126	0.60573	molecular_function
GO:0042995	cell projection	8	920	75	14857	0.00869565	0.00504813	1.72255	146845;2969;83481;9223;80217;9644;146760;960	CFAP52;GTF2I;EPPK1;MAGI1;CFAP43;SH3PXD2A;RTN4RL1;CD44	0.0916786	0.446667	cellular_component
GO:0005262	calcium channel activity	6	763	51	12391	0.0078637	0.00411589	1.91057	116444;776;160518;27039;2823;255231	GRIN3B;CACNA1D;DENND5B;PKD2L2;GPM6A;MCOLN2	0.091733	0.60573	molecular_function
GO:0048863	stem cell differentiation	3	817	18	13332	0.00367197	0.00135014	2.71971	80237;2823;4487	ELL3;GPM6A;MSX1	0.0941758	0.716868	biological_process
GO:0048678	response to axon injury	3	817	18	13332	0.00367197	0.00135014	2.71971	2695;2696;23767	GIP;GIPR;FLRT3	0.0941758	0.716868	biological_process
GO:2000134	negative regulation of G1/S transition of mitotic cell cycle	3	817	18	13332	0.00367197	0.00135014	2.71971	57165;10263;25959	GJC2;CDK2AP2;KANK2	0.0941758	0.716868	biological_process
GO:0030295	protein kinase activator activity	3	763	18	12391	0.00393185	0.00145267	2.70664	7481;51704;23542	WNT11;GPRC5B;MAPK8IP2	0.095222	0.60573	molecular_function
GO:0005261	cation channel activity	3	763	18	12391	0.00393185	0.00145267	2.70664	119395;116444;441168	CALHM3;GRIN3B;CALHM6	0.095222	0.60573	molecular_function
GO:0015301	anion:anion antiporter activity	3	763	18	12391	0.00393185	0.00145267	2.70664	284129;65010;9498	SLC26A11;SLC26A6;SLC4A8	0.095222	0.60573	molecular_function
GO:0008270	zinc ion binding	47	763	629	12391	0.061599	0.0507627	1.21347	9203;206338;10919;54814;767;5578;25862;494470;6097;79740;170689;1397;375593;7067;79148;130617;51257;10612;1369;7025;53840;80128;6919;161725;219654;8521;4929;10013;101;84456;49;50846;286053;170261;23650;114088;25939;23217;7528;4661;115123;200576;81615;2103;79132;23220;7732	ZMYM3;LVRN;EHMT2;QPCTL;CA8;PRKCA;USP49;RNF165;RORC;ZBBX;ADAMTS15;CRIP2;TRIM73;THRA;MMP28;ZFAND2B;MARCHF2;TRIM3;CPN1;NR2F1;TRIM34;TRIM46;TCEA2;OTUD7A;ZCCHC24;GCM1;NR4A2;HDAC6;ADAM8;L3MBTL3;ACR;DHH;NSMCE2;ZCCHC12;TRIM29;TRIM9;SAMHD1;ZFR2;YY1;MYT1;MARCHF3;PIKFYVE;TMEM163;ESRRB;DHX58;DTX4;RNF112	0.0954396	0.60573	molecular_function
GO:0042752	regulation of circadian rhythm	4	817	29	13332	0.00489596	0.00217522	2.25079	5187;1815;23596;3398	PER1;DRD4;OPN3;ID2	0.0986065	0.716868	biological_process
GO:0007173	epidermal growth factor receptor signaling pathway	4	817	29	13332	0.00489596	0.00217522	2.25079	53358;6662;819;55824	SHC3;SOX9;CAMLG;PAG1	0.0986065	0.716868	biological_process
GO:0008542	visual learning	4	817	29	13332	0.00489596	0.00217522	2.25079	11346;3156;8831;478	SYNPO;HMGCR;SYNGAP1;ATP1A3	0.0986065	0.716868	biological_process
GO:0005813	centrosome	28	920	350	14857	0.0304348	0.0235579	1.29191	10580;403;92558;9114;219621;22832;22994;3303;79187;201134;576;58528;140733;9696;441054;399693;9094;9851;6904;201255;3304;57606;9742;5577;5142;161582;9001;8999	SORBS1;ARL3;BICDL1;ATP6V0D1;CABCOCO1;CEP162;CEP131;HSPA1A;FSD1;CEP112;ADGRB2;RRAGD;MACROD2;CROCC;C4orf47;CCDC187;UNC119;KIAA0753;TBCD;LRRC45;HSPA1B;SLAIN2;IFT140;PRKAR2B;PDE4B;DNAAF4;HAP1;CDKL2	0.0986072	0.470126	cellular_component
GO:0043204	perikaryon	9	920	89	14857	0.00978261	0.00599044	1.63304	2898;1393;54800;10013;2026;11346;57165;146760;10439	GRIK2;CRHBP;KLHL24;HDAC6;ENO2;SYNPO;GJC2;RTN4RL1;OLFM1	0.0991292	0.470126	cellular_component
GO:0071257	cellular response to electrical stimulus	2	817	9	13332	0.00244798	0.000675068	3.62627	5064;122622	PALM;ADSSL1	0.101394	0.716868	biological_process
GO:0014002	astrocyte development	2	817	9	13332	0.00244798	0.000675068	3.62627	10100;4919	TSPAN2;ROR1	0.101394	0.716868	biological_process
GO:0050710	negative regulation of cytokine secretion	2	817	9	13332	0.00244798	0.000675068	3.62627	10385;55366	BTN2A2;LGR4	0.101394	0.716868	biological_process
GO:0016486	peptide hormone processing	2	817	9	13332	0.00244798	0.000675068	3.62627	6447;10699	SCG5;CORIN	0.101394	0.716868	biological_process
GO:0030325	adrenal gland development	2	817	9	13332	0.00244798	0.000675068	3.62627	7481;84159	WNT11;ARID5B	0.101394	0.716868	biological_process
GO:0042994	cytoplasmic sequestering of transcription factor	2	817	9	13332	0.00244798	0.000675068	3.62627	7067;51684	THRA;SUFU	0.101394	0.716868	biological_process
GO:2000678	negative regulation of transcription regulatory region DNA binding	2	817	9	13332	0.00244798	0.000675068	3.62627	341405;4487	ANKRD33;MSX1	0.101394	0.716868	biological_process
GO:1901800	positive regulation of proteasomal protein catabolic process	2	817	9	13332	0.00244798	0.000675068	3.62627	9992;114881	KCNE2;OSBPL7	0.101394	0.716868	biological_process
GO:0003016	respiratory system process	2	817	9	13332	0.00244798	0.000675068	3.62627	147372;5864	CCBE1;RAB3A	0.101394	0.716868	biological_process
GO:0016082	synaptic vesicle priming	2	817	9	13332	0.00244798	0.000675068	3.62627	93664;23025	CADPS2;UNC13A	0.101394	0.716868	biological_process
GO:0043069	negative regulation of programmed cell death	2	817	9	13332	0.00244798	0.000675068	3.62627	5336;25959	PLCG2;KANK2	0.101394	0.716868	biological_process
GO:0034356	NAD biosynthesis via nicotinamide riboside salvage pathway	2	817	9	13332	0.00244798	0.000675068	3.62627	9390;83594	SLC22A13;NUDT12	0.101394	0.716868	biological_process
GO:0060317	cardiac epithelial to mesenchymal transition	2	817	9	13332	0.00244798	0.000675068	3.62627	51384;10439	WNT16;OLFM1	0.101394	0.716868	biological_process
GO:0010761	fibroblast migration	2	817	9	13332	0.00244798	0.000675068	3.62627	84159;4856	ARID5B;NOV	0.101394	0.716868	biological_process
GO:0046849	bone remodeling	2	817	9	13332	0.00244798	0.000675068	3.62627	51384;55366	WNT16;LGR4	0.101394	0.716868	biological_process
GO:0008206	bile acid metabolic process	2	817	9	13332	0.00244798	0.000675068	3.62627	1645;57704	AKR1C1;GBA2	0.101394	0.716868	biological_process
GO:0036126	sperm flagellum	4	920	29	14857	0.00434783	0.00195194	2.22744	55329;84223;219621;150483	MNS1;IQCG;CABCOCO1;TEKT4	0.10154	0.470126	cellular_component
GO:0008395	steroid hydroxylase activity	2	763	9	12391	0.00262123	0.000726334	3.60885	113612;1562	CYP2U1;CYP2C18	0.102229	0.60573	molecular_function
GO:0019531	oxalate transmembrane transporter activity	2	763	9	12391	0.00262123	0.000726334	3.60885	284129;65010	SLC26A11;SLC26A6	0.102229	0.60573	molecular_function
GO:0008271	secondary active sulfate transmembrane transporter activity	2	763	9	12391	0.00262123	0.000726334	3.60885	284129;65010	SLC26A11;SLC26A6	0.102229	0.60573	molecular_function
GO:0019855	calcium channel inhibitor activity	2	763	9	12391	0.00262123	0.000726334	3.60885	2281;7137	FKBP1B;TNNI3	0.102229	0.60573	molecular_function
GO:0005355	glucose transmembrane transporter activity	2	763	9	12391	0.00262123	0.000726334	3.60885	114134;154091	SLC2A13;SLC2A12	0.102229	0.60573	molecular_function
GO:0017111	nucleoside-triphosphatase activity	2	763	9	12391	0.00262123	0.000726334	3.60885	954;84284	ENTPD2;NTPCR	0.102229	0.60573	molecular_function
GO:0044212	transcription regulatory region DNA binding	13	763	143	12391	0.017038	0.0115406	1.47635	6934;84159;4208;7528;57658;5991;4091;4488;53335;7481;7067;5926;54880	TCF7L2;ARID5B;MEF2C;YY1;CALCOCO1;RFX3;SMAD6;MSX2;BCL11A;WNT11;THRA;ARID4A;BCOR	0.102347	0.60573	molecular_function
GO:0031095	platelet dense tubular network membrane	2	920	9	14857	0.00217391	0.000605775	3.58865	3709;489	ITPR2;ATP2A3	0.103226	0.470126	cellular_component
GO:0030117	membrane coat	2	920	9	14857	0.00217391	0.000605775	3.58865	130340;1759	AP1S3;DNM1	0.103226	0.470126	cellular_component
GO:0098993	anchored component of synaptic vesicle membrane	2	920	9	14857	0.00217391	0.000605775	3.58865	5869;5864	RAB5B;RAB3A	0.103226	0.470126	cellular_component
GO:0001822	kidney development	6	817	53	13332	0.00734394	0.0039754	1.84735	84159;51057;10736;403;5176;6569	ARID5B;WDPCP;SIX2;ARL3;SERPINF1;SLC34A1	0.10396	0.716868	biological_process
GO:0032091	negative regulation of protein binding	6	817	53	13332	0.00734394	0.0039754	1.84735	117166;3434;3078;4776;140706;10273	WFIKKN1;IFIT1;CFHR1;NFATC4;CCM2L;STUB1	0.10396	0.716868	biological_process
GO:0007026	negative regulation of microtubule depolymerization	3	817	19	13332	0.00367197	0.00142514	2.57656	10013;79929;25876	HDAC6;MAP6D1;SPEF1	0.106971	0.716868	biological_process
GO:0001662	behavioral fear response	3	817	19	13332	0.00367197	0.00142514	2.57656	2898;23542;1815	GRIK2;MAPK8IP2;DRD4	0.106971	0.716868	biological_process
GO:0043392	negative regulation of DNA binding	3	817	19	13332	0.00367197	0.00142514	2.57656	117166;22927;3398	WFIKKN1;HABP4;ID2	0.106971	0.716868	biological_process
GO:0044458	motile cilium assembly	3	817	19	13332	0.00367197	0.00142514	2.57656	51364;27152;23639	ZMYND10;INTU;LRRC6	0.106971	0.716868	biological_process
GO:0051603	proteolysis involved in cellular protein catabolic process	3	817	19	13332	0.00367197	0.00142514	2.57656	11173;1513;59342	ADAMTS7;CTSK;SCPEP1	0.106971	0.716868	biological_process
GO:0001725	stress fiber	5	920	41	14857	0.00543478	0.00275964	1.96938	10580;7168;4919;4628;79778	SORBS1;TPM1;ROR1;MYH10;MICALL2	0.107301	0.483433	cellular_component
GO:0005452	inorganic anion exchanger activity	3	763	19	12391	0.00393185	0.00153337	2.56419	9390;65010;9498	SLC22A13;SLC26A6;SLC4A8	0.108138	0.614902	molecular_function
GO:0015347	sodium-independent organic anion transmembrane transporter activity	3	763	19	12391	0.00393185	0.00153337	2.56419	9390;28232;28231	SLC22A13;SLCO3A1;SLCO4A1	0.108138	0.614902	molecular_function
GO:0004364	glutathione transferase activity	3	763	19	12391	0.00393185	0.00153337	2.56419	2939;2946;2948	GSTA2;GSTM2;GSTM4	0.108138	0.614902	molecular_function
GO:0043014	alpha-tubulin binding	3	763	19	12391	0.00393185	0.00153337	2.56419	10013;10123;135138	HDAC6;ARL4C;PACRG	0.108138	0.614902	molecular_function
GO:0045165	cell fate commitment	4	817	30	13332	0.00489596	0.00225023	2.17576	7481;51384;7475;9095	WNT11;WNT16;WNT6;TBX19	0.108554	0.716868	biological_process
GO:0050680	negative regulation of epithelial cell proliferation	4	817	30	13332	0.00489596	0.00225023	2.17576	1028;5828;83481;6662	CDKN1C;PEX2;EPPK1;SOX9	0.108554	0.716868	biological_process
GO:0045747	positive regulation of Notch signaling pathway	4	817	30	13332	0.00489596	0.00225023	2.17576	3280;4856;375704;25871	HES1;NOV;ENHO;NEPRO	0.108554	0.716868	biological_process
GO:0046658	anchored component of plasma membrane	3	920	19	14857	0.00326087	0.00127886	2.54983	146760;84628;266727	RTN4RL1;NTNG2;MDGA1	0.109548	0.488305	cellular_component
GO:0005245	voltage-gated calcium channel activity	4	763	30	12391	0.00524246	0.00242111	2.16531	9254;776;11141;53373	CACNA2D2;CACNA1D;IL1RAPL1;TPCN1	0.109983	0.619321	molecular_function
GO:0030139	endocytic vesicle	4	920	30	14857	0.00434783	0.00201925	2.15319	5869;6453;84440;27333	RAB5B;ITSN1;RAB11FIP4;GOLIM4	0.111729	0.492786	cellular_component
GO:0006631	fatty acid metabolic process	5	817	42	13332	0.00611995	0.00315032	1.94265	26027;5577;6307;84266;80221	ACOT11;PRKAR2B;MSMO1;ALKBH7;ACSF2	0.112179	0.716868	biological_process
GO:0043433	negative regulation of DNA binding transcription factor activity	5	817	42	13332	0.00611995	0.00315032	1.94265	6934;3398;51684;8399;3399	TCF7L2;ID2;SUFU;PLA2G10;ID3	0.112179	0.716868	biological_process
GO:0031901	early endosome membrane	11	920	118	14857	0.0119565	0.00794238	1.50541	6457;5867;115123;79412;55858;200576;81615;90203;3133;5869;753	SH3GL3;RAB4A;MARCHF3;KREMEN2;TMEM165;PIKFYVE;TMEM163;SNX21;HLA-E;RAB5B;LDLRAD4	0.113913	0.497182	cellular_component
GO:0009615	response to virus	7	817	67	13332	0.00856793	0.0050255	1.70489	3434;1174;684;6210;10577;79132;8519	IFIT1;AP1S1;BST2;RPS15A;NPC2;DHX58;IFITM1	0.114811	0.716868	biological_process
GO:0000786	nucleosome	9	920	92	14857	0.00978261	0.00619237	1.57978	8357;8367;8970;3017;440689;3020;8334;440686;8343	HIST1H3H;HIST1H4E;HIST1H2BJ;HIST1H2BD;HIST2H2BF;H3F3A;HIST1H2AC;HIST2H3PS2;HIST1H2BF	0.11557	0.499216	cellular_component
GO:0005178	integrin binding	7	763	67	12391	0.00917431	0.00540715	1.6967	7087;10516;53616;5578;10518;4856;11188	ICAM5;FBLN5;ADAM22;PRKCA;CIB2;NOV;NISCH	0.116927	0.630053	molecular_function
GO:0051726	regulation of cell cycle	6	817	55	13332	0.00734394	0.00412541	1.78017	5928;81928;3312;6502;2869;3399	RBBP4;CABLES2;HSPA8;SKP2;GRK5;ID3	0.118803	0.716868	biological_process
GO:0007154	cell communication	3	817	20	13332	0.00367197	0.00150015	2.44774	83999;349149;79412	KREMEN1;GJC3;KREMEN2	0.120397	0.716868	biological_process
GO:0003281	ventricular septum development	3	817	20	13332	0.00367197	0.00150015	2.44774	3280;51684;4091	HES1;SUFU;SMAD6	0.120397	0.716868	biological_process
GO:0048661	positive regulation of smooth muscle cell proliferation	3	817	20	13332	0.00367197	0.00150015	2.44774	6502;3156;3398	SKP2;HMGCR;ID2	0.120397	0.716868	biological_process
GO:0005109	frizzled binding	4	763	31	12391	0.00524246	0.00250182	2.09546	7481;51384;7475;8321	WNT11;WNT16;WNT6;FZD1	0.120472	0.630053	molecular_function
GO:0060333	interferon-gamma-mediated signaling pathway	5	817	43	13332	0.00611995	0.00322532	1.89747	3122;53840;3127;3133;3123	HLA-DRA;TRIM34;HLA-DRB5;HLA-E;HLA-DRB1	0.120921	0.716868	biological_process
GO:0060071	Wnt signaling pathway, planar cell polarity pathway	7	817	68	13332	0.00856793	0.00510051	1.67982	5698;5696;1952;8322;5709;7481;8321	PSMB9;PSMB8;CELSR2;FZD4;PSMD3;WNT11;FZD1	0.121644	0.716868	biological_process
GO:0051897	positive regulation of protein kinase B signaling	7	817	68	13332	0.00856793	0.00510051	1.67982	6934;388581;101;9542;23551;6453;145957	TCF7L2;C1QTNF12;ADAM8;NRG2;RASD2;ITSN1;NRG4	0.121644	0.716868	biological_process
GO:0015026	coreceptor activity	3	763	20	12391	0.00393185	0.00161407	2.43598	5819;4804;5818	NECTIN2;NGFR;NECTIN1	0.121687	0.630053	molecular_function
GO:0050773	regulation of dendrite development	2	817	10	13332	0.00244798	0.000750075	3.26365	53335;57118	BCL11A;CAMK1D	0.121771	0.716868	biological_process
GO:2001234	negative regulation of apoptotic signaling pathway	2	817	10	13332	0.00244798	0.000750075	3.26365	5859;4929	QARS;NR4A2	0.121771	0.716868	biological_process
GO:0070206	protein trimerization	2	817	10	13332	0.00244798	0.000750075	3.26365	972;53840	CD74;TRIM34	0.121771	0.716868	biological_process
GO:0050709	negative regulation of protein secretion	2	817	10	13332	0.00244798	0.000750075	3.26365	26297;1815	SERGEF;DRD4	0.121771	0.716868	biological_process
GO:0031396	regulation of protein ubiquitination	2	817	10	13332	0.00244798	0.000750075	3.26365	3320;26232	HSP90AA1;FBXO2	0.121771	0.716868	biological_process
GO:0014003	oligodendrocyte development	2	817	10	13332	0.00244798	0.000750075	3.26365	118738;3398	ZNF488;ID2	0.121771	0.716868	biological_process
GO:0000712	resolution of meiotic recombination intermediates	2	817	10	13332	0.00244798	0.000750075	3.26365	254528;7155	MEIOB;TOP2B	0.121771	0.716868	biological_process
GO:0090179	planar cell polarity pathway involved in neural tube closure	2	817	10	13332	0.00244798	0.000750075	3.26365	8321;57822	FZD1;GRHL3	0.121771	0.716868	biological_process
GO:0043623	cellular protein complex assembly	2	817	10	13332	0.00244798	0.000750075	3.26365	10083;257629	USH1C;ANKS4B	0.121771	0.716868	biological_process
GO:0032515	negative regulation of phosphoprotein phosphatase activity	2	817	10	13332	0.00244798	0.000750075	3.26365	2281;57718	FKBP1B;PPP4R4	0.121771	0.716868	biological_process
GO:2000737	negative regulation of stem cell differentiation	2	817	10	13332	0.00244798	0.000750075	3.26365	3280;2103	HES1;ESRRB	0.121771	0.716868	biological_process
GO:0032780	negative regulation of ATPase activity	2	817	10	13332	0.00244798	0.000750075	3.26365	7139;7137	TNNT2;TNNI3	0.121771	0.716868	biological_process
GO:0061053	somite development	2	817	10	13332	0.00244798	0.000750075	3.26365	7481;4222	WNT11;MEOX1	0.121771	0.716868	biological_process
GO:0006636	unsaturated fatty acid biosynthetic process	2	817	10	13332	0.00244798	0.000750075	3.26365	83401;6319	ELOVL3;SCD	0.121771	0.716868	biological_process
GO:0001708	cell fate specification	2	817	10	13332	0.00244798	0.000750075	3.26365	50937;6662	CDON;SOX9	0.121771	0.716868	biological_process
GO:0007288	sperm axoneme assembly	2	817	10	13332	0.00244798	0.000750075	3.26365	25809;84223	TTLL1;IQCG	0.121771	0.716868	biological_process
GO:1902895	positive regulation of pri-miRNA transcription from RNA polymerase II promoter	2	817	10	13332	0.00244798	0.000750075	3.26365	4804;4091	NGFR;SMAD6	0.121771	0.716868	biological_process
GO:0060394	negative regulation of pathway-restricted SMAD protein phosphorylation	2	817	10	13332	0.00244798	0.000750075	3.26365	753;4091	LDLRAD4;SMAD6	0.121771	0.716868	biological_process
GO:0010954	positive regulation of protein processing	2	817	10	13332	0.00244798	0.000750075	3.26365	147372;101	CCBE1;ADAM8	0.121771	0.716868	biological_process
GO:0090023	positive regulation of neutrophil chemotaxis	2	817	10	13332	0.00244798	0.000750075	3.26365	972;57118	CD74;CAMK1D	0.121771	0.716868	biological_process
GO:0031589	cell-substrate adhesion	2	817	10	13332	0.00244798	0.000750075	3.26365	4091;11151	SMAD6;CORO1A	0.121771	0.716868	biological_process
GO:0046677	response to antibiotic	2	817	10	13332	0.00244798	0.000750075	3.26365	6507;3320	SLC1A3;HSP90AA1	0.121771	0.716868	biological_process
GO:0044782	cilium organization	2	817	10	13332	0.00244798	0.000750075	3.26365	55329;5819	MNS1;NECTIN2	0.121771	0.716868	biological_process
GO:0045724	positive regulation of cilium assembly	2	817	10	13332	0.00244798	0.000750075	3.26365	55329;9696	MNS1;CROCC	0.121771	0.716868	biological_process
GO:0035721	intraciliary retrograde transport	2	817	10	13332	0.00244798	0.000750075	3.26365	79659;9742	DYNC2H1;IFT140	0.121771	0.716868	biological_process
GO:0045780	positive regulation of bone resorption	2	817	10	13332	0.00244798	0.000750075	3.26365	5578;101	PRKCA;ADAM8	0.121771	0.716868	biological_process
GO:0046328	regulation of JNK cascade	2	817	10	13332	0.00244798	0.000750075	3.26365	2898;23542	GRIK2;MAPK8IP2	0.121771	0.716868	biological_process
GO:0032331	negative regulation of chondrocyte differentiation	2	817	10	13332	0.00244798	0.000750075	3.26365	11173;6662	ADAMTS7;SOX9	0.121771	0.716868	biological_process
GO:0045824	negative regulation of innate immune response	2	817	10	13332	0.00244798	0.000750075	3.26365	10906;79132	TRAFD1;DHX58	0.121771	0.716868	biological_process
GO:0048747	muscle fiber development	2	817	10	13332	0.00244798	0.000750075	3.26365	9254;117166	CACNA2D2;WFIKKN1	0.121771	0.716868	biological_process
GO:0010628	positive regulation of gene expression	15	817	176	13332	0.0183599	0.0132013	1.39076	9141;4208;89866;57658;158800;170302;1272;3398;57165;7475;10439;7481;51384;1896;55737	PDCD5;MEF2C;SEC16B;CALCOCO1;RHOXF1;ARX;CNTN1;ID2;GJC2;WNT6;OLFM1;WNT11;WNT16;EDA;VPS35	0.122336	0.716868	biological_process
GO:0004185	serine-type carboxypeptidase activity	2	763	10	12391	0.00262123	0.000807037	3.24797	1369;59342	CPN1;SCPEP1	0.122752	0.630053	molecular_function
GO:0019992	diacylglycerol binding	2	763	10	12391	0.00262123	0.000807037	3.24797	23025;440279	UNC13A;UNC13C	0.122752	0.630053	molecular_function
GO:0000982	transcription factor activity, RNA polymerase II proximal promoter sequence-specific DNA binding	2	763	10	12391	0.00262123	0.000807037	3.24797	333929;4487	SNAI3;MSX1	0.122752	0.630053	molecular_function
GO:0004062	aryl sulfotransferase activity	2	763	10	12391	0.00262123	0.000807037	3.24797	6817;25830	SULT1A1;SULT4A1	0.122752	0.630053	molecular_function
GO:0015106	bicarbonate transmembrane transporter activity	2	763	10	12391	0.00262123	0.000807037	3.24797	284129;65010	SLC26A11;SLC26A6	0.122752	0.630053	molecular_function
GO:0043548	phosphatidylinositol 3-kinase binding	2	763	10	12391	0.00262123	0.000807037	3.24797	23551;11151	RASD2;CORO1A	0.122752	0.630053	molecular_function
GO:0004620	phospholipase activity	2	763	10	12391	0.00262123	0.000807037	3.24797	80821;8399	DDHD1;PLA2G10	0.122752	0.630053	molecular_function
GO:0030057	desmosome	3	920	20	14857	0.00326087	0.00134617	2.42234	64065;54800;5411	PERP;KLHL24;PNN	0.123242	0.524466	cellular_component
GO:0031045	dense core granule	2	920	10	14857	0.00217391	0.000673083	3.22978	1393;9066	CRHBP;SYT7	0.123919	0.524466	cellular_component
GO:0004252	serine-type endopeptidase activity	10	763	108	12391	0.0131062	0.008716	1.50369	219743;11330;400668;1513;101;49;10699;339105;84000;646960	TYSND1;CTRC;PRSS57;CTSK;ADAM8;ACR;CORIN;PRSS53;TMPRSS13;PRSS56	0.12809	0.651686	molecular_function
GO:0014069	postsynaptic density	14	920	162	14857	0.0152174	0.010904	1.39559	9762;2898;8831;5142;10611;4355;5064;11346;81926;8825;23542;818;26052;55737	LZTS3;GRIK2;SYNGAP1;PDE4B;PDLIM5;MPP2;PALM;SYNPO;ABHD17A;LIN7A;MAPK8IP2;CAMK2G;DNM3;VPS35	0.129601	0.543027	cellular_component
GO:0071560	cellular response to transforming growth factor beta stimulus	4	817	32	13332	0.00489596	0.00240024	2.03978	6662;9141;4208;8576	SOX9;PDCD5;MEF2C;STK16	0.129717	0.716868	biological_process
GO:0021987	cerebral cortex development	4	817	32	13332	0.00489596	0.00240024	2.03978	50937;10579;4035;478	CDON;TACC2;LRP1;ATP1A3	0.129717	0.716868	biological_process
GO:0006909	phagocytosis	4	817	32	13332	0.00489596	0.00240024	2.03978	7087;4035;9066;11151	ICAM5;LRP1;SYT7;CORO1A	0.129717	0.716868	biological_process
GO:0009566	fertilization	4	817	32	13332	0.00489596	0.00240024	2.03978	5819;11022;114792;254528	NECTIN2;TDRKH;KLHL32;MEIOB	0.129717	0.716868	biological_process
GO:0008201	heparin binding	9	763	95	12391	0.0117955	0.00766685	1.53851	83716;9141;400668;333;146760;5118;170689;4856;1056	CRISPLD2;PDCD5;PRSS57;APLP1;RTN4RL1;PCOLCE;ADAMTS15;NOV;CEL	0.130047	0.655891	molecular_function
GO:0001664	G-protein coupled receptor binding	5	763	44	12391	0.00655308	0.00355096	1.84544	51704;3312;2781;10273;135138	GPRC5B;HSPA8;GNAZ;STUB1;PACRG	0.131877	0.659384	molecular_function
GO:0005834	heterotrimeric G-protein complex	4	920	32	14857	0.00434783	0.00215387	2.01861	8787;9628;2788;2781	RGS9;RGS6;GNG7;GNAZ	0.133385	0.549192	cellular_component
GO:0002027	regulation of heart rate	3	817	21	13332	0.00367197	0.00157516	2.33118	2281;6640;6331	FKBP1B;SNTA1;SCN5A	0.134403	0.716868	biological_process
GO:0060173	limb development	3	817	21	13332	0.00367197	0.00157516	2.33118	83999;27152;79412	KREMEN1;INTU;KREMEN2	0.134403	0.716868	biological_process
GO:0008016	regulation of heart contraction	3	817	21	13332	0.00367197	0.00157516	2.33118	7067;7139;30819	THRA;TNNT2;KCNIP2	0.134403	0.716868	biological_process
GO:0051262	protein tetramerization	3	817	21	13332	0.00367197	0.00157516	2.33118	11052;3156;1759	CPSF6;HMGCR;DNM1	0.134403	0.716868	biological_process
GO:0043252	sodium-independent organic anion transport	3	817	21	13332	0.00367197	0.00157516	2.33118	9390;28232;28231	SLC22A13;SLCO3A1;SLCO4A1	0.134403	0.716868	biological_process
GO:0008013	beta-catenin binding	6	763	57	12391	0.0078637	0.00460011	1.70946	6934;6662;4929;10013;57658;51684	TCF7L2;SOX9;NR4A2;HDAC6;CALCOCO1;SUFU	0.136824	0.678273	molecular_function
GO:0030672	synaptic vesicle membrane	6	920	57	14857	0.00652174	0.00383658	1.69989	192683;6843;9066;6844;9145;127262	SCAMP5;VAMP1;SYT7;VAMP2;SYNGR1;TPRG1L	0.13953	0.549192	cellular_component
GO:0072562	blood microparticle	6	920	57	14857	0.00652174	0.00383658	1.69989	3078;3046;3312;10518;84000;3700	CFHR1;HBE1;HSPA8;CIB2;TMPRSS13;ITIH4	0.13953	0.549192	cellular_component
GO:0005811	lipid droplet	6	920	57	14857	0.00652174	0.00383658	1.69989	23130;65084;25840;5908;1896;29923	ATG2A;TMEM135;METTL7A;RAP1B;EDA;HILPDA	0.13953	0.549192	cellular_component
GO:0016021	integral component of membrane	185	920	2780	14857	0.201087	0.187117	1.07466	9066;10396;224;388611;440957;10908;10384;8519;53637;254359;79041;85455;389084;27039;57468;30061;100528032;222962;84000;5791;489;1528;203328;388531;3109;64405;1468;65010;192683;284129;284427;51310;9542;25960;5818;57685;116151;8321;53373;83999;6843;54814;972;9725;53616;3785;1952;960;79153;123591;753;9344;3156;146429;57613;349149;51257;138255;84699;57549;57165;576;6307;51313;64711;9435;10169;6713;27…	SYT7;ATP8A1;ALDH3A2;CD164L2;SMIM4;PNPLA6;BTN3A3;IFITM1;S1PR5;ZDHHC24;TMEM38A;DISP2;SNORC;PKD2L2;SLC12A5;SLC40A1;KLRC4-KLRK1;SLC29A4;TMPRSS13;PTPRE;ATP2A3;CYB5A;SUSD3;RGS9BP;HLA-DMB;CDH22;SLC25A10;SLC26A6;SCAMP5;SLC26A11;SLC25A41;SLC22A17;NRG2;ADGRA2;NECTIN1;CACHD1;FAM210B;FZD1;TPCN1;KREMEN1;VAMP1;QPCTL;CD74;TMEM63A;ADAM22;KCNQ2;CELSR2;CD44;GDPD3;TMEM266;LDLRAD4;TAOK2;HMGCR;SLC22A31;FAM234B;GJC3;M…	0.14075	0.549192	cellular_component
GO:0015701	bicarbonate transport	4	817	33	13332	0.00489596	0.00247525	1.97797	284129;606495;65010;9498	SLC26A11;CYB5RL;SLC26A6;SLC4A8	0.140892	0.716868	biological_process
GO:0003151	outflow tract morphogenesis	4	817	33	13332	0.00489596	0.00247525	1.97797	3280;8321;4208;7481	HES1;FZD1;MEF2C;WNT11	0.140892	0.716868	biological_process
GO:0045071	negative regulation of viral genome replication	4	817	33	13332	0.00489596	0.00247525	1.97797	8519;3434;684;55337	IFITM1;IFIT1;BST2;C19orf66	0.140892	0.716868	biological_process
GO:0008630	intrinsic apoptotic signaling pathway in response to DNA damage	2	817	11	13332	0.00244798	0.000825083	2.96695	10017;4776	BCL2L10;NFATC4	0.143027	0.716868	biological_process
GO:0050806	positive regulation of synaptic transmission	2	817	11	13332	0.00244798	0.000825083	2.96695	2898;6507	GRIK2;SLC1A3	0.143027	0.716868	biological_process
GO:0010951	negative regulation of endopeptidase activity	2	817	11	13332	0.00244798	0.000825083	2.96695	286204;50859	CRB2;SPOCK3	0.143027	0.716868	biological_process
GO:0006801	superoxide metabolic process	2	817	11	13332	0.00244798	0.000825083	2.96695	83943;9644	IMMP2L;SH3PXD2A	0.143027	0.716868	biological_process
GO:0045821	positive regulation of glycolytic process	2	817	11	13332	0.00244798	0.000825083	2.96695	5210;2103	PFKFB4;ESRRB	0.143027	0.716868	biological_process
GO:0010832	negative regulation of myotube differentiation	2	817	11	13332	0.00244798	0.000825083	2.96695	84814;4856	PLPP7;NOV	0.143027	0.716868	biological_process
GO:0055119	relaxation of cardiac muscle	2	817	11	13332	0.00244798	0.000825083	2.96695	2946;817	GSTM2;CAMK2D	0.143027	0.716868	biological_process
GO:0019882	antigen processing and presentation	2	817	11	13332	0.00244798	0.000825083	2.96695	5869;5867	RAB5B;RAB4A	0.143027	0.716868	biological_process
GO:0045662	negative regulation of myoblast differentiation	2	817	11	13332	0.00244798	0.000825083	2.96695	3399;6662	ID3;SOX9	0.143027	0.716868	biological_process
GO:0043254	regulation of protein complex assembly	2	817	11	13332	0.00244798	0.000825083	2.96695	3320;3312	HSP90AA1;HSPA8	0.143027	0.716868	biological_process
GO:0086004	regulation of cardiac muscle cell contraction	2	817	11	13332	0.00244798	0.000825083	2.96695	5142;6331	PDE4B;SCN5A	0.143027	0.716868	biological_process
GO:0061098	positive regulation of protein tyrosine kinase activity	2	817	11	13332	0.00244798	0.000825083	2.96695	51704;9094	GPRC5B;UNC119	0.143027	0.716868	biological_process
GO:0043153	entrainment of circadian clock by photoperiod	2	817	11	13332	0.00244798	0.000825083	2.96695	5187;3398	PER1;ID2	0.143027	0.716868	biological_process
GO:0031668	cellular response to extracellular stimulus	2	817	11	13332	0.00244798	0.000825083	2.96695	79792;4929	GSDMD;NR4A2	0.143027	0.716868	biological_process
GO:0006336	DNA replication-independent nucleosome assembly	2	817	11	13332	0.00244798	0.000825083	2.96695	3020;5928	H3F3A;RBBP4	0.143027	0.716868	biological_process
GO:0016559	peroxisome fission	2	817	11	13332	0.00244798	0.000825083	2.96695	8799;89866	PEX11B;SEC16B	0.143027	0.716868	biological_process
GO:0060384	innervation	2	817	11	13332	0.00244798	0.000825083	2.96695	23025;494470	UNC13A;RNF165	0.143027	0.716868	biological_process
GO:0010839	negative regulation of keratinocyte proliferation	2	817	11	13332	0.00244798	0.000825083	2.96695	27152;83481	INTU;EPPK1	0.143027	0.716868	biological_process
GO:0043651	linoleic acid metabolic process	2	817	11	13332	0.00244798	0.000825083	2.96695	83401;2946	ELOVL3;GSTM2	0.143027	0.716868	biological_process
GO:0048821	erythrocyte development	2	817	11	13332	0.00244798	0.000825083	2.96695	5926;669	ARID4A;BPGM	0.143027	0.716868	biological_process
GO:0060285	cilium-dependent cell motility	2	817	11	13332	0.00244798	0.000825083	2.96695	5991;146754	RFX3;DNAH2	0.143027	0.716868	biological_process
GO:0006554	lysine catabolic process	2	817	11	13332	0.00244798	0.000825083	2.96695	1428;123688	CRYM;HYKK	0.143027	0.716868	biological_process
GO:0005871	kinesin complex	5	920	45	14857	0.00543478	0.00302888	1.79432	57576;3800;23046;89953;113220	KIF17;KIF5C;KIF21B;KLC4;KIF12	0.143798	0.549192	cellular_component
GO:0005351	sugar:proton symporter activity	2	763	11	12391	0.00262123	0.000887741	2.9527	114134;154091	SLC2A13;SLC2A12	0.144153	0.685317	molecular_function
GO:0031432	titin binding	2	763	11	12391	0.00262123	0.000887741	2.9527	200539;817	ANKRD23;CAMK2D	0.144153	0.685317	molecular_function
GO:0019789	SUMO transferase activity	2	763	11	12391	0.00262123	0.000887741	2.9527	286053;7329	NSMCE2;UBE2I	0.144153	0.685317	molecular_function
GO:0051019	mitogen-activated protein kinase binding	2	763	11	12391	0.00262123	0.000887741	2.9527	1844;2969	DUSP2;GTF2I	0.144153	0.685317	molecular_function
GO:0019206	nucleoside kinase activity	2	763	11	12391	0.00262123	0.000887741	2.9527	221264;122481	AK9;AK7	0.144153	0.685317	molecular_function
GO:0005881	cytoplasmic microtubule	4	920	33	14857	0.00434783	0.00222118	1.95744	10013;403;9545;84080	HDAC6;ARL3;RAB3D;ENKD1	0.144808	0.549192	cellular_component
GO:0035253	ciliary rootlet	2	920	11	14857	0.00217391	0.000740392	2.93617	9696;3800	CROCC;KIF5C	0.14549	0.549192	cellular_component
GO:0005865	striated muscle thin filament	2	920	11	14857	0.00217391	0.000740392	2.93617	7139;29767	TNNT2;TMOD2	0.14549	0.549192	cellular_component
GO:0005774	vacuolar membrane	2	920	11	14857	0.00217391	0.000740392	2.93617	51310;51524	SLC22A17;TMEM138	0.14549	0.549192	cellular_component
GO:0019774	proteasome core complex, beta-subunit complex	2	920	11	14857	0.00217391	0.000740392	2.93617	5698;5696	PSMB9;PSMB8	0.14549	0.549192	cellular_component
GO:0045595	regulation of cell differentiation	3	817	22	13332	0.00367197	0.00165017	2.22521	10732;9095;58473	TCFL5;TBX19;PLEKHB1	0.148937	0.716868	biological_process
GO:0006906	vesicle fusion	5	817	46	13332	0.00611995	0.00345035	1.77372	6843;9066;6844;54843;9482	VAMP1;SYT7;VAMP2;SYTL2;STX8	0.14895	0.716868	biological_process
GO:0045503	dynein light chain binding	3	763	22	12391	0.00393185	0.00177548	2.21452	146754;144132;79659	DNAH2;DNHD1;DYNC2H1	0.150473	0.705111	molecular_function
GO:0005615	extracellular space	57	920	802	14857	0.0619565	0.0539813	1.14774	51704;686;11173;5420;57758;5118;8399;51384;170689;1056;10578;338761;1393;226;3078;79414;57186;1369;122258;6691;9244;147372;7481;22846;5768;4070;50859;388581;23767;400668;4924;7475;5176;50846;266727;83888;4016;4856;29923;57715;427;8495;2695;3312;10516;1513;2026;9542;10512;114900;145957;10439;79792;4246;284297;8804;84440	GPRC5B;BTD;ADAMTS7;PODXL;SCUBE2;PCOLCE;PLA2G10;WNT16;ADAMTS15;CEL;GNLY;C1QL4;CRHBP;ALDOA;CFHR1;LRFN3;RALGAPA2;CPN1;SPACA7;SPINK2;CRLF1;CCBE1;WNT11;VASH1;QSOX1;TACSTD2;SPOCK3;C1QTNF12;FLRT3;PRSS57;NUCB1;WNT6;SERPINF1;DHH;MDGA1;FGFBP2;LOXL1;NOV;HILPDA;SEMA4G;ASAH1;PPFIBP2;GIP;HSPA8;FBLN5;CTSK;ENO2;NRG2;SEMA3C;C1QTNF4;NRG4;OLFM1;GSDMD;SCGB2A1;SSC5D;CREG1;RAB11FIP4	0.151655	0.564791	cellular_component
GO:0002102	podosome	3	920	22	14857	0.00326087	0.00148078	2.20212	9644;101;7168	SH3PXD2A;ADAM8;TPM1	0.152318	0.564791	cellular_component
GO:0035735	intraciliary transport involved in cilium assembly	4	817	34	13332	0.00489596	0.00255026	1.91979	22994;79659;57576;9742	CEP131;DYNC2H1;KIF17;IFT140	0.152433	0.716868	biological_process
GO:0000978	RNA polymerase II proximal promoter sequence-specific DNA binding	20	763	254	12391	0.0262123	0.0204987	1.27873	333929;10732;6097;6934;9935;9095;4091;7025;4222;64641;8521;4929;5187;2115;7528;5991;10736;23635;53335;4776	SNAI3;TCFL5;RORC;TCF7L2;MAFB;TBX19;SMAD6;NR2F1;MEOX1;EBF2;GCM1;NR4A2;PER1;ETV1;YY1;RFX3;SIX2;SSBP2;BCL11A;NFATC4	0.154176	0.705111	molecular_function
GO:0043312	neutrophil degranulation	24	817	314	13332	0.0293758	0.0235524	1.24725	2799;9725;9145;9545;226;25840;684;5223;3320;5869;5768;83716;5864;10788;29099;101;10577;5211;427;25801;3312;5709;79792;8804	GNS;TMEM63A;SYNGR1;RAB3D;ALDOA;METTL7A;BST2;PGAM1;HSP90AA1;RAB5B;QSOX1;CRISPLD2;RAB3A;IQGAP2;COMMD9;ADAM8;NPC2;PFKL;ASAH1;GCA;HSPA8;PSMD3;GSDMD;CREG1	0.15515	0.716868	biological_process
GO:0042383	sarcolemma	6	920	59	14857	0.00652174	0.00397119	1.64226	6331;478;23336;6640;1291;10518	SCN5A;ATP1A3;SYNM;SNTA1;COL6A1;CIB2	0.156755	0.576144	cellular_component
GO:0001764	neuron migration	7	817	73	13332	0.00856793	0.00547555	1.56476	4929;7155;161582;2823;92737;266727;80128	NR4A2;TOP2B;DNAAF4;GPM6A;DNER;MDGA1;TRIM46	0.158774	0.716868	biological_process
GO:0019216	regulation of lipid metabolic process	6	817	60	13332	0.00734394	0.00450045	1.63182	3157;3398;2222;6604;114294;3156	HMGCS1;ID2;FDFT1;SMARCD3;LACTB;HMGCR	0.160123	0.716868	biological_process
GO:0071347	cellular response to interleukin-1	3	817	23	13332	0.00367197	0.00172517	2.12847	11173;6662;7528	ADAMTS7;SOX9;YY1	0.163946	0.716868	biological_process
GO:0034097	response to cytokine	3	817	23	13332	0.00367197	0.00172517	2.12847	9536;3700;10906	PTGES;ITIH4;TRAFD1	0.163946	0.716868	biological_process
GO:0035176	social behavior	4	817	35	13332	0.00489596	0.00262526	1.86494	118490;23542;1815;2571	MSS51;MAPK8IP2;DRD4;GAD1	0.164317	0.716868	biological_process
GO:0006635	fatty acid beta-oxidation	4	817	35	13332	0.00489596	0.00262526	1.86494	10449;56898;126129;5828	ACAA2;BDH2;CPT1C;PEX2	0.164317	0.716868	biological_process
GO:0006006	glucose metabolic process	4	817	35	13332	0.00489596	0.00262526	1.86494	5164;11188;130589;5165	PDK2;NISCH;GALM;PDK3	0.164317	0.716868	biological_process
GO:0071277	cellular response to calcium ion	4	817	35	13332	0.00489596	0.00262526	1.86494	1393;4208;10156;6331	CRHBP;MEF2C;RASA4;SCN5A	0.164317	0.716868	biological_process
GO:0008076	voltage-gated potassium channel complex	7	920	73	14857	0.0076087	0.00491351	1.54853	27345;9992;3785;30819;3758;3790;610	KCNMB4;KCNE2;KCNQ2;KCNIP2;KCNJ1;KCNS3;HCN2	0.164864	0.594087	cellular_component
GO:0051493	regulation of cytoskeleton organization	2	817	12	13332	0.00244798	0.00090009	2.71971	50861;91624	STMN3;NEXN	0.164978	0.716868	biological_process
GO:0033365	protein localization to organelle	2	817	12	13332	0.00244798	0.00090009	2.71971	9696;55737	CROCC;VPS35	0.164978	0.716868	biological_process
GO:0042692	muscle cell differentiation	2	817	12	13332	0.00244798	0.00090009	2.71971	3020;6604	H3F3A;SMARCD3	0.164978	0.716868	biological_process
GO:0090141	positive regulation of mitochondrial fission	2	817	12	13332	0.00244798	0.00090009	2.71971	55737;80821	VPS35;DDHD1	0.164978	0.716868	biological_process
GO:0048844	artery morphogenesis	2	817	12	13332	0.00244798	0.00090009	2.71971	3280;7481	HES1;WNT11	0.164978	0.716868	biological_process
GO:0010881	regulation of cardiac muscle contraction by regulation of the release of sequestered calcium ion	2	817	12	13332	0.00244798	0.00090009	2.71971	2281;2946	FKBP1B;GSTM2	0.164978	0.716868	biological_process
GO:0060122	inner ear receptor cell stereocilium organization	2	817	12	13332	0.00244798	0.00090009	2.71971	3280;10083	HES1;USH1C	0.164978	0.716868	biological_process
GO:0008589	regulation of smoothened signaling pathway	2	817	12	13332	0.00244798	0.00090009	2.71971	27152;9742	INTU;IFT140	0.164978	0.716868	biological_process
GO:0042573	retinoic acid metabolic process	2	817	12	13332	0.00244798	0.00090009	2.71971	59342;83875	SCPEP1;BCO2	0.164978	0.716868	biological_process
GO:2000377	regulation of reactive oxygen species metabolic process	2	817	12	13332	0.00244798	0.00090009	2.71971	5165;83875	PDK3;BCO2	0.164978	0.716868	biological_process
GO:0008045	motor neuron axon guidance	2	817	12	13332	0.00244798	0.00090009	2.71971	494470;3800	RNF165;KIF5C	0.164978	0.716868	biological_process
GO:0042761	very long-chain fatty acid biosynthetic process	2	817	12	13332	0.00244798	0.00090009	2.71971	83401;9524	ELOVL3;TECR	0.164978	0.716868	biological_process
GO:0017147	Wnt-protein binding	3	763	23	12391	0.00393185	0.00185619	2.11824	8322;8321;4919	FZD4;FZD1;ROR1	0.165605	0.705111	molecular_function
GO:0031005	filamin binding	2	763	12	12391	0.00262123	0.000968445	2.70664	79778;10570	MICALL2;DPYSL4	0.166247	0.705111	molecular_function
GO:0043395	heparan sulfate proteoglycan binding	2	763	12	12391	0.00262123	0.000968445	2.70664	4035;478	LRP1;ATP1A3	0.166247	0.705111	molecular_function
GO:0098641	cadherin binding involved in cell-cell adhesion	2	763	12	12391	0.00262123	0.000968445	2.70664	10611;23650	PDLIM5;TRIM29	0.166247	0.705111	molecular_function
GO:0005031	tumor necrosis factor-activated receptor activity	2	763	12	12391	0.00262123	0.000968445	2.70664	4804;55504	NGFR;TNFRSF19	0.166247	0.705111	molecular_function
GO:0097546	ciliary base	3	920	23	14857	0.00326087	0.00154809	2.10638	51684;5891;5577	SUFU;MOK;PRKAR2B	0.167594	0.594087	cellular_component
GO:0033270	paranode region of axon	2	920	12	14857	0.00217391	0.0008077	2.69149	57165;400746	GJC2;NCMAP	0.167751	0.594087	cellular_component
GO:0005921	gap junction	2	920	12	14857	0.00217391	0.0008077	2.69149	57165;4856	GJC2;NOV	0.167751	0.594087	cellular_component
GO:0022627	cytosolic small ribosomal subunit	4	920	35	14857	0.00434783	0.00235579	1.84559	6208;6192;6210;6234	RPS14;RPS4Y1;RPS15A;RPS28	0.168726	0.594087	cellular_component
GO:0006839	mitochondrial transport	5	817	48	13332	0.00611995	0.00360036	1.69982	284427;9481;1468;3320;284439	SLC25A41;SLC25A27;SLC25A10;HSP90AA1;SLC25A42	0.169018	0.716868	biological_process
GO:0006334	nucleosome assembly	9	817	102	13332	0.0110159	0.00765077	1.43984	8357;8367;8970;6662;3017;440689;3020;440686;8343	HIST1H3H;HIST1H4E;HIST1H2BJ;SOX9;HIST1H2BD;HIST2H2BF;H3F3A;HIST2H3PS2;HIST1H2BF	0.172642	0.716868	biological_process
GO:0055038	recycling endosome membrane	6	920	61	14857	0.00652174	0.00410581	1.58842	192683;5867;81926;3133;84440;255231	SCAMP5;RAB4A;ABHD17A;HLA-E;RAB11FIP4;MCOLN2	0.174856	0.61054	cellular_component
GO:0010976	positive regulation of neuron projection development	7	817	75	13332	0.00856793	0.00562556	1.52304	1272;57118;53335;5176;9344;8321;9139	CNTN1;CAMK1D;BCL11A;SERPINF1;TAOK2;FZD1;CBFA2T2	0.174918	0.716868	biological_process
GO:0043065	positive regulation of apoptotic process	14	817	173	13332	0.0171359	0.0129763	1.32055	92565;4804;9141;55811;55367;7481;222659;9138;57118;5414;6453;6196;3399;10687	FANK1;NGFR;PDCD5;ADCY10;PIDD1;WNT11;PXT1;ARHGEF1;CAMK1D;SEPTIN4;ITSN1;RPS6KA2;ID3;PNMA2	0.175281	0.716868	biological_process
GO:0008289	lipid binding	9	763	102	12391	0.0117955	0.00823178	1.43293	6457;26027;93664;2172;9094;57758;84106;57605;309	SH3GL3;ACOT11;CADPS2;FABP6;UNC119;SCUBE2;PRAM1;PITPNM2;ANXA6	0.175989	0.705111	molecular_function
GO:0006919	activation of cysteine-type endopeptidase activity involved in apoptotic process	4	817	36	13332	0.00489596	0.00270027	1.81314	4804;10017;23786;55367	NGFR;BCL2L10;BCL2L13;PIDD1	0.17652	0.716868	biological_process
GO:0050728	negative regulation of inflammatory response	4	817	36	13332	0.00489596	0.00270027	1.81314	388581;4856;5176;55737	C1QTNF12;NOV;SERPINF1;VPS35	0.17652	0.716868	biological_process
GO:0046330	positive regulation of JNK cascade	4	817	36	13332	0.00489596	0.00270027	1.81314	51384;55504;9344;51347	WNT16;TNFRSF19;TAOK2;TAOK3	0.17652	0.716868	biological_process
GO:0007254	JNK cascade	4	817	36	13332	0.00489596	0.00270027	1.81314	55504;23542;7786;9175	TNFRSF19;MAPK8IP2;MAP3K12;MAP3K13	0.17652	0.716868	biological_process
GO:0007157	heterophilic cell-cell adhesion via plasma membrane cell adhesion molecules	4	817	36	13332	0.00489596	0.00270027	1.81314	5819;91179;11141;5818	NECTIN2;SCARF2;IL1RAPL1;NECTIN1	0.17652	0.716868	biological_process
GO:0031982	vesicle	8	920	88	14857	0.00869565	0.00592313	1.46808	124976;6844;65010;5867;9482;6569;115825;135138	SPNS2;VAMP2;SLC26A6;RAB4A;STX8;SLC34A1;WDFY2;PACRG	0.17756	0.614858	cellular_component
GO:0031175	neuron projection development	8	817	89	13332	0.00979192	0.00667567	1.46681	23767;4902;1272;92558;80303;79778;50861;90249	FLRT3;NRTN;CNTN1;BICDL1;EFHD1;MICALL2;STMN3;UNC5A	0.178141	0.716868	biological_process
GO:0007517	muscle organ development	6	817	62	13332	0.00734394	0.00465047	1.57918	2115;8087;4487;55898;3399;3679	ETV1;FXR1;MSX1;UNC45A;ID3;ITGA7	0.178185	0.716868	biological_process
GO:0008092	cytoskeletal protein binding	4	763	36	12391	0.00524246	0.00290533	1.80443	226;83481;10580;11151	ALDOA;EPPK1;SORBS1;CORO1A	0.178629	0.705111	molecular_function
GO:0008144	drug binding	4	763	36	12391	0.00524246	0.00290533	1.80443	3157;2348;1815;49	HMGCS1;FOLR1;DRD4;ACR	0.178629	0.705111	molecular_function
GO:0043627	response to estrogen	3	817	24	13332	0.00367197	0.00180018	2.03978	8787;4091;50846	RGS9;SMAD6;DHH	0.179379	0.716868	biological_process
GO:0060325	face morphogenesis	3	817	24	13332	0.00367197	0.00180018	2.03978	83716;84159;4487	CRISPLD2;ARID5B;MSX1	0.179379	0.716868	biological_process
GO:0019228	neuronal action potential	3	817	24	13332	0.00367197	0.00180018	2.03978	2898;27345;6331	GRIK2;KCNMB4;SCN5A	0.179379	0.716868	biological_process
GO:0010595	positive regulation of endothelial cell migration	3	817	24	13332	0.00367197	0.00180018	2.03978	147372;5578;25960	CCBE1;PRKCA;ADGRA2	0.179379	0.716868	biological_process
GO:0001568	blood vessel development	3	817	24	13332	0.00367197	0.00180018	2.03978	6934;1717;4208	TCF7L2;DHCR7;MEF2C	0.179379	0.716868	biological_process
GO:0010107	potassium ion import	3	817	24	13332	0.00367197	0.00180018	2.03978	9992;3758;478	KCNE2;KCNJ1;ATP1A3	0.179379	0.716868	biological_process
GO:0018105	peptidyl-serine phosphorylation	9	817	103	13332	0.0110159	0.00772577	1.42587	7786;388228;84254;57118;5578;818;817;5165;5261	MAP3K12;SBK1;CAMKK1;CAMK1D;PRKCA;CAMK2G;CAMK2D;PDK3;PHKG2	0.17965	0.716868	biological_process
GO:0046777	protein autophosphorylation	10	817	117	13332	0.0122399	0.00877588	1.39472	7786;8576;84206;2869;51347;9175;818;817;9344;225689	MAP3K12;STK16;MEX3B;GRK5;TAOK3;MAP3K13;CAMK2G;CAMK2D;TAOK2;MAPK15	0.18	0.716868	biological_process
GO:0030658	transport vesicle membrane	4	920	36	14857	0.00434783	0.0024231	1.79432	972;3127;3122;3123	CD74;HLA-DRB5;HLA-DRA;HLA-DRB1	0.181174	0.622228	cellular_component
GO:0009055	electron transfer activity	5	763	49	12391	0.00655308	0.00395448	1.65713	4720;8608;10439;8974;27294	NDUFS2;RDH16;OLFM1;P4HA2;DHDH	0.181874	0.705111	molecular_function
GO:0032403	protein complex binding	12	763	145	12391	0.0157274	0.011702	1.34399	22994;1759;5174;8787;10736;4035;23542;5908;55845;6569;1028;7067	CEP131;DNM1;PDZK1;RGS9;SIX2;LRP1;MAPK8IP2;RAP1B;BRK1;SLC34A1;CDKN1C;THRA	0.182532	0.705111	molecular_function
GO:0001975	response to amphetamine	2	817	13	13332	0.00244798	0.000975098	2.5105	1815;4929	DRD4;NR4A2	0.18746	0.716868	biological_process
GO:0006198	cAMP catabolic process	2	817	13	13332	0.00244798	0.000975098	2.5105	5142;27115	PDE4B;PDE7B	0.18746	0.716868	biological_process
GO:0010596	negative regulation of endothelial cell migration	2	817	13	13332	0.00244798	0.000975098	2.5105	5176;22846	SERPINF1;VASH1	0.18746	0.716868	biological_process
GO:0034383	low-density lipoprotein particle clearance	2	817	13	13332	0.00244798	0.000975098	2.5105	3988;10577	LIPA;NPC2	0.18746	0.716868	biological_process
GO:0050771	negative regulation of axonogenesis	2	817	13	13332	0.00244798	0.000975098	2.5105	4804;8831	NGFR;SYNGAP1	0.18746	0.716868	biological_process
GO:0060349	bone morphogenesis	2	817	13	13332	0.00244798	0.000975098	2.5105	389058;4487	SP5;MSX1	0.18746	0.716868	biological_process
GO:0045453	bone resorption	2	817	13	13332	0.00244798	0.000975098	2.5105	9545;1513	RAB3D;CTSK	0.18746	0.716868	biological_process
GO:0010880	regulation of release of sequestered calcium ion into cytosol by sarcoplasmic reticulum	2	817	13	13332	0.00244798	0.000975098	2.5105	2281;2946	FKBP1B;GSTM2	0.18746	0.716868	biological_process
GO:0010510	regulation of acetyl-CoA biosynthetic process from pyruvate	2	817	13	13332	0.00244798	0.000975098	2.5105	5164;5165	PDK2;PDK3	0.18746	0.716868	biological_process
GO:0007212	dopamine receptor signaling pathway	2	817	13	13332	0.00244798	0.000975098	2.5105	8787;1815	RGS9;DRD4	0.18746	0.716868	biological_process
GO:0090190	positive regulation of branching involved in ureteric bud morphogenesis	2	817	13	13332	0.00244798	0.000975098	2.5105	6662;55366	SOX9;LGR4	0.18746	0.716868	biological_process
GO:0009948	anterior/posterior axis specification	2	817	13	13332	0.00244798	0.000975098	2.5105	10736;80055	SIX2;PGAP1	0.18746	0.716868	biological_process
GO:0045954	positive regulation of natural killer cell mediated cytotoxicity	2	817	13	13332	0.00244798	0.000975098	2.5105	5819;100528032	NECTIN2;KLRC4-KLRK1	0.18746	0.716868	biological_process
GO:0001502	cartilage condensation	2	817	13	13332	0.00244798	0.000975098	2.5105	6662;7067	SOX9;THRA	0.18746	0.716868	biological_process
GO:0045765	regulation of angiogenesis	2	817	13	13332	0.00244798	0.000975098	2.5105	25960;23554	ADGRA2;TSPAN12	0.18746	0.716868	biological_process
GO:0010613	positive regulation of cardiac muscle hypertrophy	2	817	13	13332	0.00244798	0.000975098	2.5105	5578;817	PRKCA;CAMK2D	0.18746	0.716868	biological_process
GO:0048557	embryonic digestive tract morphogenesis	2	817	13	13332	0.00244798	0.000975098	2.5105	10736;3398	SIX2;ID2	0.18746	0.716868	biological_process
GO:0045648	positive regulation of erythrocyte differentiation	2	817	13	13332	0.00244798	0.000975098	2.5105	116151;3398	FAM210B;ID2	0.18746	0.716868	biological_process
GO:0030518	intracellular steroid hormone receptor signaling pathway	2	817	13	13332	0.00244798	0.000975098	2.5105	158800;57658	RHOXF1;CALCOCO1	0.18746	0.716868	biological_process
GO:0006541	glutamine metabolic process	2	817	13	13332	0.00244798	0.000975098	2.5105	23409;122622	SIRT4;ADSSL1	0.18746	0.716868	biological_process
GO:0040014	regulation of multicellular organism growth	2	817	13	13332	0.00244798	0.000975098	2.5105	9254;55777	CACNA2D2;MBD5	0.18746	0.716868	biological_process
GO:0010765	positive regulation of sodium ion transport	2	817	13	13332	0.00244798	0.000975098	2.5105	1272;6331	CNTN1;SCN5A	0.18746	0.716868	biological_process
GO:0045664	regulation of neuron differentiation	2	817	13	13332	0.00244798	0.000975098	2.5105	1944;53637	EFNA3;S1PR5	0.18746	0.716868	biological_process
GO:0090398	cellular senescence	2	817	13	13332	0.00244798	0.000975098	2.5105	286053;3398	NSMCE2;ID2	0.18746	0.716868	biological_process
GO:0005496	steroid binding	2	763	13	12391	0.00262123	0.00104915	2.49844	2103;79957	ESRRB;PAQR6	0.188868	0.705111	molecular_function
GO:0042288	MHC class I protein binding	2	763	13	12391	0.00262123	0.00104915	2.49844	3133;100528032	HLA-E;KLRC4-KLRK1	0.188868	0.705111	molecular_function
GO:0004115	3',5'-cyclic-AMP phosphodiesterase activity	2	763	13	12391	0.00262123	0.00104915	2.49844	5142;27115	PDE4B;PDE7B	0.188868	0.705111	molecular_function
GO:0005523	tropomyosin binding	2	763	13	12391	0.00262123	0.00104915	2.49844	7139;29767	TNNT2;TMOD2	0.188868	0.705111	molecular_function
GO:0008217	regulation of blood pressure	4	817	37	13332	0.00489596	0.00277528	1.76413	10699;6296;206338;11188	CORIN;ACSM3;LVRN;NISCH	0.189018	0.716868	biological_process
GO:0016514	SWI/SNF complex	2	920	13	14857	0.00217391	0.000875008	2.48445	6604;6603	SMARCD3;SMARCD2	0.190534	0.628612	cellular_component
GO:0005779	integral component of peroxisomal membrane	2	920	13	14857	0.00217391	0.000875008	2.48445	5828;8799	PEX2;PEX11B	0.190534	0.628612	cellular_component
GO:0031528	microvillus membrane	2	920	13	14857	0.00217391	0.000875008	2.48445	5420;5174	PODXL;PDZK1	0.190534	0.628612	cellular_component
GO:0016327	apicolateral plasma membrane	2	920	13	14857	0.00217391	0.000875008	2.48445	83481;5064	EPPK1;PALM	0.190534	0.628612	cellular_component
GO:0032426	stereocilium tip	2	920	13	14857	0.00217391	0.000875008	2.48445	339768;161497	ESPNL;STRC	0.190534	0.628612	cellular_component
GO:0030145	manganese ion binding	4	763	37	12391	0.00524246	0.00298604	1.75566	5184;283927;147699;55811	PEPD;NUDT7;PPM1N;ADCY10	0.191239	0.705111	molecular_function
GO:0055114	oxidation-reduction process	8	817	91	13332	0.00979192	0.00682568	1.43457	83875;224;84293;1591;1645;9644;66002;4016	BCO2;ALDH3A2;FAM213A;CYP24A1;AKR1C1;SH3PXD2A;CYP4F12;LOXL1	0.19363	0.716868	biological_process
GO:0043234	protein complex	29	920	395	14857	0.0315217	0.0265868	1.18562	79816;3020;494470;1291;8357;6662;3078;4091;3398;3320;6640;54531;284119;5331;5864;84106;11151;49;23542;84552;5859;83543;5928;4208;286204;6603;169166;9802;8799	TLE6;H3F3A;RNF165;COL6A1;HIST1H3H;SOX9;CFHR1;SMAD6;ID2;HSP90AA1;SNTA1;MIER2;CAVIN1;PLCB3;RAB3A;PRAM1;CORO1A;ACR;MAPK8IP2;PARD6G;QARS;AIF1L;RBBP4;MEF2C;CRB2;SMARCD2;SNX31;DAZAP2;PEX11B	0.193972	0.634954	cellular_component
GO:0034765	regulation of ion transmembrane transport	9	817	105	13332	0.0110159	0.00787579	1.39871	23416;3785;3758;9254;10089;3790;9022;610;53373	KCNH3;KCNQ2;KCNJ1;CACNA2D2;KCNK7;KCNS3;CLIC3;HCN2;TPCN1	0.194041	0.716868	biological_process
GO:0004871	signal transducer activity	12	763	147	12391	0.0157274	0.0118634	1.3257	9628;7786;5331;4804;2788;8787;684;58473;283455;51684;53358;5336	RGS6;MAP3K12;PLCB3;NGFR;GNG7;RGS9;BST2;PLEKHB1;KSR2;SUFU;SHC3;PLCG2	0.194677	0.705111	molecular_function
GO:0006749	glutathione metabolic process	3	817	25	13332	0.00367197	0.00187519	1.95819	2939;2946;2948	GSTA2;GSTM2;GSTM4	0.195186	0.716868	biological_process
GO:0002181	cytoplasmic translation	3	817	25	13332	0.00367197	0.00187519	1.95819	6160;6138;6234	RPL31;RPL15;RPS28	0.195186	0.716868	biological_process
GO:0021549	cerebellum development	3	817	25	13332	0.00367197	0.00187519	1.95819	9001;1272;6331	HAP1;CNTN1;SCN5A	0.195186	0.716868	biological_process
GO:0007162	negative regulation of cell adhesion	3	817	25	13332	0.00367197	0.00187519	1.95819	397;53616;5420	ARHGDIB;ADAM22;PODXL	0.195186	0.716868	biological_process
GO:0006821	chloride transport	3	817	25	13332	0.00367197	0.00187519	1.95819	9022;1185;65010	CLIC3;CLCN6;SLC26A6	0.195186	0.716868	biological_process
GO:1902476	chloride transmembrane transport	3	817	25	13332	0.00367197	0.00187519	1.95819	284129;6507;1185	SLC26A11;SLC1A3;CLCN6	0.195186	0.716868	biological_process
GO:0045177	apical part of cell	5	920	50	14857	0.00543478	0.00336542	1.61489	55811;10083;9481;1896;22846	ADCY10;USH1C;SLC25A27;EDA;VASH1	0.195718	0.635704	cellular_component
GO:0007018	microtubule-based movement	6	817	64	13332	0.00734394	0.00480048	1.52983	57519;57576;146754;3800;23046;113220	STARD9;KIF17;DNAH2;KIF5C;KIF21B;KIF12	0.197023	0.716868	biological_process
GO:0045505	dynein intermediate chain binding	3	763	25	12391	0.00393185	0.00201759	1.94878	146754;144132;79659	DNAH2;DNHD1;DYNC2H1	0.197087	0.705111	molecular_function
GO:0042475	odontogenesis of dentin-containing tooth	4	817	38	13332	0.00489596	0.00285029	1.71771	7475;4487;1896;6331	WNT6;MSX1;EDA;SCN5A	0.201788	0.716868	biological_process
GO:0043647	inositol phosphate metabolic process	4	817	38	13332	0.00489596	0.00285029	1.71771	51477;5331;5336;8821	ISYNA1;PLCB3;PLCG2;INPP4B	0.201788	0.716868	biological_process
GO:0031902	late endosome membrane	9	920	105	14857	0.00978261	0.00706738	1.38419	3122;3109;9482;55858;200576;309;3127;255231;3123	HLA-DRA;HLA-DMB;STX8;TMEM165;PIKFYVE;ANXA6;HLA-DRB5;MCOLN2;HLA-DRB1	0.202188	0.651667	cellular_component
GO:0019894	kinesin binding	4	763	38	12391	0.00524246	0.00306674	1.70946	9696;23542;128344;152789	CROCC;MAPK8IP2;PIFO;JAKMIP1	0.20412	0.705111	molecular_function
GO:0030198	extracellular matrix organization	11	817	135	13332	0.0134639	0.010126	1.32963	7087;83716;6662;10516;3681;8785;9644;2199;1291;4016;3679	ICAM5;CRISPLD2;SOX9;FBLN5;ITGAD;MATN4;SH3PXD2A;FBLN2;COL6A1;LOXL1;ITGA7	0.205245	0.716868	biological_process
GO:0043679	axon terminus	4	920	38	14857	0.00434783	0.00255772	1.69989	1393;2571;4919;23767	CRHBP;GAD1;ROR1;FLRT3	0.206921	0.656817	cellular_component
GO:0005801	cis-Golgi network	4	920	38	14857	0.00434783	0.00255772	1.69989	4924;79929;79090;27333	NUCB1;MAP6D1;TRAPPC6A;GOLIM4	0.206921	0.656817	cellular_component
GO:0006936	muscle contraction	7	817	79	13332	0.00856793	0.00592559	1.44592	1241;10580;29767;8106;7168;30819;6640	LTB4R;SORBS1;TMOD2;PABPN1;TPM1;KCNIP2;SNTA1	0.209167	0.716868	biological_process
GO:0010629	negative regulation of gene expression	8	817	93	13332	0.00979192	0.0069757	1.40372	7528;4208;3398;53335;5176;10439;29883;55737	YY1;MEF2C;ID2;BCL11A;SERPINF1;OLFM1;CNOT7;VPS35	0.209655	0.716868	biological_process
GO:2000145	regulation of cell motility	2	817	14	13332	0.00244798	0.00105011	2.33118	145957;9542	NRG4;NRG2	0.210324	0.716868	biological_process
GO:0050873	brown fat cell differentiation	2	817	14	13332	0.00244798	0.00105011	2.33118	64641;283927	EBF2;NUDT7	0.210324	0.716868	biological_process
GO:0007422	peripheral nervous system development	2	817	14	13332	0.00244798	0.00105011	2.33118	224;576	ALDH3A2;ADGRB2	0.210324	0.716868	biological_process
GO:0048147	negative regulation of fibroblast proliferation	2	817	14	13332	0.00244798	0.00105011	2.33118	5828;338761	PEX2;C1QL4	0.210324	0.716868	biological_process
GO:0001676	long-chain fatty acid metabolic process	2	817	14	13332	0.00244798	0.00105011	2.33118	23205;66002	ACSBG1;CYP4F12	0.210324	0.716868	biological_process
GO:0048709	oligodendrocyte differentiation	2	817	14	13332	0.00244798	0.00105011	2.33118	10100;6662	TSPAN2;SOX9	0.210324	0.716868	biological_process
GO:0042267	natural killer cell mediated cytotoxicity	2	817	14	13332	0.00244798	0.00105011	2.33118	353091;100528032	RAET1G;KLRC4-KLRK1	0.210324	0.716868	biological_process
GO:2000179	positive regulation of neural precursor cell proliferation	2	817	14	13332	0.00244798	0.00105011	2.33118	50937;80237	CDON;ELL3	0.210324	0.716868	biological_process
GO:0071158	positive regulation of cell cycle arrest	2	817	14	13332	0.00244798	0.00105011	2.33118	7732;3398	RNF112;ID2	0.210324	0.716868	biological_process
GO:0050853	B cell receptor signaling pathway	2	817	14	13332	0.00244798	0.00105011	2.33118	5336;4208	PLCG2;MEF2C	0.210324	0.716868	biological_process
GO:0071539	protein localization to centrosome	2	817	14	13332	0.00244798	0.00105011	2.33118	22994;9851	CEP131;KIAA0753	0.210324	0.716868	biological_process
GO:0006275	regulation of DNA replication	2	817	14	13332	0.00244798	0.00105011	2.33118	3399;10919	ID3;EHMT2	0.210324	0.716868	biological_process
GO:0045056	transcytosis	2	817	14	13332	0.00244798	0.00105011	2.33118	4035;55737	LRP1;VPS35	0.210324	0.716868	biological_process
GO:0019369	arachidonic acid metabolic process	2	817	14	13332	0.00244798	0.00105011	2.33118	66002;8399	CYP4F12;PLA2G10	0.210324	0.716868	biological_process
GO:0051085	chaperone cofactor-dependent protein refolding	2	817	14	13332	0.00244798	0.00105011	2.33118	972;3312	CD74;HSPA8	0.210324	0.716868	biological_process
GO:0006337	nucleosome disassembly	2	817	14	13332	0.00244798	0.00105011	2.33118	6604;6603	SMARCD3;SMARCD2	0.210324	0.716868	biological_process
GO:0035567	non-canonical Wnt signaling pathway	2	817	14	13332	0.00244798	0.00105011	2.33118	8322;8321	FZD4;FZD1	0.210324	0.716868	biological_process
GO:0045668	negative regulation of osteoblast differentiation	3	817	26	13332	0.00367197	0.0019502	1.88287	3399;51684;3398	ID3;SUFU;ID2	0.211315	0.716868	biological_process
GO:0008574	ATP-dependent microtubule motor activity, plus-end-directed	2	763	14	12391	0.00262123	0.00112985	2.31998	57576;3800	KIF17;KIF5C	0.211868	0.705111	molecular_function
GO:0051393	alpha-actinin binding	2	763	14	12391	0.00262123	0.00112985	2.31998	776;9223	CACNA1D;MAGI1	0.211868	0.705111	molecular_function
GO:0004033	aldo-keto reductase (NADP) activity	2	763	14	12391	0.00262123	0.00112985	2.31998	1645;1528	AKR1C1;CYB5A	0.211868	0.705111	molecular_function
GO:0004540	ribonuclease activity	2	763	14	12391	0.00262123	0.00112985	2.31998	25939;6038	SAMHD1;RNASE4	0.211868	0.705111	molecular_function
GO:0001191	transcriptional repressor activity, RNA polymerase II transcription factor binding	2	763	14	12391	0.00262123	0.00112985	2.31998	29883;2103	CNOT7;ESRRB	0.211868	0.705111	molecular_function
GO:0016779	nucleotidyltransferase activity	2	763	14	12391	0.00262123	0.00112985	2.31998	54855;9061	FAM46C;PAPSS1	0.211868	0.705111	molecular_function
GO:0070412	R-SMAD binding	2	763	14	12391	0.00262123	0.00112985	2.31998	753;4091	LDLRAD4;SMAD6	0.211868	0.705111	molecular_function
GO:0045666	positive regulation of neuron differentiation	5	817	52	13332	0.00611995	0.00390039	1.56906	51704;4208;50937;10362;7732	GPRC5B;MEF2C;CDON;HMG20B;RNF112	0.211996	0.716868	biological_process
GO:0008104	protein localization	5	817	52	13332	0.00611995	0.00390039	1.56906	9696;51596;26960;3800;9001	CROCC;CUTA;NBEA;KIF5C;HAP1	0.211996	0.716868	biological_process
GO:0051965	positive regulation of synapse assembly	5	817	52	13332	0.00611995	0.00390039	1.56906	94030;80823;23767;11141;576	LRRC4B;BHLHB9;FLRT3;IL1RAPL1;ADGRB2	0.211996	0.716868	biological_process
GO:0030544	Hsp70 protein binding	3	763	26	12391	0.00393185	0.0020983	1.87383	10273;84223;135138	STUB1;IQCG;PACRG	0.213334	0.705111	molecular_function
GO:0016234	inclusion body	2	920	14	14857	0.00217391	0.000942317	2.30699	10013;9001	HDAC6;HAP1	0.213689	0.660865	cellular_component
GO:0019003	GDP binding	5	763	52	12391	0.00655308	0.00419659	1.56152	5867;403;5908;5869;58528	RAB4A;ARL3;RAP1B;RAB5B;RRAGD	0.214759	0.705111	molecular_function
GO:0030512	negative regulation of transforming growth factor beta receptor signaling pathway	4	817	39	13332	0.00489596	0.00292529	1.67367	117166;753;10273;4091	WFIKKN1;LDLRAD4;STUB1;SMAD6	0.214804	0.716868	biological_process
GO:0042733	embryonic digit morphogenesis	4	817	39	13332	0.00489596	0.00292529	1.67367	27152;221322;9742;51057	INTU;TBC1D32;IFT140;WDPCP	0.214804	0.716868	biological_process
GO:0000788	nuclear nucleosome	3	920	26	14857	0.00326087	0.00175002	1.86334	440686;8357;3020	HIST2H3PS2;HIST1H3H;H3F3A	0.215737	0.660865	cellular_component
GO:0001669	acrosomal vesicle	7	920	79	14857	0.0076087	0.00531736	1.43092	22994;5864;122258;6691;154865;4016;8541	CEP131;RAB3A;SPACA7;SPINK2;IQUB;LOXL1;PPFIA3	0.216556	0.660865	cellular_component
GO:0007409	axonogenesis	6	817	66	13332	0.00734394	0.0049505	1.48348	5864;79414;7155;80128;9344;84628	RAB3A;LRFN3;TOP2B;TRIM46;TAOK2;NTNG2	0.216562	0.716868	biological_process
GO:0030336	negative regulation of cell migration	6	817	66	13332	0.00734394	0.0049505	1.48348	83481;684;753;7481;8519;11188	EPPK1;BST2;LDLRAD4;WNT11;IFITM1;NISCH	0.216562	0.716868	biological_process
GO:0019005	SCF ubiquitin ligase complex	4	920	39	14857	0.00434783	0.00262503	1.6563	121551;26268;6502;26232	BTBD11;FBXO9;SKP2;FBXO2	0.22017	0.660865	cellular_component
GO:0060070	canonical Wnt signaling pathway	5	817	53	13332	0.00611995	0.0039754	1.53946	6934;4929;8322;7481;8321	TCF7L2;NR4A2;FZD4;WNT11;FZD1	0.22325	0.716868	biological_process
GO:0005856	cytoskeleton	21	920	283	14857	0.0228261	0.0190483	1.19833	55811;10083;55964;55845;79867;1808;6640;80128;9762;50619;4355;91624;114088;397;1896;4867;83481;9001;110091775;56683;11013	ADCY10;USH1C;SEPTIN3;BRK1;TCTN2;DPYSL2;SNTA1;TRIM46;LZTS3;DEF6;MPP2;NEXN;TRIM9;ARHGDIB;EDA;NPHP1;EPPK1;HAP1;C21orf59-TCP10L;CFAP298;TMSB15A	0.224483	0.660865	cellular_component
GO:0051592	response to calcium ion	3	817	27	13332	0.00367197	0.0020252	1.81314	7139;9536;2696	TNNT2;PTGES;GIPR	0.227721	0.716868	biological_process
GO:0031122	cytoplasmic microtubule organization	3	817	27	13332	0.00367197	0.0020252	1.81314	57606;50861;79187	SLAIN2;STMN3;FSD1	0.227721	0.716868	biological_process
GO:0035725	sodium ion transmembrane transport	3	817	27	13332	0.00367197	0.0020252	1.81314	41;610;6331	ASIC1;HCN2;SCN5A	0.227721	0.716868	biological_process
GO:0061025	membrane fusion	3	817	27	13332	0.00367197	0.0020252	1.81314	25801;1759;26052	GCA;DNM1;DNM3	0.227721	0.716868	biological_process
GO:0014070	response to organic cyclic compound	3	817	27	13332	0.00367197	0.0020252	1.81314	9536;2695;3046	PTGES;GIP;HBE1	0.227721	0.716868	biological_process
GO:0086091	regulation of heart rate by cardiac conduction	3	817	27	13332	0.00367197	0.0020252	1.81314	776;9992;6331	CACNA1D;KCNE2;SCN5A	0.227721	0.716868	biological_process
GO:0005768	endosome	15	920	195	14857	0.0163043	0.0131251	1.24222	4804;5864;5867;115123;9482;91947;84317;55737;10966;6569;5869;53373;2348;84440;256227	NGFR;RAB3A;RAB4A;MARCHF3;STX8;ARRDC4;CCDC115;VPS35;RAB40B;SLC34A1;RAB5B;TPCN1;FOLR1;RAB11FIP4;STEAP1B	0.227849	0.660865	cellular_component
GO:0006928	movement of cell or subcellular component	4	817	40	13332	0.00489596	0.0030003	1.63182	5064;1241;397;11151	PALM;LTB4R;ARHGDIB;CORO1A	0.228043	0.716868	biological_process
GO:0019905	syntaxin binding	6	763	67	12391	0.0078637	0.00540715	1.45431	6843;9066;6844;5867;54843;9482	VAMP1;SYT7;VAMP2;RAB4A;SYTL2;STX8	0.229788	0.705111	molecular_function
GO:0031492	nucleosomal DNA binding	3	763	27	12391	0.00393185	0.002179	1.80443	440686;8357;3020	HIST2H3PS2;HIST1H3H;H3F3A	0.229853	0.705111	molecular_function
GO:0051959	dynein light intermediate chain binding	3	763	27	12391	0.00393185	0.002179	1.80443	146754;144132;79659	DNAH2;DNHD1;DYNC2H1	0.229853	0.705111	molecular_function
GO:0000228	nuclear chromosome	3	920	27	14857	0.00326087	0.00181733	1.79432	10472;8357;3020	ZBTB18;HIST1H3H;H3F3A	0.232387	0.660865	cellular_component
GO:0071392	cellular response to estradiol stimulus	2	817	15	13332	0.00244798	0.00112511	2.17576	1393;116151	CRHBP;FAM210B	0.233441	0.716868	biological_process
GO:0030322	stabilization of membrane potential	2	817	15	13332	0.00244798	0.00112511	2.17576	10089;51305	KCNK7;KCNK9	0.233441	0.716868	biological_process
GO:0045921	positive regulation of exocytosis	2	817	15	13332	0.00244798	0.00112511	2.17576	93664;5864	CADPS2;RAB3A	0.233441	0.716868	biological_process
GO:1990126	retrograde transport, endosome to plasma membrane	2	817	15	13332	0.00244798	0.00112511	2.17576	55737;169166	VPS35;SNX31	0.233441	0.716868	biological_process
GO:0030282	bone mineralization	2	817	15	13332	0.00244798	0.00112511	2.17576	7481;55366	WNT11;LGR4	0.233441	0.716868	biological_process
GO:0016601	Rac protein signal transduction	2	817	15	13332	0.00244798	0.00112511	2.17576	11188;55845	NISCH;BRK1	0.233441	0.716868	biological_process
GO:0050482	arachidonic acid secretion	2	817	15	13332	0.00244798	0.00112511	2.17576	1815;8399	DRD4;PLA2G10	0.233441	0.716868	biological_process
GO:0050982	detection of mechanical stimulus	2	817	15	13332	0.00244798	0.00112511	2.17576	160518;27039	DENND5B;PKD2L2	0.233441	0.716868	biological_process
GO:2000114	regulation of establishment of cell polarity	2	817	15	13332	0.00244798	0.00112511	2.17576	5908;51057	RAP1B;WDPCP	0.233441	0.716868	biological_process
GO:1902017	regulation of cilium assembly	2	817	15	13332	0.00244798	0.00112511	2.17576	115948;9742	CCDC151;IFT140	0.233441	0.716868	biological_process
GO:0043113	receptor clustering	2	817	15	13332	0.00244798	0.00112511	2.17576	2898;8831	GRIK2;SYNGAP1	0.233441	0.716868	biological_process
GO:0003148	outflow tract septum morphogenesis	2	817	15	13332	0.00244798	0.00112511	2.17576	10512;4091	SEMA3C;SMAD6	0.233441	0.716868	biological_process
GO:0001974	blood vessel remodeling	2	817	15	13332	0.00244798	0.00112511	2.17576	10512;4208	SEMA3C;MEF2C	0.233441	0.716868	biological_process
GO:0002028	regulation of sodium ion transport	2	817	15	13332	0.00244798	0.00112511	2.17576	5187;817	PER1;CAMK2D	0.233441	0.716868	biological_process
GO:0002040	sprouting angiogenesis	2	817	15	13332	0.00244798	0.00112511	2.17576	147372;25960	CCBE1;ADGRA2	0.233441	0.716868	biological_process
GO:0035082	axoneme assembly	2	817	15	13332	0.00244798	0.00112511	2.17576	89765;154313	RSPH1;CFAP206	0.233441	0.716868	biological_process
GO:0051402	neuron apoptotic process	2	817	15	13332	0.00244798	0.00112511	2.17576	2898;4804	GRIK2;NGFR	0.233441	0.716868	biological_process
GO:0005902	microvillus	4	920	40	14857	0.00434783	0.00269233	1.61489	83874;10083;10788;257629	TBC1D10A;USH1C;IQGAP2;ANKS4B	0.233636	0.660865	cellular_component
GO:0005901	caveola	4	920	40	14857	0.00434783	0.00269233	1.61489	10013;284119;6844;6331	HDAC6;CAVIN1;VAMP2;SCN5A	0.233636	0.660865	cellular_component
GO:0005782	peroxisomal matrix	4	920	40	14857	0.00434783	0.00269233	1.61489	283927;1428;10455;83594	NUDT7;CRYM;ECI2;NUDT12	0.233636	0.660865	cellular_component
GO:0022841	potassium ion leak channel activity	2	763	15	12391	0.00262123	0.00121056	2.16531	10089;51305	KCNK7;KCNK9	0.235114	0.705111	molecular_function
GO:0004693	cyclin-dependent protein serine/threonine kinase activity	2	763	15	12391	0.00262123	0.00121056	2.16531	5891;8999	MOK;CDKL2	0.235114	0.705111	molecular_function
GO:0008569	ATP-dependent microtubule motor activity, minus-end-directed	2	763	15	12391	0.00262123	0.00121056	2.16531	146754;144132	DNAH2;DNHD1	0.235114	0.705111	molecular_function
GO:0008514	organic anion transmembrane transporter activity	2	763	15	12391	0.00262123	0.00121056	2.16531	146429;51310	SLC22A31;SLC22A17	0.235114	0.705111	molecular_function
GO:0015269	calcium-activated potassium channel activity	2	763	15	12391	0.00262123	0.00121056	2.16531	79041;27345	TMEM38A;KCNMB4	0.235114	0.705111	molecular_function
GO:0004435	phosphatidylinositol phospholipase C activity	2	763	15	12391	0.00262123	0.00121056	2.16531	5331;5336	PLCB3;PLCG2	0.235114	0.705111	molecular_function
GO:0001968	fibronectin binding	2	763	15	12391	0.00262123	0.00121056	2.16531	1513;284297	CTSK;SSC5D	0.235114	0.705111	molecular_function
GO:0050661	NADP binding	2	763	15	12391	0.00262123	0.00121056	2.16531	1428;1717	CRYM;DHCR7	0.235114	0.705111	molecular_function
GO:0005096	GTPase activator activity	18	763	242	12391	0.0235911	0.0195303	1.20792	6002;9628;84253;83874;8437;10156;8831;8787;57186;9138;9912;125058;9910;6904;100271927;257106;7481;397	RGS12;RGS6;GARNL3;TBC1D10A;RASAL1;RASA4;SYNGAP1;RGS9;RALGAPA2;ARHGEF1;ARHGAP44;TBC1D16;RABGAP1L;TBCD;RASA4B;ARHGAP30;WNT11;ARHGDIB	0.235366	0.705111	molecular_function
GO:0034045	phagophore assembly site membrane	2	920	15	14857	0.00217391	0.00100963	2.15319	23130;56270	ATG2A;WDR45B	0.237083	0.660865	cellular_component
GO:0044291	cell-cell contact zone	2	920	15	14857	0.00217391	0.00100963	2.15319	5819;5818	NECTIN2;NECTIN1	0.237083	0.660865	cellular_component
GO:0051865	protein autoubiquitination	4	817	41	13332	0.00489596	0.00307531	1.59202	54800;50862;90025;10273	KLHL24;RNF141;UBE3D;STUB1	0.24148	0.716868	biological_process
GO:0005254	chloride channel activity	4	763	41	12391	0.00524246	0.00330885	1.58437	284129;9022;65010;2563	SLC26A11;CLIC3;SLC26A6;GABRD	0.24413	0.705111	molecular_function
GO:0001942	hair follicle development	3	817	28	13332	0.00367197	0.00210021	1.74838	55504;6662;55366	TNFRSF19;SOX9;LGR4	0.244354	0.716868	biological_process
GO:0032024	positive regulation of insulin secretion	3	817	28	13332	0.00367197	0.00210021	1.74838	6934;2695;2696	TCF7L2;GIP;GIPR	0.244354	0.716868	biological_process
GO:0042593	glucose homeostasis	5	817	55	13332	0.00611995	0.00412541	1.48348	6934;4804;55777;143686;5164	TCF7L2;NGFR;MBD5;SESN3;PDK2	0.246266	0.716868	biological_process
GO:0031624	ubiquitin conjugating enzyme binding	3	763	28	12391	0.00393185	0.0022597	1.73998	23551;2898;115992	RASD2;GRIK2;RNF166	0.246597	0.705111	molecular_function
GO:0005267	potassium channel activity	3	763	28	12391	0.00393185	0.0022597	1.73998	10089;79041;51305	KCNK7;TMEM38A;KCNK9	0.246597	0.705111	molecular_function
GO:0051287	NAD binding	3	763	28	12391	0.00393185	0.0022597	1.73998	56898;4720;3419	BDH2;NDUFS2;IDH3A	0.246597	0.705111	molecular_function
GO:0032154	cleavage furrow	4	920	41	14857	0.00434783	0.00275964	1.5755	79187;4628;84440;84249	FSD1;MYH10;RAB11FIP4;PSD2	0.247294	0.660865	cellular_component
GO:0042493	response to drug	8	817	98	13332	0.00979192	0.00735074	1.3321	2695;478;57468;3157;10512;6569;8321;102723547	GIP;ATP1A3;SLC12A5;HMGCS1;SEMA3C;SLC34A1;FZD1;CSAG2	0.251787	0.716868	biological_process
GO:0006805	xenobiotic metabolic process	4	817	42	13332	0.00489596	0.00315032	1.55412	6817;1645;6097;1562	SULT1A1;AKR1C1;RORC;CYP2C18	0.25509	0.716868	biological_process
GO:0051881	regulation of mitochondrial membrane potential	2	817	16	13332	0.00244798	0.00120012	2.03978	9481;83875	SLC25A27;BCO2	0.256693	0.716868	biological_process
GO:0007585	respiratory gaseous exchange	2	817	16	13332	0.00244798	0.00120012	2.03978	9935;669	MAFB;BPGM	0.256693	0.716868	biological_process
GO:0042476	odontogenesis	2	817	16	13332	0.00244798	0.00120012	2.03978	3399;54880	ID3;BCOR	0.256693	0.716868	biological_process
GO:0048873	homeostasis of number of cells within a tissue	2	817	16	13332	0.00244798	0.00120012	2.03978	3988;11151	LIPA;CORO1A	0.256693	0.716868	biological_process
GO:0045055	regulated exocytosis	2	817	16	13332	0.00244798	0.00120012	2.03978	1393;9145	CRHBP;SYNGR1	0.256693	0.716868	biological_process
GO:0000028	ribosomal small subunit assembly	2	817	16	13332	0.00244798	0.00120012	2.03978	6208;6234	RPS14;RPS28	0.256693	0.716868	biological_process
GO:0045956	positive regulation of calcium ion-dependent exocytosis	2	817	16	13332	0.00244798	0.00120012	2.03978	192683;9066	SCAMP5;SYT7	0.256693	0.716868	biological_process
GO:0008202	steroid metabolic process	2	817	16	13332	0.00244798	0.00120012	2.03978	25830;6307	SULT4A1;MSMO1	0.256693	0.716868	biological_process
GO:0016358	dendrite development	2	817	16	13332	0.00244798	0.00120012	2.03978	57549;8831	IGSF9;SYNGAP1	0.256693	0.716868	biological_process
GO:0072583	clathrin-dependent endocytosis	2	817	16	13332	0.00244798	0.00120012	2.03978	23149;1759	FCHO1;DNM1	0.256693	0.716868	biological_process
GO:0021537	telencephalon development	2	817	16	13332	0.00244798	0.00120012	2.03978	3280;6331	HES1;SCN5A	0.256693	0.716868	biological_process
GO:0045429	positive regulation of nitric oxide biosynthetic process	2	817	16	13332	0.00244798	0.00120012	2.03978	100528032;3320	KLRC4-KLRK1;HSP90AA1	0.256693	0.716868	biological_process
GO:0045663	positive regulation of myoblast differentiation	2	817	16	13332	0.00244798	0.00120012	2.03978	50937;4208	CDON;MEF2C	0.256693	0.716868	biological_process
GO:0043029	T cell homeostasis	2	817	16	13332	0.00244798	0.00120012	2.03978	124976;11151	SPNS2;CORO1A	0.256693	0.716868	biological_process
GO:0030449	regulation of complement activation	2	817	16	13332	0.00244798	0.00120012	2.03978	1369;3078	CPN1;CFHR1	0.256693	0.716868	biological_process
GO:0055010	ventricular cardiac muscle tissue morphogenesis	2	817	16	13332	0.00244798	0.00120012	2.03978	7139;7137	TNNT2;TNNI3	0.256693	0.716868	biological_process
GO:0050919	negative chemotaxis	2	817	16	13332	0.00244798	0.00120012	2.03978	57715;10512	SEMA4G;SEMA3C	0.256693	0.716868	biological_process
GO:0060976	coronary vasculature development	2	817	16	13332	0.00244798	0.00120012	2.03978	51684;4091	SUFU;SMAD6	0.256693	0.716868	biological_process
GO:0044804	autophagy of nucleus	2	817	16	13332	0.00244798	0.00120012	2.03978	23130;56270	ATG2A;WDR45B	0.256693	0.716868	biological_process
GO:0006898	receptor-mediated endocytosis	5	817	56	13332	0.00611995	0.00420042	1.45699	1759;1174;4035;3320;2348	DNM1;AP1S1;LRP1;HSP90AA1;FOLR1	0.257998	0.716868	biological_process
GO:0019838	growth factor binding	2	763	16	12391	0.00262123	0.00129126	2.02998	83888;130399	FGFBP2;ACVR1C	0.258488	0.705111	molecular_function
GO:0005242	inward rectifier potassium channel activity	2	763	16	12391	0.00262123	0.00129126	2.02998	9992;3758	KCNE2;KCNJ1	0.258488	0.705111	molecular_function
GO:0005251	delayed rectifier potassium channel activity	2	763	16	12391	0.00262123	0.00129126	2.02998	3790;9992	KCNS3;KCNE2	0.258488	0.705111	molecular_function
GO:0070300	phosphatidic acid binding	2	763	16	12391	0.00262123	0.00129126	2.02998	79792;91404	GSDMD;SESTD1	0.258488	0.705111	molecular_function
GO:0008023	transcription elongation factor complex	2	920	16	14857	0.00217391	0.00107693	2.01861	80237;6919	ELL3;TCEA2	0.260598	0.660865	cellular_component
GO:0097225	sperm midpiece	2	920	16	14857	0.00217391	0.00107693	2.01861	135138;65010	PACRG;SLC26A6	0.260598	0.660865	cellular_component
GO:0000793	condensed chromosome	2	920	16	14857	0.00217391	0.00107693	2.01861	2103;9918	ESRRB;NCAPD2	0.260598	0.660865	cellular_component
GO:0008305	integrin complex	2	920	16	14857	0.00217391	0.00107693	2.01861	3679;3681	ITGA7;ITGAD	0.260598	0.660865	cellular_component
GO:0071345	cellular response to cytokine stimulus	3	817	29	13332	0.00367197	0.00217522	1.68809	11141;26469;7852	IL1RAPL1;PTPN18;CXCR4	0.261171	0.716868	biological_process
GO:0006637	acyl-CoA metabolic process	3	817	29	13332	0.00367197	0.00217522	1.68809	80221;6296;26027	ACSF2;ACSM3;ACOT11	0.261171	0.716868	biological_process
GO:0001756	somitogenesis	3	817	29	13332	0.00367197	0.00217522	1.68809	10512;10683;286204	SEMA3C;DLL3;CRB2	0.261171	0.716868	biological_process
GO:0019233	sensory perception of pain	3	817	29	13332	0.00367197	0.00217522	1.68809	8508;2695;4987	NIPSNAP1;GIP;OPRL1	0.261171	0.716868	biological_process
GO:0052689	carboxylic ester hydrolase activity	3	763	29	12391	0.00393185	0.00234041	1.67998	26027;1056;221223	ACOT11;CEL;CES5A	0.263521	0.705111	molecular_function
GO:0008283	cell proliferation	16	817	219	13332	0.0195838	0.0164266	1.1922	3988;10579;6934;4070;972;5174;10736;3020;9138;684;6502;4035;5176;5908;2103;8804	LIPA;TACC2;TCF7L2;TACSTD2;CD74;PDZK1;SIX2;H3F3A;ARHGEF1;BST2;SKP2;LRP1;SERPINF1;RAP1B;ESRRB;CREG1	0.26865	0.716868	biological_process
GO:0007368	determination of left/right symmetry	4	817	43	13332	0.00489596	0.00322532	1.51798	161582;221322;115948;9742	DNAAF4;TBC1D32;CCDC151;IFT140	0.268851	0.716868	biological_process
GO:0019899	enzyme binding	15	763	203	12391	0.0196592	0.0163829	1.19999	286204;6331;10013;51596;3312;2948;7155;5578;7329;79660;10577;5261;2946;10273;1528	CRB2;SCN5A;HDAC6;CUTA;HSPA8;GSTM4;TOP2B;PRKCA;UBE2I;PPP1R3B;NPC2;PHKG2;GSTM2;STUB1;CYB5A	0.268959	0.705111	molecular_function
GO:0000209	protein polyubiquitination	14	817	189	13332	0.0171359	0.0141764	1.20876	5698;90025;10013;6502;5696;26268;84261;144699;5709;201456;115992;494470;10273;26232	PSMB9;UBE3D;HDAC6;SKP2;PSMB8;FBXO9;FBXW9;FBXL14;PSMD3;FBXO15;RNF166;RNF165;STUB1;FBXO2	0.269493	0.716868	biological_process
GO:0048208	COPII vesicle coating	5	817	57	13332	0.00611995	0.00427543	1.43142	79090;10597;51693;2348;89866	TRAPPC6A;TRAPPC2B;TRAPPC2L;FOLR1;SEC16B	0.26986	0.716868	biological_process
GO:0031146	SCF-dependent proteasomal ubiquitin-dependent protein catabolic process	5	817	57	13332	0.00611995	0.00427543	1.43142	5698;5696;26268;5709;26232	PSMB9;PSMB8;FBXO9;PSMD3;FBXO2	0.26986	0.716868	biological_process
GO:0042391	regulation of membrane potential	5	817	57	13332	0.00611995	0.00427543	1.43142	284129;65010;23416;41;610	SLC26A11;SLC26A6;KCNH3;ASIC1;HCN2	0.26986	0.716868	biological_process
GO:0046007	negative regulation of activated T cell proliferation	1	817	5	13332	0.00122399	0.000375038	3.26365	10385	BTN2A2	0.271119	0.716868	biological_process
GO:0033148	positive regulation of intracellular estrogen receptor signaling pathway	1	817	5	13332	0.00122399	0.000375038	3.26365	6502	SKP2	0.271119	0.716868	biological_process
GO:0045026	plasma membrane fusion	1	817	5	13332	0.00122399	0.000375038	3.26365	79805	VASH2	0.271119	0.716868	biological_process
GO:0034620	cellular response to unfolded protein	1	817	5	13332	0.00122399	0.000375038	3.26365	135138	PACRG	0.271119	0.716868	biological_process
GO:0045793	positive regulation of cell size	1	817	5	13332	0.00122399	0.000375038	3.26365	51334	PRR16	0.271119	0.716868	biological_process
GO:0071467	cellular response to pH	1	817	5	13332	0.00122399	0.000375038	3.26365	41	ASIC1	0.271119	0.716868	biological_process
GO:0009649	entrainment of circadian clock	1	817	5	13332	0.00122399	0.000375038	3.26365	5187	PER1	0.271119	0.716868	biological_process
GO:1902260	negative regulation of delayed rectifier potassium channel activity	1	817	5	13332	0.00122399	0.000375038	3.26365	9992	KCNE2	0.271119	0.716868	biological_process
GO:0048247	lymphocyte chemotaxis	1	817	5	13332	0.00122399	0.000375038	3.26365	101	ADAM8	0.271119	0.716868	biological_process
GO:0006531	aspartate metabolic process	1	817	5	13332	0.00122399	0.000375038	3.26365	122622	ADSSL1	0.271119	0.716868	biological_process
GO:0043576	regulation of respiratory gaseous exchange	1	817	5	13332	0.00122399	0.000375038	3.26365	4929	NR4A2	0.271119	0.716868	biological_process
GO:0010225	response to UV-C	1	817	5	13332	0.00122399	0.000375038	3.26365	7528	YY1	0.271119	0.716868	biological_process
GO:0033089	positive regulation of T cell differentiation in thymus	1	817	5	13332	0.00122399	0.000375038	3.26365	101	ADAM8	0.271119	0.716868	biological_process
GO:0070221	sulfide oxidation, using sulfide:quinone oxidoreductase	1	817	5	13332	0.00122399	0.000375038	3.26365	1468	SLC25A10	0.271119	0.716868	biological_process
GO:0071800	podosome assembly	1	817	5	13332	0.00122399	0.000375038	3.26365	9644	SH3PXD2A	0.271119	0.716868	biological_process
GO:0071872	cellular response to epinephrine stimulus	1	817	5	13332	0.00122399	0.000375038	3.26365	5142	PDE4B	0.271119	0.716868	biological_process
GO:0048845	venous blood vessel morphogenesis	1	817	5	13332	0.00122399	0.000375038	3.26365	147372	CCBE1	0.271119	0.716868	biological_process
GO:0035357	peroxisome proliferator activated receptor signaling pathway	1	817	5	13332	0.00122399	0.000375038	3.26365	5165	PDK3	0.271119	0.716868	biological_process
GO:0006301	postreplication repair	1	817	5	13332	0.00122399	0.000375038	3.26365	7335	UBE2V1	0.271119	0.716868	biological_process
GO:0034184	positive regulation of maintenance of mitotic sister chromatid cohesion	1	817	5	13332	0.00122399	0.000375038	3.26365	286053	NSMCE2	0.271119	0.716868	biological_process
GO:0016064	immunoglobulin mediated immune response	1	817	5	13332	0.00122399	0.000375038	3.26365	972	CD74	0.271119	0.716868	biological_process
GO:0033280	response to vitamin D	1	817	5	13332	0.00122399	0.000375038	3.26365	1591	CYP24A1	0.271119	0.716868	biological_process
GO:0002315	marginal zone B cell differentiation	1	817	5	13332	0.00122399	0.000375038	3.26365	139818	DOCK11	0.271119	0.716868	biological_process
GO:0061029	eyelid development in camera-type eye	1	817	5	13332	0.00122399	0.000375038	3.26365	57822	GRHL3	0.271119	0.716868	biological_process
GO:0048671	negative regulation of collateral sprouting	1	817	5	13332	0.00122399	0.000375038	3.26365	53335	BCL11A	0.271119	0.716868	biological_process
GO:0030595	leukocyte chemotaxis	1	817	5	13332	0.00122399	0.000375038	3.26365	11151	CORO1A	0.271119	0.716868	biological_process
GO:2000147	positive regulation of cell motility	1	817	5	13332	0.00122399	0.000375038	3.26365	284119	CAVIN1	0.271119	0.716868	biological_process
GO:0003179	heart valve morphogenesis	1	817	5	13332	0.00122399	0.000375038	3.26365	6662	SOX9	0.271119	0.716868	biological_process
GO:1904058	positive regulation of sensory perception of pain	1	817	5	13332	0.00122399	0.000375038	3.26365	4987	OPRL1	0.271119	0.716868	biological_process
GO:0045730	respiratory burst	1	817	5	13332	0.00122399	0.000375038	3.26365	5223	PGAM1	0.271119	0.716868	biological_process
GO:0060666	dichotomous subdivision of terminal units involved in salivary gland branching	1	817	5	13332	0.00122399	0.000375038	3.26365	10512	SEMA3C	0.271119	0.716868	biological_process
GO:0032268	regulation of cellular protein metabolic process	1	817	5	13332	0.00122399	0.000375038	3.26365	55737	VPS35	0.271119	0.716868	biological_process
GO:0046903	secretion	1	817	5	13332	0.00122399	0.000375038	3.26365	10516	FBLN5	0.271119	0.716868	biological_process
GO:0019752	carboxylic acid metabolic process	1	817	5	13332	0.00122399	0.000375038	3.26365	2571	GAD1	0.271119	0.716868	biological_process
GO:0045040	protein import into mitochondrial outer membrane	1	817	5	13332	0.00122399	0.000375038	3.26365	3320	HSP90AA1	0.271119	0.716868	biological_process
GO:0060136	embryonic process involved in female pregnancy	1	817	5	13332	0.00122399	0.000375038	3.26365	79816	TLE6	0.271119	0.716868	biological_process
GO:0023041	neuronal signal transduction	1	817	5	13332	0.00122399	0.000375038	3.26365	10439	OLFM1	0.271119	0.716868	biological_process
GO:2000323	negative regulation of glucocorticoid receptor signaling pathway	1	817	5	13332	0.00122399	0.000375038	3.26365	5187	PER1	0.271119	0.716868	biological_process
GO:0052548	regulation of endopeptidase activity	1	817	5	13332	0.00122399	0.000375038	3.26365	5696	PSMB8	0.271119	0.716868	biological_process
GO:0043537	negative regulation of blood vessel endothelial cell migration	1	817	5	13332	0.00122399	0.000375038	3.26365	22846	VASH1	0.271119	0.716868	biological_process
GO:0015867	ATP transport	1	817	5	13332	0.00122399	0.000375038	3.26365	284439	SLC25A42	0.271119	0.716868	biological_process
GO:0051152	positive regulation of smooth muscle cell differentiation	1	817	5	13332	0.00122399	0.000375038	3.26365	6604	SMARCD3	0.271119	0.716868	biological_process
GO:0032288	myelin assembly	1	817	5	13332	0.00122399	0.000375038	3.26365	200576	PIKFYVE	0.271119	0.716868	biological_process
GO:0046929	negative regulation of neurotransmitter secretion	1	817	5	13332	0.00122399	0.000375038	3.26365	41	ASIC1	0.271119	0.716868	biological_process
GO:0003198	epithelial to mesenchymal transition involved in endocardial cushion formation	1	817	5	13332	0.00122399	0.000375038	3.26365	4487	MSX1	0.271119	0.716868	biological_process
GO:1904953	Wnt signaling pathway involved in midbrain dopaminergic neuron differentiation	1	817	5	13332	0.00122399	0.000375038	3.26365	8321	FZD1	0.271119	0.716868	biological_process
GO:0061180	mammary gland epithelium development	1	817	5	13332	0.00122399	0.000375038	3.26365	4487	MSX1	0.271119	0.716868	biological_process
GO:0032414	positive regulation of ion transmembrane transporter activity	1	817	5	13332	0.00122399	0.000375038	3.26365	5174	PDZK1	0.271119	0.716868	biological_process
GO:0042136	neurotransmitter biosynthetic process	1	817	5	13332	0.00122399	0.000375038	3.26365	2571	GAD1	0.271119	0.716868	biological_process
GO:0001757	somite specification	1	817	5	13332	0.00122399	0.000375038	3.26365	4222	MEOX1	0.271119	0.716868	biological_process
GO:0060575	intestinal epithelial cell differentiation	1	817	5	13332	0.00122399	0.000375038	3.26365	9139	CBFA2T2	0.271119	0.716868	biological_process
GO:0042753	positive regulation of circadian rhythm	1	817	5	13332	0.00122399	0.000375038	3.26365	6097	RORC	0.271119	0.716868	biological_process
GO:0060586	multicellular organismal iron ion homeostasis	1	817	5	13332	0.00122399	0.000375038	3.26365	30061	SLC40A1	0.271119	0.716868	biological_process
GO:0051782	negative regulation of cell division	1	817	5	13332	0.00122399	0.000375038	3.26365	27152	INTU	0.271119	0.716868	biological_process
GO:0045792	negative regulation of cell size	1	817	5	13332	0.00122399	0.000375038	3.26365	64798	DEPTOR	0.271119	0.716868	biological_process
GO:0015884	folic acid transport	1	817	5	13332	0.00122399	0.000375038	3.26365	2348	FOLR1	0.271119	0.716868	biological_process
GO:0051024	positive regulation of immunoglobulin secretion	1	817	5	13332	0.00122399	0.000375038	3.26365	3133	HLA-E	0.271119	0.716868	biological_process
GO:0019800	peptide cross-linking via chondroitin 4-sulfate glycosaminoglycan	1	817	5	13332	0.00122399	0.000375038	3.26365	50859	SPOCK3	0.271119	0.716868	biological_process
GO:0003158	endothelium development	1	817	5	13332	0.00122399	0.000375038	3.26365	30061	SLC40A1	0.271119	0.716868	biological_process
GO:0002260	lymphocyte homeostasis	1	817	5	13332	0.00122399	0.000375038	3.26365	30061	SLC40A1	0.271119	0.716868	biological_process
GO:2000675	negative regulation of type B pancreatic cell apoptotic process	1	817	5	13332	0.00122399	0.000375038	3.26365	6934	TCF7L2	0.271119	0.716868	biological_process
GO:0043616	keratinocyte proliferation	1	817	5	13332	0.00122399	0.000375038	3.26365	51384	WNT16	0.271119	0.716868	biological_process
GO:0042326	negative regulation of phosphorylation	1	817	5	13332	0.00122399	0.000375038	3.26365	1028	CDKN1C	0.271119	0.716868	biological_process
GO:0090073	positive regulation of protein homodimerization activity	1	817	5	13332	0.00122399	0.000375038	3.26365	4208	MEF2C	0.271119	0.716868	biological_process
GO:1902857	positive regulation of non-motile cilium assembly	1	817	5	13332	0.00122399	0.000375038	3.26365	9001	HAP1	0.271119	0.716868	biological_process
GO:0018027	peptidyl-lysine dimethylation	1	817	5	13332	0.00122399	0.000375038	3.26365	10919	EHMT2	0.271119	0.716868	biological_process
GO:0010694	positive regulation of alkaline phosphatase activity	1	817	5	13332	0.00122399	0.000375038	3.26365	4208	MEF2C	0.271119	0.716868	biological_process
GO:0035356	cellular triglyceride homeostasis	1	817	5	13332	0.00122399	0.000375038	3.26365	9481	SLC25A27	0.271119	0.716868	biological_process
GO:0010917	negative regulation of mitochondrial membrane potential	1	817	5	13332	0.00122399	0.000375038	3.26365	9481	SLC25A27	0.271119	0.716868	biological_process
GO:0061564	axon development	1	817	5	13332	0.00122399	0.000375038	3.26365	10100	TSPAN2	0.271119	0.716868	biological_process
GO:0045647	negative regulation of erythrocyte differentiation	1	817	5	13332	0.00122399	0.000375038	3.26365	9935	MAFB	0.271119	0.716868	biological_process
GO:1900028	negative regulation of ruffle assembly	1	817	5	13332	0.00122399	0.000375038	3.26365	4070	TACSTD2	0.271119	0.716868	biological_process
GO:0061002	negative regulation of dendritic spine morphogenesis	1	817	5	13332	0.00122399	0.000375038	3.26365	26052	DNM3	0.271119	0.716868	biological_process
GO:0045842	positive regulation of mitotic metaphase/anaphase transition	1	817	5	13332	0.00122399	0.000375038	3.26365	286053	NSMCE2	0.271119	0.716868	biological_process
GO:0003360	brainstem development	1	817	5	13332	0.00122399	0.000375038	3.26365	6331	SCN5A	0.271119	0.716868	biological_process
GO:0045760	positive regulation of action potential	1	817	5	13332	0.00122399	0.000375038	3.26365	6331	SCN5A	0.271119	0.716868	biological_process
GO:0030497	fatty acid elongation	1	817	5	13332	0.00122399	0.000375038	3.26365	9524	TECR	0.271119	0.716868	biological_process
GO:0006003	fructose 2,6-bisphosphate metabolic process	1	817	5	13332	0.00122399	0.000375038	3.26365	5210	PFKFB4	0.271119	0.716868	biological_process
GO:0031666	positive regulation of lipopolysaccharide-mediated signaling pathway	1	817	5	13332	0.00122399	0.000375038	3.26365	5578	PRKCA	0.271119	0.716868	biological_process
GO:0050915	sensory perception of sour taste	1	817	5	13332	0.00122399	0.000375038	3.26365	41	ASIC1	0.271119	0.716868	biological_process
GO:1902961	positive regulation of aspartic-type endopeptidase activity involved in amyloid precursor protein catabolic process	1	817	5	13332	0.00122399	0.000375038	3.26365	1944	EFNA3	0.271119	0.716868	biological_process
GO:0050892	intestinal absorption	1	817	5	13332	0.00122399	0.000375038	3.26365	65010	SLC26A6	0.271119	0.716868	biological_process
GO:1903546	protein localization to photoreceptor outer segment	1	817	5	13332	0.00122399	0.000375038	3.26365	55812	SPATA7	0.271119	0.716868	biological_process
GO:0090385	phagosome-lysosome fusion	1	817	5	13332	0.00122399	0.000375038	3.26365	9066	SYT7	0.271119	0.716868	biological_process
GO:0048644	muscle organ morphogenesis	1	817	5	13332	0.00122399	0.000375038	3.26365	84159	ARID5B	0.271119	0.716868	biological_process
GO:0060706	cell differentiation involved in embryonic placenta development	1	817	5	13332	0.00122399	0.000375038	3.26365	8521	GCM1	0.271119	0.716868	biological_process
GO:0030262	apoptotic nuclear changes	1	817	5	13332	0.00122399	0.000375038	3.26365	130399	ACVR1C	0.271119	0.716868	biological_process
GO:0046626	regulation of insulin receptor signaling pathway	1	817	5	13332	0.00122399	0.000375038	3.26365	143686	SESN3	0.271119	0.716868	biological_process
GO:0007021	tubulin complex assembly	1	817	5	13332	0.00122399	0.000375038	3.26365	6904	TBCD	0.271119	0.716868	biological_process
GO:0050807	regulation of synapse organization	1	817	5	13332	0.00122399	0.000375038	3.26365	57549	IGSF9	0.271119	0.716868	biological_process
GO:0046598	positive regulation of viral entry into host cell	1	817	5	13332	0.00122399	0.000375038	3.26365	972	CD74	0.271119	0.716868	biological_process
GO:0016558	protein import into peroxisome matrix	1	817	5	13332	0.00122399	0.000375038	3.26365	5828	PEX2	0.271119	0.716868	biological_process
GO:0002021	response to dietary excess	1	817	5	13332	0.00122399	0.000375038	3.26365	130399	ACVR1C	0.271119	0.716868	biological_process
GO:0003183	mitral valve morphogenesis	1	817	5	13332	0.00122399	0.000375038	3.26365	4091	SMAD6	0.271119	0.716868	biological_process
GO:0097756	negative regulation of blood vessel diameter	1	817	5	13332	0.00122399	0.000375038	3.26365	3156	HMGCR	0.271119	0.716868	biological_process
GO:0086045	membrane depolarization during AV node cell action potential	1	817	5	13332	0.00122399	0.000375038	3.26365	6331	SCN5A	0.271119	0.716868	biological_process
GO:0043281	regulation of cysteine-type endopeptidase activity involved in apoptotic process	1	817	5	13332	0.00122399	0.000375038	3.26365	4804	NGFR	0.271119	0.716868	biological_process
GO:2000020	positive regulation of male gonad development	1	817	5	13332	0.00122399	0.000375038	3.26365	6662	SOX9	0.271119	0.716868	biological_process
GO:0002526	acute inflammatory response	1	817	5	13332	0.00122399	0.000375038	3.26365	9536	PTGES	0.271119	0.716868	biological_process
GO:0036124	histone H3-K9 trimethylation	1	817	5	13332	0.00122399	0.000375038	3.26365	5926	ARID4A	0.271119	0.716868	biological_process
GO:0051058	negative regulation of small GTPase mediated signal transduction	1	817	5	13332	0.00122399	0.000375038	3.26365	84952	CGNL1	0.271119	0.716868	biological_process
GO:0007617	mating behavior	1	817	5	13332	0.00122399	0.000375038	3.26365	23542	MAPK8IP2	0.271119	0.716868	biological_process
GO:0007172	signal complex assembly	1	817	5	13332	0.00122399	0.000375038	3.26365	23542	MAPK8IP2	0.271119	0.716868	biological_process
GO:0035865	cellular response to potassium ion	1	817	5	13332	0.00122399	0.000375038	3.26365	1393	CRHBP	0.271119	0.716868	biological_process
GO:0009416	response to light stimulus	1	817	5	13332	0.00122399	0.000375038	3.26365	6507	SLC1A3	0.271119	0.716868	biological_process
GO:0140059	dendrite arborization	1	817	5	13332	0.00122399	0.000375038	3.26365	9344	TAOK2	0.271119	0.716868	biological_process
GO:2000650	negative regulation of sodium ion transmembrane transporter activity	1	817	5	13332	0.00122399	0.000375038	3.26365	817	CAMK2D	0.271119	0.716868	biological_process
GO:0010032	meiotic chromosome condensation	1	817	5	13332	0.00122399	0.000375038	3.26365	9918	NCAPD2	0.271119	0.716868	biological_process
GO:0050764	regulation of phagocytosis	1	817	5	13332	0.00122399	0.000375038	3.26365	9066	SYT7	0.271119	0.716868	biological_process
GO:0060613	fat pad development	1	817	5	13332	0.00122399	0.000375038	3.26365	84159	ARID5B	0.271119	0.716868	biological_process
GO:0019441	tryptophan catabolic process to kynurenine	1	817	5	13332	0.00122399	0.000375038	3.26365	125061	AFMID	0.271119	0.716868	biological_process
GO:0016139	glycoside catabolic process	1	817	5	13332	0.00122399	0.000375038	3.26365	57704	GBA2	0.271119	0.716868	biological_process
GO:0060059	embryonic retina morphogenesis in camera-type eye	1	817	5	13332	0.00122399	0.000375038	3.26365	50937	CDON	0.271119	0.716868	biological_process
GO:0051896	regulation of protein kinase B signaling	1	817	5	13332	0.00122399	0.000375038	3.26365	143686	SESN3	0.271119	0.716868	biological_process
GO:0004722	protein serine/threonine phosphatase activity	4	763	43	12391	0.00524246	0.00347026	1.51068	333926;57460;151742;147699	PPM1J;PPM1H;PPM1L;PPM1N	0.2717	0.705111	molecular_function
GO:0008517	folic acid transmembrane transporter activity	1	763	5	12391	0.00131062	0.000403519	3.24797	2348	FOLR1	0.27227	0.705111	molecular_function
GO:0031802	type 5 metabotropic glutamate receptor binding	1	763	5	12391	0.00131062	0.000403519	3.24797	26052	DNM3	0.27227	0.705111	molecular_function
GO:0004030	aldehyde dehydrogenase [NAD(P)+] activity	1	763	5	12391	0.00131062	0.000403519	3.24797	224	ALDH3A2	0.27227	0.705111	molecular_function
GO:0042975	peroxisome proliferator activated receptor binding	1	763	5	12391	0.00131062	0.000403519	3.24797	4776	NFATC4	0.27227	0.705111	molecular_function
GO:0016595	glutamate binding	1	763	5	12391	0.00131062	0.000403519	3.24797	6507	SLC1A3	0.27227	0.705111	molecular_function
GO:0033592	RNA strand annealing activity	1	763	5	12391	0.00131062	0.000403519	3.24797	8087	FXR1	0.27227	0.705111	molecular_function
GO:0003954	NADH dehydrogenase activity	1	763	5	12391	0.00131062	0.000403519	3.24797	26502	NARF	0.27227	0.705111	molecular_function
GO:0050145	nucleoside phosphate kinase activity	1	763	5	12391	0.00131062	0.000403519	3.24797	221264	AK9	0.27227	0.705111	molecular_function
GO:0032036	myosin heavy chain binding	1	763	5	12391	0.00131062	0.000403519	3.24797	11151	CORO1A	0.27227	0.705111	molecular_function
GO:0034185	apolipoprotein binding	1	763	5	12391	0.00131062	0.000403519	3.24797	4035	LRP1	0.27227	0.705111	molecular_function
GO:0098519	nucleotide phosphatase activity, acting on free nucleotides	1	763	5	12391	0.00131062	0.000403519	3.24797	84284	NTPCR	0.27227	0.705111	molecular_function
GO:0004689	phosphorylase kinase activity	1	763	5	12391	0.00131062	0.000403519	3.24797	5261	PHKG2	0.27227	0.705111	molecular_function
GO:0004861	cyclin-dependent protein serine/threonine kinase inhibitor activity	1	763	5	12391	0.00131062	0.000403519	3.24797	1028	CDKN1C	0.27227	0.705111	molecular_function
GO:0045182	translation regulator activity	1	763	5	12391	0.00131062	0.000403519	3.24797	6208	RPS14	0.27227	0.705111	molecular_function
GO:0008142	oxysterol binding	1	763	5	12391	0.00131062	0.000403519	3.24797	6097	RORC	0.27227	0.705111	molecular_function
GO:0004974	leukotriene receptor activity	1	763	5	12391	0.00131062	0.000403519	3.24797	1241	LTB4R	0.27227	0.705111	molecular_function
GO:0048156	tau protein binding	1	763	5	12391	0.00131062	0.000403519	3.24797	10013	HDAC6	0.27227	0.705111	molecular_function
GO:0008603	cAMP-dependent protein kinase regulator activity	1	763	5	12391	0.00131062	0.000403519	3.24797	5577	PRKAR2B	0.27227	0.705111	molecular_function
GO:0086006	voltage-gated sodium channel activity involved in cardiac muscle cell action potential	1	763	5	12391	0.00131062	0.000403519	3.24797	6331	SCN5A	0.27227	0.705111	molecular_function
GO:0034713	type I transforming growth factor beta receptor binding	1	763	5	12391	0.00131062	0.000403519	3.24797	4091	SMAD6	0.27227	0.705111	molecular_function
GO:0035259	glucocorticoid receptor binding	1	763	5	12391	0.00131062	0.000403519	3.24797	4929	NR4A2	0.27227	0.705111	molecular_function
GO:0004532	exoribonuclease activity	1	763	5	12391	0.00131062	0.000403519	3.24797	29883	CNOT7	0.27227	0.705111	molecular_function
GO:0004032	alditol:NADP+ 1-oxidoreductase activity	1	763	5	12391	0.00131062	0.000403519	3.24797	1645	AKR1C1	0.27227	0.705111	molecular_function
GO:0017040	ceramidase activity	1	763	5	12391	0.00131062	0.000403519	3.24797	427	ASAH1	0.27227	0.705111	molecular_function
GO:0035529	NADH pyrophosphatase activity	1	763	5	12391	0.00131062	0.000403519	3.24797	83594	NUDT12	0.27227	0.705111	molecular_function
GO:0016176	superoxide-generating NADPH oxidase activator activity	1	763	5	12391	0.00131062	0.000403519	3.24797	9644	SH3PXD2A	0.27227	0.705111	molecular_function
GO:0016298	lipase activity	1	763	5	12391	0.00131062	0.000403519	3.24797	3988	LIPA	0.27227	0.705111	molecular_function
GO:0004331	fructose-2,6-bisphosphate 2-phosphatase activity	1	763	5	12391	0.00131062	0.000403519	3.24797	5210	PFKFB4	0.27227	0.705111	molecular_function
GO:0008171	O-methyltransferase activity	1	763	5	12391	0.00131062	0.000403519	3.24797	8623	ASMTL	0.27227	0.705111	molecular_function
GO:0005337	nucleoside transmembrane transporter activity	1	763	5	12391	0.00131062	0.000403519	3.24797	222962	SLC29A4	0.27227	0.705111	molecular_function
GO:0019213	deacetylase activity	1	763	5	12391	0.00131062	0.000403519	3.24797	140733	MACROD2	0.27227	0.705111	molecular_function
GO:0030121	AP-1 adaptor complex	1	920	5	14857	0.00108696	0.000336542	3.22978	1174	AP1S1	0.273607	0.660865	cellular_component
GO:0072687	meiotic spindle	1	920	5	14857	0.00108696	0.000336542	3.22978	89765	RSPH1	0.273607	0.660865	cellular_component
GO:1990909	Wnt signalosome	1	920	5	14857	0.00108696	0.000336542	3.22978	8321	FZD1	0.273607	0.660865	cellular_component
GO:0005952	cAMP-dependent protein kinase complex	1	920	5	14857	0.00108696	0.000336542	3.22978	5577	PRKAR2B	0.273607	0.660865	cellular_component
GO:0061700	GATOR2 complex	1	920	5	14857	0.00108696	0.000336542	3.22978	79726	WDR59	0.273607	0.660865	cellular_component
GO:0000930	gamma-tubulin complex	1	920	5	14857	0.00108696	0.000336542	3.22978	5142	PDE4B	0.273607	0.660865	cellular_component
GO:0001520	outer dense fiber	1	920	5	14857	0.00108696	0.000336542	3.22978	89765	RSPH1	0.273607	0.660865	cellular_component
GO:0097422	tubular endosome	1	920	5	14857	0.00108696	0.000336542	3.22978	55737	VPS35	0.273607	0.660865	cellular_component
GO:0097227	sperm annulus	1	920	5	14857	0.00108696	0.000336542	3.22978	5414	SEPTIN4	0.273607	0.660865	cellular_component
GO:0032593	insulin-responsive compartment	1	920	5	14857	0.00108696	0.000336542	3.22978	5867	RAB4A	0.273607	0.660865	cellular_component
GO:0044294	dendritic growth cone	1	920	5	14857	0.00108696	0.000336542	3.22978	9344	TAOK2	0.273607	0.660865	cellular_component
GO:0005849	mRNA cleavage factor complex	1	920	5	14857	0.00108696	0.000336542	3.22978	11052	CPSF6	0.273607	0.660865	cellular_component
GO:1990234	transferase complex	1	920	5	14857	0.00108696	0.000336542	3.22978	7329	UBE2I	0.273607	0.660865	cellular_component
GO:0031228	intrinsic component of Golgi membrane	1	920	5	14857	0.00108696	0.000336542	3.22978	9435	CHST2	0.273607	0.660865	cellular_component
GO:0033018	sarcoplasmic reticulum lumen	1	920	5	14857	0.00108696	0.000336542	3.22978	813	CALU	0.273607	0.660865	cellular_component
GO:0005964	phosphorylase kinase complex	1	920	5	14857	0.00108696	0.000336542	3.22978	5261	PHKG2	0.273607	0.660865	cellular_component
GO:0034448	EGO complex	1	920	5	14857	0.00108696	0.000336542	3.22978	58528	RRAGD	0.273607	0.660865	cellular_component
GO:0071547	piP-body	1	920	5	14857	0.00108696	0.000336542	3.22978	11022	TDRKH	0.273607	0.660865	cellular_component
GO:0016460	myosin II complex	1	920	5	14857	0.00108696	0.000336542	3.22978	4628	MYH10	0.273607	0.660865	cellular_component
GO:0001501	skeletal system development	7	817	86	13332	0.00856793	0.00645065	1.32823	117166;6662;10597;9061;10683;51684;3209	WFIKKN1;SOX9;TRAPPC2B;PAPSS1;DLL3;SUFU;HOXA13	0.274247	0.716868	biological_process
GO:0005903	brush border	4	920	43	14857	0.00434783	0.00289426	1.50222	6569;10083;7168;257629	SLC34A1;USH1C;TPM1;ANKS4B	0.275087	0.660865	cellular_component
GO:0005913	cell-cell adherens junction	5	920	57	14857	0.00543478	0.00383658	1.41657	10580;10611;5819;5818;23650	SORBS1;PDLIM5;NECTIN2;NECTIN1;TRIM29	0.276997	0.660865	cellular_component
GO:0042102	positive regulation of T cell proliferation	3	817	30	13332	0.00367197	0.00225023	1.63182	3280;3109;11151	HES1;HLA-DMB;CORO1A	0.278129	0.716868	biological_process
GO:0043010	camera-type eye development	3	817	30	13332	0.00367197	0.00225023	1.63182	51057;1413;646960	WDPCP;CRYBA4;PRSS56	0.278129	0.716868	biological_process
GO:0051091	positive regulation of DNA binding transcription factor activity	6	817	72	13332	0.00734394	0.00540054	1.35985	92565;84159;8322;53840;7329;8321	FANK1;ARID5B;FZD4;TRIM34;UBE2I;FZD1	0.278597	0.716868	biological_process
GO:0019886	antigen processing and presentation of exogenous peptide antigen via MHC class II	6	817	72	13332	0.00734394	0.00540054	1.35985	3122;972;3109;1174;3127;3123	HLA-DRA;CD74;HLA-DMB;AP1S1;HLA-DRB5;HLA-DRB1	0.278597	0.716868	biological_process
GO:0070207	protein homotrimerization	2	817	17	13332	0.00244798	0.00127513	1.91979	41;55845	ASIC1;BRK1	0.279977	0.716868	biological_process
GO:0006099	tricarboxylic acid cycle	2	817	17	13332	0.00244798	0.00127513	1.91979	55753;3419	OGDHL;IDH3A	0.279977	0.716868	biological_process
GO:0006471	protein ADP-ribosylation	2	817	17	13332	0.00244798	0.00127513	1.91979	116969;23409	ART5;SIRT4	0.279977	0.716868	biological_process
GO:0008037	cell recognition	2	817	17	13332	0.00244798	0.00127513	1.91979	5819;5818	NECTIN2;NECTIN1	0.279977	0.716868	biological_process
GO:0090103	cochlea morphogenesis	2	817	17	13332	0.00244798	0.00127513	1.91979	6662;57822	SOX9;GRHL3	0.279977	0.716868	biological_process
GO:0050775	positive regulation of dendrite morphogenesis	2	817	17	13332	0.00244798	0.00127513	1.91979	9344;11141	TAOK2;IL1RAPL1	0.279977	0.716868	biological_process
GO:0060412	ventricular septum morphogenesis	2	817	17	13332	0.00244798	0.00127513	1.91979	3280;7481	HES1;WNT11	0.279977	0.716868	biological_process
GO:0050427	3'-phosphoadenosine 5'-phosphosulfate metabolic process	2	817	17	13332	0.00244798	0.00127513	1.91979	6817;25830	SULT1A1;SULT4A1	0.279977	0.716868	biological_process
GO:0035987	endodermal cell differentiation	2	817	17	13332	0.00244798	0.00127513	1.91979	3679;1291	ITGA7;COL6A1	0.279977	0.716868	biological_process
GO:0009755	hormone-mediated signaling pathway	2	817	17	13332	0.00244798	0.00127513	1.91979	1393;7067	CRHBP;THRA	0.279977	0.716868	biological_process
GO:0006335	DNA replication-dependent nucleosome assembly	2	817	17	13332	0.00244798	0.00127513	1.91979	8357;5928	HIST1H3H;RBBP4	0.279977	0.716868	biological_process
GO:0046326	positive regulation of glucose import	2	817	17	13332	0.00244798	0.00127513	1.91979	388581;10580	C1QTNF12;SORBS1	0.279977	0.716868	biological_process
GO:0001656	metanephros development	2	817	17	13332	0.00244798	0.00127513	1.91979	3399;3398	ID3;ID2	0.279977	0.716868	biological_process
GO:0046329	negative regulation of JNK cascade	2	817	17	13332	0.00244798	0.00127513	1.91979	5187;51347	PER1;TAOK3	0.279977	0.716868	biological_process
GO:0005102	receptor binding	17	763	235	12391	0.0222805	0.0189654	1.1748	2281;94030;5819;4902;11141;9542;79039;10455;6604;145957;5818;3133;283927;2946;8321;1896;29923	FKBP1B;LRRC4B;NECTIN2;NRTN;IL1RAPL1;NRG2;DDX54;ECI2;SMARCD3;NRG4;NECTIN1;HLA-E;NUDT7;GSTM2;FZD1;EDA;HILPDA	0.280094	0.705111	molecular_function
GO:0048365	Rac GTPase binding	3	763	30	12391	0.00393185	0.00242111	1.62398	397;9912;10788	ARHGDIB;ARHGAP44;IQGAP2	0.280581	0.705111	molecular_function
GO:0007275	multicellular organism development	27	817	390	13332	0.0330477	0.0292529	1.12972	9203;4488;57758;10732;5118;79659;9633;22994;57593;54993;684;3398;55815;58473;4222;9435;57326;158800;5176;3399;284459;397;57418;51684;6192;284297;8804	ZMYM3;MSX2;SCUBE2;TCFL5;PCOLCE;DYNC2H1;TESMIN;CEP131;EBF4;ZSCAN2;BST2;ID2;TSNAXIP1;PLEKHB1;MEOX1;CHST2;PBXIP1;RHOXF1;SERPINF1;ID3;HKR1;ARHGDIB;WDR18;SUFU;RPS4Y1;SSC5D;CREG1	0.28181	0.716868	biological_process
GO:0007160	cell-matrix adhesion	5	817	58	13332	0.00611995	0.00435044	1.40674	10580;10516;3679;1896;161497	SORBS1;FBLN5;ITGA7;EDA;STRC	0.281837	0.716868	biological_process
GO:0007166	cell surface receptor signaling pathway	10	817	131	13332	0.0122399	0.00982598	1.24567	4070;7102;11045;2696;9223;10100;23554;576;25960;8519	TACSTD2;TSPAN7;UPK1A;GIPR;MAGI1;TSPAN2;TSPAN12;ADGRB2;ADGRA2;IFITM1	0.282251	0.716868	biological_process
GO:0005788	endoplasmic reticulum lumen	14	920	189	14857	0.0152174	0.0127213	1.19622	5768;79070;57544;2695;92949;51661;11173;283208;4924;7475;5033;1291;8974;54972	QSOX1;KDELC1;TXNDC16;GIP;ADAMTSL1;FKBP7;ADAMTS7;P4HA3;NUCB1;WNT6;P4HA1;COL6A1;P4HA2;TMEM132A	0.282327	0.660865	cellular_component
GO:0030659	cytoplasmic vesicle membrane	9	920	115	14857	0.00978261	0.00774046	1.26383	51704;5867;93664;1174;115123;90203;130340;9344;65010	GPRC5B;RAB4A;CADPS2;AP1S1;MARCHF3;SNX21;AP1S3;TAOK2;SLC26A6	0.282519	0.660865	cellular_component
GO:0043410	positive regulation of MAPK cascade	4	817	44	13332	0.00489596	0.00330033	1.48348	972;283455;57608;50937	CD74;KSR2;JCAD;CDON	0.282739	0.716868	biological_process
GO:0007565	female pregnancy	4	817	44	13332	0.00489596	0.00330033	1.48348	10699;1393;2695;10916	CORIN;CRHBP;GIP;MAGED2	0.282739	0.716868	biological_process
GO:0030426	growth cone	7	920	86	14857	0.0076087	0.00578852	1.31445	55811;7786;29767;7168;23046;57447;50861	ADCY10;MAP3K12;TMOD2;TPM1;KIF21B;NDRG2;STMN3	0.283008	0.660865	cellular_component
GO:0031093	platelet alpha granule lumen	3	920	30	14857	0.00326087	0.00201925	1.61489	5768;226;10916	QSOX1;ALDOA;MAGED2	0.283476	0.660865	cellular_component
GO:0032839	dendrite cytoplasm	2	920	17	14857	0.00217391	0.00114424	1.89987	2898;57576	GRIK2;KIF17	0.284129	0.660865	cellular_component
GO:0043034	costamere	2	920	17	14857	0.00217391	0.00114424	1.89987	8087;23336	FXR1;SYNM	0.284129	0.660865	cellular_component
GO:0005922	connexin complex	2	920	17	14857	0.00217391	0.00114424	1.89987	349149;57165	GJC3;GJC2	0.284129	0.660865	cellular_component
GO:0005544	calcium-dependent phospholipid binding	4	763	44	12391	0.00524246	0.00355096	1.47635	8416;9066;309;54843	ANXA9;SYT7;ANXA6;SYTL2	0.285682	0.705111	molecular_function
GO:0035578	azurophil granule lumen	5	920	58	14857	0.00543478	0.00390388	1.39215	25801;400668;2799;10577;8804	GCA;PRSS57;GNS;NPC2;CREG1	0.289164	0.660865	cellular_component
GO:0097711	ciliary basal body-plasma membrane docking	6	817	73	13332	0.00734394	0.00547555	1.34122	22994;5577;3320;79867;4867;22832	CEP131;PRKAR2B;HSP90AA1;TCTN2;NPHP1;CEP162	0.289328	0.716868	biological_process
GO:0002223	stimulatory C-type lectin receptor signaling pathway	5	817	59	13332	0.00611995	0.00442544	1.3829	5698;5696;100528032;5709;5336	PSMB9;PSMB8;KLRC4-KLRK1;PSMD3;PLCG2	0.293914	0.716868	biological_process
GO:0048813	dendrite morphogenesis	3	817	31	13332	0.00367197	0.00232523	1.57918	23542;79929;1952	MAPK8IP2;MAP6D1;CELSR2	0.295185	0.716868	biological_process
GO:0046426	negative regulation of JAK-STAT cascade	3	817	31	13332	0.00367197	0.00232523	1.57918	146760;94030;23767	RTN4RL1;LRRC4B;FLRT3	0.295185	0.716868	biological_process
GO:0000281	mitotic cytokinesis	3	817	31	13332	0.00367197	0.00232523	1.57918	403;4628;9094	ARL3;MYH10;UNC119	0.295185	0.716868	biological_process
GO:0030900	forebrain development	3	817	31	13332	0.00367197	0.00232523	1.57918	374946;4487;7155	DRAXIN;MSX1;TOP2B	0.295185	0.716868	biological_process
GO:0031410	cytoplasmic vesicle	13	920	176	14857	0.0141304	0.0118463	1.19282	51560;51257;23205;149951;388611;5064;23046;134429;128344;257106;4987;9344;397	RAB6B;MARCHF2;ACSBG1;COMMD7;CD164L2;PALM;KIF21B;STARD4;PIFO;ARHGAP30;OPRL1;TAOK2;ARHGDIB	0.295571	0.660865	cellular_component
GO:0032266	phosphatidylinositol-3-phosphate binding	3	763	31	12391	0.00393185	0.00250182	1.5716	56270;91404;90203	WDR45B;SESTD1;SNX21	0.297736	0.705111	molecular_function
GO:0019902	phosphatase binding	3	763	31	12391	0.00393185	0.00250182	1.5716	220004;54843;23589	PPP1R32;SYTL2;CARHSP1	0.297736	0.705111	molecular_function
GO:0005070	SH3/SH2 adaptor activity	4	763	45	12391	0.00524246	0.00363167	1.44354	90525;10580;55824;84941	SHF;SORBS1;PAG1;HSH2D	0.299765	0.705111	molecular_function
GO:1990830	cellular response to leukemia inhibitory factor	6	817	74	13332	0.00734394	0.00555056	1.3231	292;84159;9145;8322;5118;8399	SLC25A5;ARID5B;SYNGR1;FZD4;PCOLCE;PLA2G10	0.300142	0.716868	biological_process
GO:0016459	myosin complex	3	920	31	14857	0.00326087	0.00208656	1.5628	57530;4628;84952	CGN;MYH10;CGNL1	0.30074	0.660865	cellular_component
GO:0005844	polysome	3	920	31	14857	0.00326087	0.00208656	1.5628	8087;4628;6192	FXR1;MYH10;RPS4Y1	0.30074	0.660865	cellular_component
GO:0048041	focal adhesion assembly	2	817	18	13332	0.00244798	0.00135014	1.81314	10580;9344	SORBS1;TAOK2	0.303203	0.716868	biological_process
GO:0030490	maturation of SSU-rRNA	2	817	18	13332	0.00244798	0.00135014	1.81314	6208;6234	RPS14;RPS28	0.303203	0.716868	biological_process
GO:0051443	positive regulation of ubiquitin-protein transferase activity	2	817	18	13332	0.00244798	0.00135014	1.81314	10273;91947	STUB1;ARRDC4	0.303203	0.716868	biological_process
GO:0070317	negative regulation of G0 to G1 transition	2	817	18	13332	0.00244798	0.00135014	1.81314	5928;10919	RBBP4;EHMT2	0.303203	0.716868	biological_process
GO:0034394	protein localization to cell surface	2	817	18	13332	0.00244798	0.00135014	1.81314	7481;10516	WNT11;FBLN5	0.303203	0.716868	biological_process
GO:0001755	neural crest cell migration	2	817	18	13332	0.00244798	0.00135014	1.81314	4902;10512	NRTN;SEMA3C	0.303203	0.716868	biological_process
GO:0060079	excitatory postsynaptic potential	2	817	18	13332	0.00244798	0.00135014	1.81314	23542;4355	MAPK8IP2;MPP2	0.303203	0.716868	biological_process
GO:0006941	striated muscle contraction	2	817	18	13332	0.00244798	0.00135014	1.81314	5224;226	PGAM2;ALDOA	0.303203	0.716868	biological_process
GO:0031016	pancreas development	2	817	18	13332	0.00244798	0.00135014	1.81314	3280;6934	HES1;TCF7L2	0.303203	0.716868	biological_process
GO:0010718	positive regulation of epithelial to mesenchymal transition	2	817	18	13332	0.00244798	0.00135014	1.81314	286204;10439	CRB2;OLFM1	0.303203	0.716868	biological_process
GO:0043044	ATP-dependent chromatin remodeling	2	817	18	13332	0.00244798	0.00135014	1.81314	5928;6603	RBBP4;SMARCD2	0.303203	0.716868	biological_process
GO:1903861	positive regulation of dendrite extension	2	817	18	13332	0.00244798	0.00135014	1.81314	8437;23025	RASAL1;UNC13A	0.303203	0.716868	biological_process
GO:1901673	regulation of mitotic spindle assembly	2	817	18	13332	0.00244798	0.00135014	1.81314	3304;3303	HSPA1B;HSPA1A	0.303203	0.716868	biological_process
GO:0043425	bHLH transcription factor binding	2	763	18	12391	0.00262123	0.00145267	1.80443	6662;7329	SOX9;UBE2I	0.305221	0.705111	molecular_function
GO:0004129	cytochrome-c oxidase activity	2	763	18	12391	0.00262123	0.00145267	1.80443	1347;1528	COX7A2;CYB5A	0.305221	0.705111	molecular_function
GO:0005234	extracellularly glutamate-gated ion channel activity	2	763	18	12391	0.00262123	0.00145267	1.80443	2898;116444	GRIK2;GRIN3B	0.305221	0.705111	molecular_function
GO:0004550	nucleoside diphosphate kinase activity	2	763	18	12391	0.00262123	0.00145267	1.80443	221264;122481	AK9;AK7	0.305221	0.705111	molecular_function
GO:0003779	actin binding	16	763	224	12391	0.0209699	0.0180776	1.15999	226;7139;10580;10788;29767;9696;57530;10013;10611;11151;11346;6640;7137;130271;4628;135138	ALDOA;TNNT2;SORBS1;IQGAP2;TMOD2;CROCC;CGN;HDAC6;PDLIM5;CORO1A;SYNPO;SNTA1;TNNI3;PLEKHH2;MYH10;PACRG	0.305363	0.705111	molecular_function
GO:0007507	heart development	8	817	104	13332	0.00979192	0.00780078	1.25525	4208;9742;23767;221322;7137;4776;3399;54880	MEF2C;IFT140;FLRT3;TBC1D32;TNNI3;NFATC4;ID3;BCOR	0.305438	0.716868	biological_process
GO:0009925	basal plasma membrane	2	920	18	14857	0.00217391	0.00121155	1.79432	127700;4070	OSCP1;TACSTD2	0.307583	0.660865	cellular_component
GO:0005868	cytoplasmic dynein complex	2	920	18	14857	0.00217391	0.00121155	1.79432	79659;8655	DYNC2H1;DYNLL1	0.307583	0.660865	cellular_component
GO:0006874	cellular calcium ion homeostasis	4	817	46	13332	0.00489596	0.00345035	1.41898	1815;2898;7137;55858	DRD4;GRIK2;TNNI3;TMEM165	0.310806	0.716868	biological_process
GO:0032355	response to estradiol	3	817	32	13332	0.00367197	0.00240024	1.52983	50846;4987;6569	DHH;OPRL1;SLC34A1	0.312303	0.716868	biological_process
GO:0001523	retinoid metabolic process	3	817	32	13332	0.00367197	0.00240024	1.52983	1645;4035;83875	AKR1C1;LRP1;BCO2	0.312303	0.716868	biological_process
GO:0097190	apoptotic signaling pathway	3	817	32	13332	0.00367197	0.00240024	1.52983	5578;4804;309	PRKCA;NGFR;ANXA6	0.312303	0.716868	biological_process
GO:0031295	T cell costimulation	3	817	32	13332	0.00367197	0.00240024	1.52983	3127;3122;3123	HLA-DRB5;HLA-DRA;HLA-DRB1	0.312303	0.716868	biological_process
GO:0006950	response to stress	3	817	32	13332	0.00367197	0.00240024	1.52983	10669;9344;29923	CGREF1;TAOK2;HILPDA	0.312303	0.716868	biological_process
GO:0071230	cellular response to amino acid stimulus	3	817	32	13332	0.00367197	0.00240024	1.52983	143686;58528;1291	SESN3;RRAGD;COL6A1	0.312303	0.716868	biological_process
GO:0007188	adenylate cyclase-modulating G-protein coupled receptor signaling pathway	3	817	32	13332	0.00367197	0.00240024	1.52983	776;2869;2781	CACNA1D;GRK5;GNAZ	0.312303	0.716868	biological_process
GO:0005793	endoplasmic reticulum-Golgi intermediate compartment	5	920	60	14857	0.00543478	0.0040385	1.34574	51560;4121;10597;84317;4924	RAB6B;MAN1A1;TRAPPC2B;CCDC115;NUCB1	0.313762	0.660865	cellular_component
GO:0003774	motor activity	4	763	46	12391	0.00524246	0.00371237	1.41216	57530;79659;84952;8655	CGN;DYNC2H1;CGNL1;DYNLL1	0.313927	0.705111	molecular_function
GO:0003755	peptidyl-prolyl cis-trans isomerase activity	3	763	32	12391	0.00393185	0.00258252	1.52249	51661;2281;5303	FKBP7;FKBP1B;PIN4	0.314946	0.705111	molecular_function
GO:0016787	hydrolase activity	6	763	75	12391	0.0078637	0.00605278	1.29919	51011;5224;5223;125061;1056;669	FAHD2A;PGAM2;PGAM1;AFMID;CEL;BPGM	0.314963	0.705111	molecular_function
GO:0005887	integral component of plasma membrane	67	920	1018	14857	0.0728261	0.0685199	1.06285	292;7087;6554;50937;119395;7107;5420;3785;113655;10100;11136;4987;10699;9514;28968;256227;23596;2898;1944;6507;1241;2563;7102;5819;53826;684;57468;9498;30061;64065;9482;9390;400746;55366;55824;10501;41;4804;441168;4070;23767;101;4355;51305;4035;8322;1815;28232;23554;28231;2843;6569;2348;65010;610;1896;284129;27345;3122;51310;23416;5064;11045;4919;10089;5818;3822	SLC25A5;ICAM5;SLC10A1;CDON;CALHM3;GPR137B;PODXL;KCNQ2;MFSD3;TSPAN2;SLC7A9;OPRL1;CORIN;GAL3ST1;SLC6A16;STEAP1B;OPN3;GRIK2;EFNA3;SLC1A3;LTB4R;GABRD;TSPAN7;NECTIN2;FXYD6;BST2;SLC12A5;SLC4A8;SLC40A1;PERP;STX8;SLC22A13;NCMAP;LGR4;PAG1;SEMA6B;ASIC1;NGFR;CALHM6;TACSTD2;FLRT3;ADAM8;MPP2;KCNK9;LRP1;FZD4;DRD4;SLCO3A1;TSPAN12;SLCO4A1;GPR20;SLC34A1;FOLR1;SLC26A6;HCN2;EDA;SLC26A11;KCNMB4;HLA-DRA;SLC22A17;KCNH…	0.315745	0.660865	cellular_component
GO:0017145	stem cell division	1	817	6	13332	0.00122399	0.000450045	2.71971	2103	ESRRB	0.315803	0.716868	biological_process
GO:0019367	fatty acid elongation, saturated fatty acid	1	817	6	13332	0.00122399	0.000450045	2.71971	83401	ELOVL3	0.315803	0.716868	biological_process
GO:0034625	fatty acid elongation, monounsaturated fatty acid	1	817	6	13332	0.00122399	0.000450045	2.71971	83401	ELOVL3	0.315803	0.716868	biological_process
GO:0010564	regulation of cell cycle process	1	817	6	13332	0.00122399	0.000450045	2.71971	6662	SOX9	0.315803	0.716868	biological_process
GO:0048489	synaptic vesicle transport	1	817	6	13332	0.00122399	0.000450045	2.71971	8825	LIN7A	0.315803	0.716868	biological_process
GO:1990266	neutrophil migration	1	817	6	13332	0.00122399	0.000450045	2.71971	255231	MCOLN2	0.315803	0.716868	biological_process
GO:0006516	glycoprotein catabolic process	1	817	6	13332	0.00122399	0.000450045	2.71971	26232	FBXO2	0.315803	0.716868	biological_process
GO:0045582	positive regulation of T cell differentiation	1	817	6	13332	0.00122399	0.000450045	2.71971	972	CD74	0.315803	0.716868	biological_process
GO:0055001	muscle cell development	1	817	6	13332	0.00122399	0.000450045	2.71971	4776	NFATC4	0.315803	0.716868	biological_process
GO:0048339	paraxial mesoderm development	1	817	6	13332	0.00122399	0.000450045	2.71971	10683	DLL3	0.315803	0.716868	biological_process
GO:0051775	response to redox state	1	817	6	13332	0.00122399	0.000450045	2.71971	2281	FKBP1B	0.315803	0.716868	biological_process
GO:0003376	sphingosine-1-phosphate signaling pathway	1	817	6	13332	0.00122399	0.000450045	2.71971	124976	SPNS2	0.315803	0.716868	biological_process
GO:0019227	neuronal action potential propagation	1	817	6	13332	0.00122399	0.000450045	2.71971	2281	FKBP1B	0.315803	0.716868	biological_process
GO:0032270	positive regulation of cellular protein metabolic process	1	817	6	13332	0.00122399	0.000450045	2.71971	8399	PLA2G10	0.315803	0.716868	biological_process
GO:0038180	nerve growth factor signaling pathway	1	817	6	13332	0.00122399	0.000450045	2.71971	11151	CORO1A	0.315803	0.716868	biological_process
GO:0010744	positive regulation of macrophage derived foam cell differentiation	1	817	6	13332	0.00122399	0.000450045	2.71971	8399	PLA2G10	0.315803	0.716868	biological_process
GO:0035414	negative regulation of catenin import into nucleus	1	817	6	13332	0.00122399	0.000450045	2.71971	8321	FZD1	0.315803	0.716868	biological_process
GO:0034626	fatty acid elongation, polyunsaturated fatty acid	1	817	6	13332	0.00122399	0.000450045	2.71971	83401	ELOVL3	0.315803	0.716868	biological_process
GO:0060075	regulation of resting membrane potential	1	817	6	13332	0.00122399	0.000450045	2.71971	478	ATP1A3	0.315803	0.716868	biological_process
GO:0038092	nodal signaling pathway	1	817	6	13332	0.00122399	0.000450045	2.71971	130399	ACVR1C	0.315803	0.716868	biological_process
GO:0003231	cardiac ventricle development	1	817	6	13332	0.00122399	0.000450045	2.71971	6331	SCN5A	0.315803	0.716868	biological_process
GO:0001709	cell fate determination	1	817	6	13332	0.00122399	0.000450045	2.71971	64641	EBF2	0.315803	0.716868	biological_process
GO:0030212	hyaluronan metabolic process	1	817	6	13332	0.00122399	0.000450045	2.71971	3700	ITIH4	0.315803	0.716868	biological_process
GO:0002480	antigen processing and presentation of exogenous peptide antigen via MHC class I, TAP-independent	1	817	6	13332	0.00122399	0.000450045	2.71971	3133	HLA-E	0.315803	0.716868	biological_process
GO:0033327	Leydig cell differentiation	1	817	6	13332	0.00122399	0.000450045	2.71971	50846	DHH	0.315803	0.716868	biological_process
GO:0008090	retrograde axonal transport	1	817	6	13332	0.00122399	0.000450045	2.71971	9001	HAP1	0.315803	0.716868	biological_process
GO:0044829	positive regulation by host of viral genome replication	1	817	6	13332	0.00122399	0.000450045	2.71971	3312	HSPA8	0.315803	0.716868	biological_process
GO:0017144	drug metabolic process	1	817	6	13332	0.00122399	0.000450045	2.71971	66002	CYP4F12	0.315803	0.716868	biological_process
GO:0032736	positive regulation of interleukin-13 production	1	817	6	13332	0.00122399	0.000450045	2.71971	3133	HLA-E	0.315803	0.716868	biological_process
GO:0042634	regulation of hair cycle	1	817	6	13332	0.00122399	0.000450045	2.71971	5187	PER1	0.315803	0.716868	biological_process
GO:0031062	positive regulation of histone methylation	1	817	6	13332	0.00122399	0.000450045	2.71971	26097	CHTOP	0.315803	0.716868	biological_process
GO:0031915	positive regulation of synaptic plasticity	1	817	6	13332	0.00122399	0.000450045	2.71971	23025	UNC13A	0.315803	0.716868	biological_process
GO:0060831	smoothened signaling pathway involved in dorsal/ventral neural tube patterning	1	817	6	13332	0.00122399	0.000450045	2.71971	221322	TBC1D32	0.315803	0.716868	biological_process
GO:0071404	cellular response to low-density lipoprotein particle stimulus	1	817	6	13332	0.00122399	0.000450045	2.71971	3157	HMGCS1	0.315803	0.716868	biological_process
GO:0006265	DNA topological change	1	817	6	13332	0.00122399	0.000450045	2.71971	7155	TOP2B	0.315803	0.716868	biological_process
GO:0060074	synapse maturation	1	817	6	13332	0.00122399	0.000450045	2.71971	5064	PALM	0.315803	0.716868	biological_process
GO:0002903	negative regulation of B cell apoptotic process	1	817	6	13332	0.00122399	0.000450045	2.71971	84941	HSH2D	0.315803	0.716868	biological_process
GO:0060373	regulation of ventricular cardiac muscle cell membrane depolarization	1	817	6	13332	0.00122399	0.000450045	2.71971	6331	SCN5A	0.315803	0.716868	biological_process
GO:0086015	SA node cell action potential	1	817	6	13332	0.00122399	0.000450045	2.71971	6331	SCN5A	0.315803	0.716868	biological_process
GO:0010467	gene expression	1	817	6	13332	0.00122399	0.000450045	2.71971	1896	EDA	0.315803	0.716868	biological_process
GO:1903361	protein localization to basolateral plasma membrane	1	817	6	13332	0.00122399	0.000450045	2.71971	8825	LIN7A	0.315803	0.716868	biological_process
GO:0046685	response to arsenic-containing substance	1	817	6	13332	0.00122399	0.000450045	2.71971	5176	SERPINF1	0.315803	0.716868	biological_process
GO:1990440	positive regulation of transcription from RNA polymerase II promoter in response to endoplasmic reticulum stress	1	817	6	13332	0.00122399	0.000450045	2.71971	84699	CREB3L3	0.315803	0.716868	biological_process
GO:0050663	cytokine secretion	1	817	6	13332	0.00122399	0.000450045	2.71971	11119	BTN3A1	0.315803	0.716868	biological_process
GO:0032330	regulation of chondrocyte differentiation	1	817	6	13332	0.00122399	0.000450045	2.71971	10736	SIX2	0.315803	0.716868	biological_process
GO:0034773	histone H4-K20 trimethylation	1	817	6	13332	0.00122399	0.000450045	2.71971	5926	ARID4A	0.315803	0.716868	biological_process
GO:0000722	telomere maintenance via recombination	1	817	6	13332	0.00122399	0.000450045	2.71971	286053	NSMCE2	0.315803	0.716868	biological_process
GO:0043653	mitochondrial fragmentation involved in apoptotic process	1	817	6	13332	0.00122399	0.000450045	2.71971	55737	VPS35	0.315803	0.716868	biological_process
GO:1903364	positive regulation of cellular protein catabolic process	1	817	6	13332	0.00122399	0.000450045	2.71971	55737	VPS35	0.315803	0.716868	biological_process
GO:0019953	sexual reproduction	1	817	6	13332	0.00122399	0.000450045	2.71971	158800	RHOXF1	0.315803	0.716868	biological_process
GO:0072015	glomerular visceral epithelial cell development	1	817	6	13332	0.00122399	0.000450045	2.71971	5420	PODXL	0.315803	0.716868	biological_process
GO:0070269	pyroptosis	1	817	6	13332	0.00122399	0.000450045	2.71971	79792	GSDMD	0.315803	0.716868	biological_process
GO:0051186	cofactor metabolic process	1	817	6	13332	0.00122399	0.000450045	2.71971	3320	HSP90AA1	0.315803	0.716868	biological_process
GO:0019852	L-ascorbic acid metabolic process	1	817	6	13332	0.00122399	0.000450045	2.71971	1528	CYB5A	0.315803	0.716868	biological_process
GO:0003184	pulmonary valve morphogenesis	1	817	6	13332	0.00122399	0.000450045	2.71971	4091	SMAD6	0.315803	0.716868	biological_process
GO:0042416	dopamine biosynthetic process	1	817	6	13332	0.00122399	0.000450045	2.71971	4929	NR4A2	0.315803	0.716868	biological_process
GO:0060316	positive regulation of ryanodine-sensitive calcium-release channel activity	1	817	6	13332	0.00122399	0.000450045	2.71971	2946	GSTM2	0.315803	0.716868	biological_process
GO:0016255	attachment of GPI anchor to protein	1	817	6	13332	0.00122399	0.000450045	2.71971	80055	PGAP1	0.315803	0.716868	biological_process
GO:0032933	SREBP signaling pathway	1	817	6	13332	0.00122399	0.000450045	2.71971	3638	INSIG1	0.315803	0.716868	biological_process
GO:0010831	positive regulation of myotube differentiation	1	817	6	13332	0.00122399	0.000450045	2.71971	7067	THRA	0.315803	0.716868	biological_process
GO:0008210	estrogen metabolic process	1	817	6	13332	0.00122399	0.000450045	2.71971	6817	SULT1A1	0.315803	0.716868	biological_process
GO:0038203	TORC2 signaling	1	817	6	13332	0.00122399	0.000450045	2.71971	143686	SESN3	0.315803	0.716868	biological_process
GO:0097186	amelogenesis	1	817	6	13332	0.00122399	0.000450045	2.71971	64065	PERP	0.315803	0.716868	biological_process
GO:0009967	positive regulation of signal transduction	1	817	6	13332	0.00122399	0.000450045	2.71971	10013	HDAC6	0.315803	0.716868	biological_process
GO:0033673	negative regulation of kinase activity	1	817	6	13332	0.00122399	0.000450045	2.71971	1028	CDKN1C	0.315803	0.716868	biological_process
GO:0048739	cardiac muscle fiber development	1	817	6	13332	0.00122399	0.000450045	2.71971	91624	NEXN	0.315803	0.716868	biological_process
GO:0086013	membrane repolarization during cardiac muscle cell action potential	1	817	6	13332	0.00122399	0.000450045	2.71971	30819	KCNIP2	0.315803	0.716868	biological_process
GO:0050953	sensory perception of light stimulus	1	817	6	13332	0.00122399	0.000450045	2.71971	10083	USH1C	0.315803	0.716868	biological_process
GO:0045657	positive regulation of monocyte differentiation	1	817	6	13332	0.00122399	0.000450045	2.71971	972	CD74	0.315803	0.716868	biological_process
GO:0043949	regulation of cAMP-mediated signaling	1	817	6	13332	0.00122399	0.000450045	2.71971	23551	RASD2	0.315803	0.716868	biological_process
GO:0044070	regulation of anion transport	1	817	6	13332	0.00122399	0.000450045	2.71971	5174	PDZK1	0.315803	0.716868	biological_process
GO:2000587	negative regulation of platelet-derived growth factor receptor-beta signaling pathway	1	817	6	13332	0.00122399	0.000450045	2.71971	4035	LRP1	0.315803	0.716868	biological_process
GO:1901016	regulation of potassium ion transmembrane transporter activity	1	817	6	13332	0.00122399	0.000450045	2.71971	776	CACNA1D	0.315803	0.716868	biological_process
GO:0032743	positive regulation of interleukin-2 production	1	817	6	13332	0.00122399	0.000450045	2.71971	5142	PDE4B	0.315803	0.716868	biological_process
GO:0007341	penetration of zona pellucida	1	817	6	13332	0.00122399	0.000450045	2.71971	49	ACR	0.315803	0.716868	biological_process
GO:2000483	negative regulation of interleukin-8 secretion	1	817	6	13332	0.00122399	0.000450045	2.71971	284297	SSC5D	0.315803	0.716868	biological_process
GO:0050428	3'-phosphoadenosine 5'-phosphosulfate biosynthetic process	1	817	6	13332	0.00122399	0.000450045	2.71971	9061	PAPSS1	0.315803	0.716868	biological_process
GO:2000601	positive regulation of Arp2/3 complex-mediated actin nucleation	1	817	6	13332	0.00122399	0.000450045	2.71971	55845	BRK1	0.315803	0.716868	biological_process
GO:0031223	auditory behavior	1	817	6	13332	0.00122399	0.000450045	2.71971	6507	SLC1A3	0.315803	0.716868	biological_process
GO:0042551	neuron maturation	1	817	6	13332	0.00122399	0.000450045	2.71971	4929	NR4A2	0.315803	0.716868	biological_process
GO:0051302	regulation of cell division	1	817	6	13332	0.00122399	0.000450045	2.71971	79187	FSD1	0.315803	0.716868	biological_process
GO:0071233	cellular response to leucine	1	817	6	13332	0.00122399	0.000450045	2.71971	58528	RRAGD	0.315803	0.716868	biological_process
GO:0010172	embryonic body morphogenesis	1	817	6	13332	0.00122399	0.000450045	2.71971	50937	CDON	0.315803	0.716868	biological_process
GO:0042426	choline catabolic process	1	817	6	13332	0.00122399	0.000450045	2.71971	1757	SARDH	0.315803	0.716868	biological_process
GO:0070411	I-SMAD binding	1	763	6	12391	0.00131062	0.000484222	2.70664	4091	SMAD6	0.317099	0.705111	molecular_function
GO:0005381	iron ion transmembrane transporter activity	1	763	6	12391	0.00131062	0.000484222	2.70664	30061	SLC40A1	0.317099	0.705111	molecular_function
GO:0016655	oxidoreductase activity, acting on NAD(P)H, quinone or similar compound as acceptor	1	763	6	12391	0.00131062	0.000484222	2.70664	1645	AKR1C1	0.317099	0.705111	molecular_function
GO:0048407	platelet-derived growth factor binding	1	763	6	12391	0.00131062	0.000484222	2.70664	1291	COL6A1	0.317099	0.705111	molecular_function
GO:0048038	quinone binding	1	763	6	12391	0.00131062	0.000484222	2.70664	4720	NDUFS2	0.317099	0.705111	molecular_function
GO:0015277	kainate selective glutamate receptor activity	1	763	6	12391	0.00131062	0.000484222	2.70664	2898	GRIK2	0.317099	0.705111	molecular_function
GO:0047429	nucleoside-triphosphate diphosphatase activity	1	763	6	12391	0.00131062	0.000484222	2.70664	8623	ASMTL	0.317099	0.705111	molecular_function
GO:0005326	neurotransmitter transporter activity	1	763	6	12391	0.00131062	0.000484222	2.70664	28968	SLC6A16	0.317099	0.705111	molecular_function
GO:0046974	histone methyltransferase activity (H3-K9 specific)	1	763	6	12391	0.00131062	0.000484222	2.70664	10919	EHMT2	0.317099	0.705111	molecular_function
GO:1901612	cardiolipin binding	1	763	6	12391	0.00131062	0.000484222	2.70664	79792	GSDMD	0.317099	0.705111	molecular_function
GO:0004726	non-membrane spanning protein tyrosine phosphatase activity	1	763	6	12391	0.00131062	0.000484222	2.70664	26469	PTPN18	0.317099	0.705111	molecular_function
GO:0001517	N-acetylglucosamine 6-O-sulfotransferase activity	1	763	6	12391	0.00131062	0.000484222	2.70664	9435	CHST2	0.317099	0.705111	molecular_function
GO:0102337	3-oxo-cerotoyl-CoA synthase activity	1	763	6	12391	0.00131062	0.000484222	2.70664	83401	ELOVL3	0.317099	0.705111	molecular_function
GO:0009922	fatty acid elongase activity	1	763	6	12391	0.00131062	0.000484222	2.70664	83401	ELOVL3	0.317099	0.705111	molecular_function
GO:0015379	potassium:chloride symporter activity	1	763	6	12391	0.00131062	0.000484222	2.70664	57468	SLC12A5	0.317099	0.705111	molecular_function
GO:0022820	potassium ion symporter activity	1	763	6	12391	0.00131062	0.000484222	2.70664	57468	SLC12A5	0.317099	0.705111	molecular_function
GO:0016705	oxidoreductase activity, acting on paired donors, with incorporation or reduction of molecular oxygen	1	763	6	12391	0.00131062	0.000484222	2.70664	126410	CYP4F22	0.317099	0.705111	molecular_function
GO:0008508	bile acid:sodium symporter activity	1	763	6	12391	0.00131062	0.000484222	2.70664	6554	SLC10A1	0.317099	0.705111	molecular_function
GO:0045499	chemorepellent activity	1	763	6	12391	0.00131062	0.000484222	2.70664	23767	FLRT3	0.317099	0.705111	molecular_function
GO:0055056	D-glucose transmembrane transporter activity	1	763	6	12391	0.00131062	0.000484222	2.70664	154091	SLC2A12	0.317099	0.705111	molecular_function
GO:0102756	very-long-chain 3-ketoacyl-CoA synthase activity	1	763	6	12391	0.00131062	0.000484222	2.70664	83401	ELOVL3	0.317099	0.705111	molecular_function
GO:0035612	AP-2 adaptor complex binding	1	763	6	12391	0.00131062	0.000484222	2.70664	23149	FCHO1	0.317099	0.705111	molecular_function
GO:0032050	clathrin heavy chain binding	1	763	6	12391	0.00131062	0.000484222	2.70664	4035	LRP1	0.317099	0.705111	molecular_function
GO:0031681	G-protein beta-subunit binding	1	763	6	12391	0.00131062	0.000484222	2.70664	23551	RASD2	0.317099	0.705111	molecular_function
GO:0016504	peptidase activator activity	1	763	6	12391	0.00131062	0.000484222	2.70664	5118	PCOLCE	0.317099	0.705111	molecular_function
GO:0102336	3-oxo-arachidoyl-CoA synthase activity	1	763	6	12391	0.00131062	0.000484222	2.70664	83401	ELOVL3	0.317099	0.705111	molecular_function
GO:0102338	3-oxo-lignoceronyl-CoA synthase activity	1	763	6	12391	0.00131062	0.000484222	2.70664	83401	ELOVL3	0.317099	0.705111	molecular_function
GO:0030141	secretory granule	4	920	46	14857	0.00434783	0.00309618	1.40425	6447;1393;1369;29923	SCG5;CRHBP;CPN1;HILPDA	0.317613	0.660865	cellular_component
GO:0006501	C-terminal protein lipidation	5	817	61	13332	0.00611995	0.00457546	1.33756	353091;8581;146760;266727;84628	RAET1G;LY6D;RTN4RL1;MDGA1;NTNG2	0.318311	0.716868	biological_process
GO:0000172	ribonuclease MRP complex	1	920	6	14857	0.00108696	0.00040385	2.69149	51367	POP5	0.318603	0.660865	cellular_component
GO:0098797	plasma membrane protein complex	1	920	6	14857	0.00108696	0.00040385	2.69149	4035	LRP1	0.318603	0.660865	cellular_component
GO:0032009	early phagosome	1	920	6	14857	0.00108696	0.00040385	2.69149	9066	SYT7	0.318603	0.660865	cellular_component
GO:0000408	EKC/KEOPS complex	1	920	6	14857	0.00108696	0.00040385	2.69149	64172	OSGEPL1	0.318603	0.660865	cellular_component
GO:0042612	MHC class I protein complex	1	920	6	14857	0.00108696	0.00040385	2.69149	3133	HLA-E	0.318603	0.660865	cellular_component
GO:0000796	condensin complex	1	920	6	14857	0.00108696	0.00040385	2.69149	9918	NCAPD2	0.318603	0.660865	cellular_component
GO:0043220	Schmidt-Lanterman incisure	1	920	6	14857	0.00108696	0.00040385	2.69149	400746	NCMAP	0.318603	0.660865	cellular_component
GO:0034705	potassium channel complex	1	920	6	14857	0.00108696	0.00040385	2.69149	30819	KCNIP2	0.318603	0.660865	cellular_component
GO:0016342	catenin complex	1	920	6	14857	0.00108696	0.00040385	2.69149	5818	NECTIN1	0.318603	0.660865	cellular_component
GO:0071682	endocytic vesicle lumen	1	920	6	14857	0.00108696	0.00040385	2.69149	3320	HSP90AA1	0.318603	0.660865	cellular_component
GO:0030137	COPI-coated vesicle	1	920	6	14857	0.00108696	0.00040385	2.69149	84317	CCDC115	0.318603	0.660865	cellular_component
GO:0030056	hemidesmosome	1	920	6	14857	0.00108696	0.00040385	2.69149	83481	EPPK1	0.318603	0.660865	cellular_component
GO:0031362	anchored component of external side of plasma membrane	1	920	6	14857	0.00108696	0.00040385	2.69149	2348	FOLR1	0.318603	0.660865	cellular_component
GO:0002177	manchette	1	920	6	14857	0.00108696	0.00040385	2.69149	84223	IQCG	0.318603	0.660865	cellular_component
GO:1990454	L-type voltage-gated calcium channel complex	1	920	6	14857	0.00108696	0.00040385	2.69149	776	CACNA1D	0.318603	0.660865	cellular_component
GO:0030015	CCR4-NOT core complex	1	920	6	14857	0.00108696	0.00040385	2.69149	29883	CNOT7	0.318603	0.660865	cellular_component
GO:0000724	double-strand break repair via homologous recombination	4	817	47	13332	0.00489596	0.00352535	1.38879	375757;286053;7528;254528	SWI5;NSMCE2;YY1;MEIOB	0.324941	0.716868	biological_process
GO:0031647	regulation of protein stability	4	817	47	13332	0.00489596	0.00352535	1.38879	10013;10273;55737;3312	HDAC6;STUB1;VPS35;HSPA8	0.324941	0.716868	biological_process
GO:0004888	transmembrane signaling receptor activity	6	763	76	12391	0.0078637	0.00613348	1.28209	4804;51310;2696;92737;55366;3822	NGFR;SLC22A17;GIPR;DNER;LGR4;KLRC2	0.325993	0.705111	molecular_function
GO:0032007	negative regulation of TOR signaling	2	817	19	13332	0.00244798	0.00142514	1.71771	126282;64798	TNFAIP8L1;DEPTOR	0.326289	0.716868	biological_process
GO:0001837	epithelial to mesenchymal transition	2	817	19	13332	0.00244798	0.00142514	1.71771	7481;6662	WNT11;SOX9	0.326289	0.716868	biological_process
GO:0021915	neural tube development	2	817	19	13332	0.00244798	0.00142514	1.71771	27152;10512	INTU;SEMA3C	0.326289	0.716868	biological_process
GO:0045776	negative regulation of blood pressure	2	817	19	13332	0.00244798	0.00142514	1.71771	4987;59342	OPRL1;SCPEP1	0.326289	0.716868	biological_process
GO:0045070	positive regulation of viral genome replication	2	817	19	13332	0.00244798	0.00142514	1.71771	29883;3434	CNOT7;IFIT1	0.326289	0.716868	biological_process
GO:0007140	male meiotic nuclear division	2	817	19	13332	0.00244798	0.00142514	1.71771	11022;254528	TDRKH;MEIOB	0.326289	0.716868	biological_process
GO:0072332	intrinsic apoptotic signaling pathway by p53 class mediator	2	817	19	13332	0.00244798	0.00142514	1.71771	64065;5164	PERP;PDK2	0.326289	0.716868	biological_process
GO:0030515	snoRNA binding	2	763	19	12391	0.00262123	0.00153337	1.70946	55651;283927	NHP2;NUDT7	0.328408	0.705111	molecular_function
GO:0048027	mRNA 5'-UTR binding	2	763	19	12391	0.00262123	0.00153337	1.70946	4628;6208	MYH10;RPS14	0.328408	0.705111	molecular_function
GO:0005248	voltage-gated sodium channel activity	2	763	19	12391	0.00262123	0.00153337	1.70946	610;6331	HCN2;SCN5A	0.328408	0.705111	molecular_function
GO:0043015	gamma-tubulin binding	2	763	19	12391	0.00262123	0.00153337	1.70946	5142;128344	PDE4B;PIFO	0.328408	0.705111	molecular_function
GO:0001671	ATPase activator activity	2	763	19	12391	0.00262123	0.00153337	1.70946	5864;5867	RAB3A;RAB4A	0.328408	0.705111	molecular_function
GO:0006879	cellular iron ion homeostasis	3	817	33	13332	0.00367197	0.00247525	1.48348	84317;9114;30061	CCDC115;ATP6V0D1;SLC40A1	0.329444	0.716868	biological_process
GO:0051453	regulation of intracellular pH	3	817	33	13332	0.00367197	0.00247525	1.48348	284129;65010;9498	SLC26A11;SLC26A6;SLC4A8	0.329444	0.716868	biological_process
GO:1905515	non-motile cilium assembly	3	817	33	13332	0.00367197	0.00247525	1.48348	27152;221322;9742	INTU;TBC1D32;IFT140	0.329444	0.716868	biological_process
GO:0005839	proteasome core complex	2	920	19	14857	0.00217391	0.00127886	1.69989	5698;5696	PSMB9;PSMB8	0.330882	0.677944	cellular_component
GO:0031072	heat shock protein binding	3	763	33	12391	0.00393185	0.00266322	1.47635	3312;135138;54880	HSPA8;PACRG;BCOR	0.332174	0.705111	molecular_function
GO:0008137	NADH dehydrogenase (ubiquinone) activity	3	763	33	12391	0.00393185	0.00266322	1.47635	4698;4720;4710	NDUFA5;NDUFS2;NDUFB4	0.332174	0.705111	molecular_function
GO:0030017	sarcomere	3	920	33	14857	0.00326087	0.00222118	1.46808	22927;7139;7137	HABP4;TNNT2;TNNI3	0.335377	0.677944	cellular_component
GO:0034707	chloride channel complex	3	920	33	14857	0.00326087	0.00222118	1.46808	9022;65010;2563	CLIC3;SLC26A6;GABRD	0.335377	0.677944	cellular_component
GO:0043235	receptor complex	6	920	77	14857	0.00652174	0.00518274	1.25836	4919;2843;3709;4035;3822;9344	ROR1;GPR20;ITPR2;LRP1;KLRC2;TAOK2	0.341913	0.677944	cellular_component
GO:0006367	transcription initiation from RNA polymerase II promoter	7	817	93	13332	0.00856793	0.0069757	1.22825	6662;2969;4929;7025;2103;6097;7067	SOX9;GTF2I;NR4A2;NR2F1;ESRRB;RORC;THRA	0.343692	0.716868	biological_process
GO:0051260	protein homooligomerization	11	817	154	13332	0.0134639	0.0115512	1.16559	219743;3790;4355;79187;1645;5414;309;83862;6569;79792;8799	TYSND1;KCNS3;MPP2;FSD1;AKR1C1;SEPTIN4;ANXA6;TMEM120A;SLC34A1;GSDMD;PEX11B	0.344211	0.716868	biological_process
GO:0008203	cholesterol metabolic process	3	817	34	13332	0.00367197	0.00255026	1.43984	3638;6713;10577	INSIG1;SQLE;NPC2	0.346574	0.716868	biological_process
GO:0042060	wound healing	3	817	34	13332	0.00367197	0.00255026	1.43984	140706;83481;57822	CCM2L;EPPK1;GRHL3	0.346574	0.716868	biological_process
GO:0019722	calcium-mediated signaling	3	817	34	13332	0.00367197	0.00255026	1.43984	283455;5336;10231	KSR2;PLCG2;RCAN2	0.346574	0.716868	biological_process
GO:0030073	insulin secretion	2	817	20	13332	0.00244798	0.00150015	1.63182	2281;11069	FKBP1B;RAPGEF4	0.349166	0.716868	biological_process
GO:0007528	neuromuscular junction development	2	817	20	13332	0.00244798	0.00150015	1.63182	9254;23025	CACNA2D2;UNC13A	0.349166	0.716868	biological_process
GO:0003091	renal water homeostasis	2	817	20	13332	0.00244798	0.00150015	1.63182	66002;5577	CYP4F12;PRKAR2B	0.349166	0.716868	biological_process
GO:0048538	thymus development	2	817	20	13332	0.00244798	0.00150015	1.63182	3280;9935	HES1;MAFB	0.349166	0.716868	biological_process
GO:0000186	activation of MAPKK activity	2	817	20	13332	0.00244798	0.00150015	1.63182	9344;9175	TAOK2;MAP3K13	0.349166	0.716868	biological_process
GO:0048240	sperm capacitation	2	817	20	13332	0.00244798	0.00150015	1.63182	5414;65010	SEPTIN4;SLC26A6	0.349166	0.716868	biological_process
GO:0010634	positive regulation of epithelial cell migration	2	817	20	13332	0.00244798	0.00150015	1.63182	10013;6662	HDAC6;SOX9	0.349166	0.716868	biological_process
GO:0032781	positive regulation of ATPase activity	2	817	20	13332	0.00244798	0.00150015	1.63182	26097;7139	CHTOP;TNNT2	0.349166	0.716868	biological_process
GO:0030890	positive regulation of B cell proliferation	2	817	20	13332	0.00244798	0.00150015	1.63182	972;4208	CD74;MEF2C	0.349166	0.716868	biological_process
GO:0051966	regulation of synaptic transmission, glutamatergic	2	817	20	13332	0.00244798	0.00150015	1.63182	23025;23542	UNC13A;MAPK8IP2	0.349166	0.716868	biological_process
GO:0000980	RNA polymerase II distal enhancer sequence-specific DNA binding	3	763	34	12391	0.00393185	0.00274393	1.43293	3020;2103;170302	H3F3A;ESRRB;ARX	0.349386	0.705111	molecular_function
GO:0030148	sphingolipid biosynthetic process	4	817	49	13332	0.00489596	0.00367537	1.3321	83401;224;151742;79603	ELOVL3;ALDH3A2;PPM1L;CERS4	0.35331	0.716868	biological_process
GO:0012506	vesicle membrane	2	920	20	14857	0.00217391	0.00134617	1.61489	200576;65010	PIKFYVE;SLC26A6	0.353953	0.677944	cellular_component
GO:0005975	carbohydrate metabolic process	6	817	79	13332	0.00734394	0.00592559	1.23936	27294;3419;284004;140838;9435;669	DHDH;IDH3A;HEXDC;NANP;CHST2;BPGM	0.355129	0.716868	biological_process
GO:0006661	phosphatidylinositol biosynthetic process	5	817	64	13332	0.00611995	0.00480048	1.27486	5867;57605;200576;8821;5336	RAB4A;PITPNM2;PIKFYVE;INPP4B;PLCG2	0.355303	0.716868	biological_process
GO:0008237	metallopeptidase activity	4	763	49	12391	0.00524246	0.00395448	1.3257	11173;101;11174;84954	ADAMTS7;ADAM8;ADAMTS6;MPND	0.356667	0.705111	molecular_function
GO:0060765	regulation of androgen receptor signaling pathway	1	817	7	13332	0.00122399	0.000525053	2.33118	10013	HDAC6	0.35775	0.716868	biological_process
GO:0048387	negative regulation of retinoic acid receptor signaling pathway	1	817	7	13332	0.00122399	0.000525053	2.33118	23532	PRAME	0.35775	0.716868	biological_process
GO:0031115	negative regulation of microtubule polymerization	1	817	7	13332	0.00122399	0.000525053	2.33118	6904	TBCD	0.35775	0.716868	biological_process
GO:0070542	response to fatty acid	1	817	7	13332	0.00122399	0.000525053	2.33118	2696	GIPR	0.35775	0.716868	biological_process
GO:0060441	epithelial tube branching involved in lung morphogenesis	1	817	7	13332	0.00122399	0.000525053	2.33118	6662	SOX9	0.35775	0.716868	biological_process
GO:0031643	positive regulation of myelination	1	817	7	13332	0.00122399	0.000525053	2.33118	400746	NCMAP	0.35775	0.716868	biological_process
GO:0031508	pericentric heterochromatin assembly	1	817	7	13332	0.00122399	0.000525053	2.33118	3020	H3F3A	0.35775	0.716868	biological_process
GO:1990253	cellular response to leucine starvation	1	817	7	13332	0.00122399	0.000525053	2.33118	58528	RRAGD	0.35775	0.716868	biological_process
GO:0060046	regulation of acrosome reaction	1	817	7	13332	0.00122399	0.000525053	2.33118	6691	SPINK2	0.35775	0.716868	biological_process
GO:0003073	regulation of systemic arterial blood pressure	1	817	7	13332	0.00122399	0.000525053	2.33118	5331	PLCB3	0.35775	0.716868	biological_process
GO:1904948	midbrain dopaminergic neuron differentiation	1	817	7	13332	0.00122399	0.000525053	2.33118	4929	NR4A2	0.35775	0.716868	biological_process
GO:0001961	positive regulation of cytokine-mediated signaling pathway	1	817	7	13332	0.00122399	0.000525053	2.33118	972	CD74	0.35775	0.716868	biological_process
GO:0034340	response to type I interferon	1	817	7	13332	0.00122399	0.000525053	2.33118	55337	C19orf66	0.35775	0.716868	biological_process
GO:0006693	prostaglandin metabolic process	1	817	7	13332	0.00122399	0.000525053	2.33118	9536	PTGES	0.35775	0.716868	biological_process
GO:0030238	male sex determination	1	817	7	13332	0.00122399	0.000525053	2.33118	50846	DHH	0.35775	0.716868	biological_process
GO:0021952	central nervous system projection neuron axonogenesis	1	817	7	13332	0.00122399	0.000525053	2.33118	4929	NR4A2	0.35775	0.716868	biological_process
GO:0021861	forebrain radial glial cell differentiation	1	817	7	13332	0.00122399	0.000525053	2.33118	3280	HES1	0.35775	0.716868	biological_process
GO:0010669	epithelial structure maintenance	1	817	7	13332	0.00122399	0.000525053	2.33118	9696	CROCC	0.35775	0.716868	biological_process
GO:0061635	regulation of protein complex stability	1	817	7	13332	0.00122399	0.000525053	2.33118	3312	HSPA8	0.35775	0.716868	biological_process
GO:0098742	cell-cell adhesion via plasma-membrane adhesion molecules	1	817	7	13332	0.00122399	0.000525053	2.33118	23767	FLRT3	0.35775	0.716868	biological_process
GO:0040029	regulation of gene expression, epigenetic	1	817	7	13332	0.00122399	0.000525053	2.33118	10013	HDAC6	0.35775	0.716868	biological_process
GO:0009395	phospholipid catabolic process	1	817	7	13332	0.00122399	0.000525053	2.33118	5336	PLCG2	0.35775	0.716868	biological_process
GO:0051967	negative regulation of synaptic transmission, glutamatergic	1	817	7	13332	0.00122399	0.000525053	2.33118	2898	GRIK2	0.35775	0.716868	biological_process
GO:0071168	protein localization to chromatin	1	817	7	13332	0.00122399	0.000525053	2.33118	51149	MRNIP	0.35775	0.716868	biological_process
GO:0060008	Sertoli cell differentiation	1	817	7	13332	0.00122399	0.000525053	2.33118	6662	SOX9	0.35775	0.716868	biological_process
GO:0051923	sulfation	1	817	7	13332	0.00122399	0.000525053	2.33118	6817	SULT1A1	0.35775	0.716868	biological_process
GO:0051492	regulation of stress fiber assembly	1	817	7	13332	0.00122399	0.000525053	2.33118	11346	SYNPO	0.35775	0.716868	biological_process
GO:0051646	mitochondrion localization	1	817	7	13332	0.00122399	0.000525053	2.33118	10013	HDAC6	0.35775	0.716868	biological_process
GO:0016572	histone phosphorylation	1	817	7	13332	0.00122399	0.000525053	2.33118	7786	MAP3K12	0.35775	0.716868	biological_process
GO:0030539	male genitalia development	1	817	7	13332	0.00122399	0.000525053	2.33118	55366	LGR4	0.35775	0.716868	biological_process
GO:0090140	regulation of mitochondrial fission	1	817	7	13332	0.00122399	0.000525053	2.33118	65084	TMEM135	0.35775	0.716868	biological_process
GO:0022038	corpus callosum development	1	817	7	13332	0.00122399	0.000525053	2.33118	146760	RTN4RL1	0.35775	0.716868	biological_process
GO:1903204	negative regulation of oxidative stress-induced neuron death	1	817	7	13332	0.00122399	0.000525053	2.33118	8321	FZD1	0.35775	0.716868	biological_process
GO:0099054	presynapse assembly	1	817	7	13332	0.00122399	0.000525053	2.33118	8321	FZD1	0.35775	0.716868	biological_process
GO:0035493	SNARE complex assembly	1	817	7	13332	0.00122399	0.000525053	2.33118	6843	VAMP1	0.35775	0.716868	biological_process
GO:0019229	regulation of vasoconstriction	1	817	7	13332	0.00122399	0.000525053	2.33118	27345	KCNMB4	0.35775	0.716868	biological_process
GO:0046716	muscle cell cellular homeostasis	1	817	7	13332	0.00122399	0.000525053	2.33118	226	ALDOA	0.35775	0.716868	biological_process
GO:0060306	regulation of membrane repolarization	1	817	7	13332	0.00122399	0.000525053	2.33118	9992	KCNE2	0.35775	0.716868	biological_process
GO:0016081	synaptic vesicle docking	1	817	7	13332	0.00122399	0.000525053	2.33118	23025	UNC13A	0.35775	0.716868	biological_process
GO:0051044	positive regulation of membrane protein ectodomain proteolysis	1	817	7	13332	0.00122399	0.000525053	2.33118	101	ADAM8	0.35775	0.716868	biological_process
GO:0039536	negative regulation of RIG-I signaling pathway	1	817	7	13332	0.00122399	0.000525053	2.33118	79132	DHX58	0.35775	0.716868	biological_process
GO:0014894	response to denervation involved in regulation of muscle adaptation	1	817	7	13332	0.00122399	0.000525053	2.33118	6331	SCN5A	0.35775	0.716868	biological_process
GO:0035562	negative regulation of chromatin binding	1	817	7	13332	0.00122399	0.000525053	2.33118	4776	NFATC4	0.35775	0.716868	biological_process
GO:0036376	sodium ion export across plasma membrane	1	817	7	13332	0.00122399	0.000525053	2.33118	478	ATP1A3	0.35775	0.716868	biological_process
GO:0097067	cellular response to thyroid hormone stimulus	1	817	7	13332	0.00122399	0.000525053	2.33118	478	ATP1A3	0.35775	0.716868	biological_process
GO:0007600	sensory perception	1	817	7	13332	0.00122399	0.000525053	2.33118	4987	OPRL1	0.35775	0.716868	biological_process
GO:2000727	positive regulation of cardiac muscle cell differentiation	1	817	7	13332	0.00122399	0.000525053	2.33118	4208	MEF2C	0.35775	0.716868	biological_process
GO:0044597	daunorubicin metabolic process	1	817	7	13332	0.00122399	0.000525053	2.33118	1645	AKR1C1	0.35775	0.716868	biological_process
GO:0044598	doxorubicin metabolic process	1	817	7	13332	0.00122399	0.000525053	2.33118	1645	AKR1C1	0.35775	0.716868	biological_process
GO:0035767	endothelial cell chemotaxis	1	817	7	13332	0.00122399	0.000525053	2.33118	4856	NOV	0.35775	0.716868	biological_process
GO:0045616	regulation of keratinocyte differentiation	1	817	7	13332	0.00122399	0.000525053	2.33118	1513	CTSK	0.35775	0.716868	biological_process
GO:0006497	protein lipidation	1	817	7	13332	0.00122399	0.000525053	2.33118	56270	WDR45B	0.35775	0.716868	biological_process
GO:0006165	nucleoside diphosphate phosphorylation	1	817	7	13332	0.00122399	0.000525053	2.33118	122481	AK7	0.35775	0.716868	biological_process
GO:0040011	locomotion	1	817	7	13332	0.00122399	0.000525053	2.33118	124976	SPNS2	0.35775	0.716868	biological_process
GO:0060218	hematopoietic stem cell differentiation	1	817	7	13332	0.00122399	0.000525053	2.33118	4222	MEOX1	0.35775	0.716868	biological_process
GO:0061303	cornea development in camera-type eye	1	817	7	13332	0.00122399	0.000525053	2.33118	7475	WNT6	0.35775	0.716868	biological_process
GO:0045104	intermediate filament cytoskeleton organization	1	817	7	13332	0.00122399	0.000525053	2.33118	23336	SYNM	0.35775	0.716868	biological_process
GO:0007217	tachykinin receptor signaling pathway	1	817	7	13332	0.00122399	0.000525053	2.33118	2869	GRK5	0.35775	0.716868	biological_process
GO:0030225	macrophage differentiation	1	817	7	13332	0.00122399	0.000525053	2.33118	84456	L3MBTL3	0.35775	0.716868	biological_process
GO:0060339	negative regulation of type I interferon-mediated signaling pathway	1	817	7	13332	0.00122399	0.000525053	2.33118	29883	CNOT7	0.35775	0.716868	biological_process
GO:0050774	negative regulation of dendrite morphogenesis	1	817	7	13332	0.00122399	0.000525053	2.33118	4776	NFATC4	0.35775	0.716868	biological_process
GO:0003254	regulation of membrane depolarization	1	817	7	13332	0.00122399	0.000525053	2.33118	817	CAMK2D	0.35775	0.716868	biological_process
GO:0007614	short-term memory	1	817	7	13332	0.00122399	0.000525053	2.33118	5176	SERPINF1	0.35775	0.716868	biological_process
GO:0060749	mammary gland alveolus development	1	817	7	13332	0.00122399	0.000525053	2.33118	3398	ID2	0.35775	0.716868	biological_process
GO:0032094	response to food	1	817	7	13332	0.00122399	0.000525053	2.33118	65084	TMEM135	0.35775	0.716868	biological_process
GO:0031497	chromatin assembly	1	817	7	13332	0.00122399	0.000525053	2.33118	5928	RBBP4	0.35775	0.716868	biological_process
GO:0009249	protein lipoylation	1	817	7	13332	0.00122399	0.000525053	2.33118	51367	POP5	0.35775	0.716868	biological_process
GO:0035845	photoreceptor cell outer segment organization	1	817	7	13332	0.00122399	0.000525053	2.33118	9742	IFT140	0.35775	0.716868	biological_process
GO:0006569	tryptophan catabolic process	1	817	7	13332	0.00122399	0.000525053	2.33118	883	KYAT1	0.35775	0.716868	biological_process
GO:0051694	pointed-end actin filament capping	1	817	7	13332	0.00122399	0.000525053	2.33118	29767	TMOD2	0.35775	0.716868	biological_process
GO:0048935	peripheral nervous system neuron development	1	817	7	13332	0.00122399	0.000525053	2.33118	2115	ETV1	0.35775	0.716868	biological_process
GO:0048681	negative regulation of axon regeneration	1	817	7	13332	0.00122399	0.000525053	2.33118	146760	RTN4RL1	0.35775	0.716868	biological_process
GO:0006884	cell volume homeostasis	1	817	7	13332	0.00122399	0.000525053	2.33118	1185	CLCN6	0.35775	0.716868	biological_process
GO:0006875	cellular metal ion homeostasis	1	817	7	13332	0.00122399	0.000525053	2.33118	9633	TESMIN	0.35775	0.716868	biological_process
GO:0016266	O-glycan processing	1	817	7	13332	0.00122399	0.000525053	2.33118	727936	GXYLT2	0.35775	0.716868	biological_process
GO:0021516	dorsal spinal cord development	1	817	7	13332	0.00122399	0.000525053	2.33118	374946	DRAXIN	0.35775	0.716868	biological_process
GO:0071318	cellular response to ATP	1	817	7	13332	0.00122399	0.000525053	2.33118	10518	CIB2	0.35775	0.716868	biological_process
GO:0045919	positive regulation of cytolysis	1	817	7	13332	0.00122399	0.000525053	2.33118	3078	CFHR1	0.35775	0.716868	biological_process
GO:0060047	heart contraction	1	817	7	13332	0.00122399	0.000525053	2.33118	7137	TNNI3	0.35775	0.716868	biological_process
GO:0006002	fructose 6-phosphate metabolic process	1	817	7	13332	0.00122399	0.000525053	2.33118	5211	PFKL	0.35775	0.716868	biological_process
GO:0031119	tRNA pseudouridine synthesis	1	817	7	13332	0.00122399	0.000525053	2.33118	84881	RPUSD4	0.35775	0.716868	biological_process
GO:0032237	activation of store-operated calcium channel activity	1	817	7	13332	0.00122399	0.000525053	2.33118	5336	PLCG2	0.35775	0.716868	biological_process
GO:0097105	presynaptic membrane assembly	1	817	7	13332	0.00122399	0.000525053	2.33118	11141	IL1RAPL1	0.35775	0.716868	biological_process
GO:0046628	positive regulation of insulin receptor signaling pathway	1	817	7	13332	0.00122399	0.000525053	2.33118	388581	C1QTNF12	0.35775	0.716868	biological_process
GO:0071354	cellular response to interleukin-6	1	817	7	13332	0.00122399	0.000525053	2.33118	10402	ST3GAL6	0.35775	0.716868	biological_process
GO:0050862	positive regulation of T cell receptor signaling pathway	1	817	7	13332	0.00122399	0.000525053	2.33118	5819	NECTIN2	0.35775	0.716868	biological_process
GO:0010882	regulation of cardiac muscle contraction by calcium ion signaling	1	817	7	13332	0.00122399	0.000525053	2.33118	7137	TNNI3	0.35775	0.716868	biological_process
GO:0048227	plasma membrane to endosome transport	1	817	7	13332	0.00122399	0.000525053	2.33118	5869	RAB5B	0.35775	0.716868	biological_process
GO:0042417	dopamine metabolic process	1	817	7	13332	0.00122399	0.000525053	2.33118	1815	DRD4	0.35775	0.716868	biological_process
GO:0021675	nerve development	1	817	7	13332	0.00122399	0.000525053	2.33118	4902	NRTN	0.35775	0.716868	biological_process
GO:0006817	phosphate ion transport	1	817	7	13332	0.00122399	0.000525053	2.33118	6569	SLC34A1	0.35775	0.716868	biological_process
GO:0021799	cerebral cortex radially oriented cell migration	1	817	7	13332	0.00122399	0.000525053	2.33118	26468	LHX6	0.35775	0.716868	biological_process
GO:0051279	regulation of release of sequestered calcium ion into cytosol	1	817	7	13332	0.00122399	0.000525053	2.33118	11151	CORO1A	0.35775	0.716868	biological_process
GO:0090050	positive regulation of cell migration involved in sprouting angiogenesis	1	817	7	13332	0.00122399	0.000525053	2.33118	57608	JCAD	0.35775	0.716868	biological_process
GO:2000178	negative regulation of neural precursor cell proliferation	1	817	7	13332	0.00122399	0.000525053	2.33118	3398	ID2	0.35775	0.716868	biological_process
GO:0030643	cellular phosphate ion homeostasis	1	817	7	13332	0.00122399	0.000525053	2.33118	6569	SLC34A1	0.35775	0.716868	biological_process
GO:0003714	transcription corepressor activity	11	763	155	12391	0.0144168	0.0125091	1.1525	57326;7528;5204;1428;79039;53335;51684;3399;8804;54880;9139	PBXIP1;YY1;PFDN5;CRYM;DDX54;BCL11A;SUFU;ID3;CREG1;BCOR;CBFA2T2	0.357883	0.705111	molecular_function
GO:0050662	coenzyme binding	1	763	7	12391	0.00131062	0.000564926	2.31998	3156	HMGCR	0.359171	0.705111	molecular_function
GO:0017166	vinculin binding	1	763	7	12391	0.00131062	0.000564926	2.31998	23336	SYNM	0.359171	0.705111	molecular_function
GO:0048019	receptor antagonist activity	1	763	7	12391	0.00131062	0.000564926	2.31998	117166	WFIKKN1	0.359171	0.705111	molecular_function
GO:0050291	sphingosine N-acyltransferase activity	1	763	7	12391	0.00131062	0.000564926	2.31998	79603	CERS4	0.359171	0.705111	molecular_function
GO:0046965	retinoid X receptor binding	1	763	7	12391	0.00131062	0.000564926	2.31998	4929	NR4A2	0.359171	0.705111	molecular_function
GO:0031406	carboxylic acid binding	1	763	7	12391	0.00131062	0.000564926	2.31998	1645	AKR1C1	0.359171	0.705111	molecular_function
GO:0032395	MHC class II receptor activity	1	763	7	12391	0.00131062	0.000564926	2.31998	3122	HLA-DRA	0.359171	0.705111	molecular_function
GO:0004950	chemokine receptor activity	1	763	7	12391	0.00131062	0.000564926	2.31998	7852	CXCR4	0.359171	0.705111	molecular_function
GO:0042623	ATPase activity, coupled	1	763	7	12391	0.00131062	0.000564926	2.31998	3312	HSPA8	0.359171	0.705111	molecular_function
GO:0015321	sodium-dependent phosphate transmembrane transporter activity	1	763	7	12391	0.00131062	0.000564926	2.31998	6569	SLC34A1	0.359171	0.705111	molecular_function
GO:0002151	G-quadruplex RNA binding	1	763	7	12391	0.00131062	0.000564926	2.31998	8087	FXR1	0.359171	0.705111	molecular_function
GO:0070740	tubulin-glutamic acid ligase activity	1	763	7	12391	0.00131062	0.000564926	2.31998	25809	TTLL1	0.359171	0.705111	molecular_function
GO:0016853	isomerase activity	1	763	7	12391	0.00131062	0.000564926	2.31998	3157	HMGCS1	0.359171	0.705111	molecular_function
GO:0043394	proteoglycan binding	1	763	7	12391	0.00131062	0.000564926	2.31998	1513	CTSK	0.359171	0.705111	molecular_function
GO:0005068	transmembrane receptor protein tyrosine kinase adaptor activity	1	763	7	12391	0.00131062	0.000564926	2.31998	55824	PAG1	0.359171	0.705111	molecular_function
GO:0015101	organic cation transmembrane transporter activity	1	763	7	12391	0.00131062	0.000564926	2.31998	9390	SLC22A13	0.359171	0.705111	molecular_function
GO:0008510	sodium:bicarbonate symporter activity	1	763	7	12391	0.00131062	0.000564926	2.31998	9498	SLC4A8	0.359171	0.705111	molecular_function
GO:0016308	1-phosphatidylinositol-4-phosphate 5-kinase activity	1	763	7	12391	0.00131062	0.000564926	2.31998	200576	PIKFYVE	0.359171	0.705111	molecular_function
GO:0004970	ionotropic glutamate receptor activity	1	763	7	12391	0.00131062	0.000564926	2.31998	116444	GRIN3B	0.359171	0.705111	molecular_function
GO:0008467	[heparan sulfate]-glucosamine 3-sulfotransferase 1 activity	1	763	7	12391	0.00131062	0.000564926	2.31998	64711	HS3ST6	0.359171	0.705111	molecular_function
GO:0016831	carboxy-lyase activity	1	763	7	12391	0.00131062	0.000564926	2.31998	593	BCKDHA	0.359171	0.705111	molecular_function
GO:0004321	fatty-acyl-CoA synthase activity	1	763	7	12391	0.00131062	0.000564926	2.31998	6296	ACSM3	0.359171	0.705111	molecular_function
GO:0004602	glutathione peroxidase activity	1	763	7	12391	0.00131062	0.000564926	2.31998	2946	GSTM2	0.359171	0.705111	molecular_function
GO:0034452	dynactin binding	1	763	7	12391	0.00131062	0.000564926	2.31998	92558	BICDL1	0.359171	0.705111	molecular_function
GO:0015280	ligand-gated sodium channel activity	1	763	7	12391	0.00131062	0.000564926	2.31998	41	ASIC1	0.359171	0.705111	molecular_function
GO:0070181	small ribosomal subunit rRNA binding	1	763	7	12391	0.00131062	0.000564926	2.31998	6208	RPS14	0.359171	0.705111	molecular_function
GO:0015645	fatty acid ligase activity	1	763	7	12391	0.00131062	0.000564926	2.31998	6296	ACSM3	0.359171	0.705111	molecular_function
GO:0031256	leading edge membrane	1	920	7	14857	0.00108696	0.000471158	2.30699	9912	ARHGAP44	0.360815	0.677944	cellular_component
GO:0030915	Smc5-Smc6 complex	1	920	7	14857	0.00108696	0.000471158	2.30699	286053	NSMCE2	0.360815	0.677944	cellular_component
GO:0016272	prefoldin complex	1	920	7	14857	0.00108696	0.000471158	2.30699	5204	PFDN5	0.360815	0.677944	cellular_component
GO:0030991	intraciliary transport particle A	1	920	7	14857	0.00108696	0.000471158	2.30699	9742	IFT140	0.360815	0.677944	cellular_component
GO:0030681	multimeric ribonuclease P complex	1	920	7	14857	0.00108696	0.000471158	2.30699	51367	POP5	0.360815	0.677944	cellular_component
GO:0000779	condensed chromosome, centromeric region	1	920	7	14857	0.00108696	0.000471158	2.30699	9918	NCAPD2	0.360815	0.677944	cellular_component
GO:0071546	pi-body	1	920	7	14857	0.00108696	0.000471158	2.30699	11022	TDRKH	0.360815	0.677944	cellular_component
GO:0036057	slit diaphragm	1	920	7	14857	0.00108696	0.000471158	2.30699	5420	PODXL	0.360815	0.677944	cellular_component
GO:0061617	MICOS complex	1	920	7	14857	0.00108696	0.000471158	2.30699	84303	CHCHD6	0.360815	0.677944	cellular_component
GO:0032590	dendrite membrane	1	920	7	14857	0.00108696	0.000471158	2.30699	4355	MPP2	0.360815	0.677944	cellular_component
GO:0031462	Cul2-RING ubiquitin ligase complex	1	920	7	14857	0.00108696	0.000471158	2.30699	6923	ELOB	0.360815	0.677944	cellular_component
GO:0016593	Cdc73/Paf1 complex	1	920	7	14857	0.00108696	0.000471158	2.30699	5828	PEX2	0.360815	0.677944	cellular_component
GO:0016589	NURF complex	1	920	7	14857	0.00108696	0.000471158	2.30699	5928	RBBP4	0.360815	0.677944	cellular_component
GO:0005652	nuclear lamina	1	920	7	14857	0.00108696	0.000471158	2.30699	26502	NARF	0.360815	0.677944	cellular_component
GO:0031301	integral component of organelle membrane	1	920	7	14857	0.00108696	0.000471158	2.30699	51310	SLC22A17	0.360815	0.677944	cellular_component
GO:0043083	synaptic cleft	1	920	7	14857	0.00108696	0.000471158	2.30699	26052	DNM3	0.360815	0.677944	cellular_component
GO:0071260	cellular response to mechanical stimulus	3	817	35	13332	0.00367197	0.00262526	1.39871	7481;22927;6662	WNT11;HABP4;SOX9	0.363661	0.716868	biological_process
GO:0009611	response to wounding	3	817	35	13332	0.00367197	0.00262526	1.39871	3399;6507;22846	ID3;SLC1A3;VASH1	0.363661	0.716868	biological_process
GO:0005518	collagen binding	3	763	35	12391	0.00393185	0.00282463	1.39199	147372;1513;5118	CCBE1;CTSK;PCOLCE	0.366549	0.705111	molecular_function
GO:0005044	scavenger receptor activity	3	763	35	12391	0.00393185	0.00282463	1.39199	4035;284297;84000	LRP1;SSC5D;TMPRSS13	0.366549	0.705111	molecular_function
GO:0005080	protein kinase C binding	3	763	35	12391	0.00393185	0.00282463	1.39199	10611;2869;7155	PDLIM5;GRK5;TOP2B	0.366549	0.705111	molecular_function
GO:0003705	transcription factor activity, RNA polymerase II distal enhancer sequence-specific binding	3	763	35	12391	0.00393185	0.00282463	1.39199	5991;6662;2103	RFX3;SOX9;ESRRB	0.366549	0.705111	molecular_function
GO:0034220	ion transmembrane transport	9	817	126	13332	0.0110159	0.00945095	1.16559	441168;478;119395;53826;309;41;53373;1185;489	CALHM6;ATP1A3;CALHM3;FXYD6;ANXA6;ASIC1;TPCN1;CLCN6;ATP2A3	0.367107	0.716868	biological_process
GO:0005789	endoplasmic reticulum membrane	46	920	703	14857	0.05	0.0473178	1.05669	224;11161;9536;79603;3709;10908;84270;9524;79153;387521;51478;3156;89866;126410;813;51257;6319;84699;138311;66002;1717;6307;6252;489;1528;57704;113612;23767;83401;6713;257629;606495;2348;286144;1896;54972;84814;25956;114881;954;126129;8608;151742;2222;80055;1562	ALDH3A2;ERG28;PTGES;CERS4;ITPR2;PNPLA6;CARD19;TECR;GDPD3;TMEM189;HSD17B7;HMGCR;SEC16B;CYP4F22;CALU;MARCHF2;SCD;CREB3L3;FAM69B;CYP4F12;DHCR7;MSMO1;RTN1;ATP2A3;CYB5A;GBA2;CYP2U1;FLRT3;ELOVL3;SQLE;ANKS4B;CYB5RL;FOLR1;TRIQK;EDA;TMEM132A;PLPP7;SEC31B;OSBPL7;ENTPD2;CPT1C;RDH16;PPM1L;FDFT1;PGAP1;CYP2C18	0.369018	0.679353	cellular_component
GO:0016328	lateral plasma membrane	3	920	35	14857	0.00326087	0.00235579	1.38419	6904;6331;4070	TBCD;SCN5A;TACSTD2	0.369924	0.679353	cellular_component
GO:0030246	carbohydrate binding	6	763	80	12391	0.0078637	0.0064563	1.21799	130589;1272;100528032;5818;3822;26232	GALM;CNTN1;KLRC4-KLRK1;NECTIN1;KLRC2;FBXO2	0.370526	0.705111	molecular_function
GO:0006955	immune response	12	817	173	13332	0.0146879	0.0129763	1.1319	1241;25939;3122;4804;3109;4091;3681;2537;5818;161725;10512;1896	LTB4R;SAMHD1;HLA-DRA;NGFR;HLA-DMB;SMAD6;ITGAD;IFI6;NECTIN1;OTUD7A;SEMA3C;EDA	0.371367	0.716868	biological_process
GO:0042254	ribosome biogenesis	2	817	21	13332	0.00244798	0.00157516	1.55412	84273;6234	NOA1;RPS28	0.371772	0.716868	biological_process
GO:0032418	lysosome localization	2	817	21	13332	0.00244798	0.00157516	1.55412	10013;79929	HDAC6;MAP6D1	0.371772	0.716868	biological_process
GO:1903146	regulation of autophagy of mitochondrion	2	817	21	13332	0.00244798	0.00157516	1.55412	10013;1513	HDAC6;CTSK	0.371772	0.716868	biological_process
GO:0071773	cellular response to BMP stimulus	2	817	21	13332	0.00244798	0.00157516	1.55412	11173;6662	ADAMTS7;SOX9	0.371772	0.716868	biological_process
GO:0001657	ureteric bud development	2	817	21	13332	0.00244798	0.00157516	1.55412	9244;4091	CRLF1;SMAD6	0.371772	0.716868	biological_process
GO:0031623	receptor internalization	2	817	21	13332	0.00244798	0.00157516	1.55412	2868;4035	GRK4;LRP1	0.371772	0.716868	biological_process
GO:0019933	cAMP-mediated signaling	2	817	21	13332	0.00244798	0.00157516	1.55412	6662;11069	SOX9;RAPGEF4	0.371772	0.716868	biological_process
GO:0042594	response to starvation	2	817	21	13332	0.00244798	0.00157516	1.55412	2695;122622	GIP;ADSSL1	0.371772	0.716868	biological_process
GO:0015949	nucleobase-containing small molecule interconversion	2	817	21	13332	0.00244798	0.00157516	1.55412	221264;122481	AK9;AK7	0.371772	0.716868	biological_process
GO:0045880	positive regulation of smoothened signaling pathway	2	817	21	13332	0.00244798	0.00157516	1.55412	27152;27148	INTU;STK36	0.371772	0.716868	biological_process
GO:0070273	phosphatidylinositol-4-phosphate binding	2	763	21	12391	0.00262123	0.00169478	1.54665	79792;91404	GSDMD;SESTD1	0.374067	0.705111	molecular_function
GO:0003950	NAD+ ADP-ribosyltransferase activity	2	763	21	12391	0.00262123	0.00169478	1.54665	116969;23409	ART5;SIRT4	0.374067	0.705111	molecular_function
GO:0001784	phosphotyrosine residue binding	2	763	21	12391	0.00262123	0.00169478	1.54665	53358;5336	SHC3;PLCG2	0.374067	0.705111	molecular_function
GO:0016874	ligase activity	2	763	21	12391	0.00262123	0.00169478	1.54665	54492;286053	NEURL1B;NSMCE2	0.374067	0.705111	molecular_function
GO:0017046	peptide hormone binding	2	763	21	12391	0.00262123	0.00169478	1.54665	2696;30061	GIPR;SLC40A1	0.374067	0.705111	molecular_function
GO:0004298	threonine-type endopeptidase activity	2	763	21	12391	0.00262123	0.00169478	1.54665	5698;5696	PSMB9;PSMB8	0.374067	0.705111	molecular_function
GO:0003785	actin monomer binding	2	763	21	12391	0.00262123	0.00169478	1.54665	11151;11013	CORO1A;TMSB15A	0.374067	0.705111	molecular_function
GO:0030018	Z disc	7	920	95	14857	0.0076087	0.00639429	1.18992	2281;776;6331;5142;11346;91624;10273	FKBP1B;CACNA1D;SCN5A;PDE4B;SYNPO;NEXN;STUB1	0.374109	0.679353	cellular_component
GO:0043488	regulation of mRNA stability	6	817	81	13332	0.00734394	0.00607561	1.20876	5698;3312;23589;5696;5578;5709	PSMB9;HSPA8;CARHSP1;PSMB8;PRKCA;PSMD3	0.377365	0.716868	biological_process
GO:0006469	negative regulation of protein kinase activity	5	817	66	13332	0.00611995	0.0049505	1.23623	5859;94030;23767;146760;64798	QARS;LRRC4B;FLRT3;RTN4RL1;DEPTOR	0.380073	0.716868	biological_process
GO:0042147	retrograde transport, endosome to Golgi	5	817	66	13332	0.00611995	0.0049505	1.23623	51560;83874;1174;200576;55737	RAB6B;TBC1D10A;AP1S1;PIKFYVE;VPS35	0.380073	0.716868	biological_process
GO:0006120	mitochondrial electron transport, NADH to ubiquinone	3	817	36	13332	0.00367197	0.00270027	1.35985	4698;4720;4710	NDUFA5;NDUFS2;NDUFB4	0.380674	0.716868	biological_process
GO:0017137	Rab GTPase binding	9	763	127	12391	0.0117955	0.0102494	1.15085	83874;4804;54843;125058;9910;92558;79778;128344;84440	TBC1D10A;NGFR;SYTL2;TBC1D16;RABGAP1L;BICDL1;MICALL2;PIFO;RAB11FIP4	0.381346	0.705111	molecular_function
GO:0061418	regulation of transcription from RNA polymerase II promoter in response to hypoxia	4	817	51	13332	0.00489596	0.00382538	1.27986	5698;5709;6923;5696	PSMB9;PSMD3;ELOB;PSMB8	0.381681	0.716868	biological_process
GO:0045732	positive regulation of protein catabolic process	4	817	51	13332	0.00489596	0.00382538	1.27986	85407;4035;140462;6662	NKD1;LRP1;ASB9;SOX9	0.381681	0.716868	biological_process
GO:0001503	ossification	4	817	51	13332	0.00489596	0.00382538	1.27986	8519;6662;6569;7067	IFITM1;SOX9;SLC34A1;THRA	0.381681	0.716868	biological_process
GO:0005829	cytosol	236	920	3743	14857	0.256522	0.251935	1.01821	9066;10083;125058;8416;5578;84261;65009;55536;91647;10123;375593;5336;22832;92565;226;26027;7786;10156;57186;4091;684;139818;30061;9482;9939;53840;9244;284119;669;1528;9141;23130;2781;283455;5211;114088;440689;57606;8495;25801;2868;10597;23589;55715;200576;6210;51684;5709;6192;79792;4776;5409;5164;110091775;55811;25830;23205;51693;55337;9918;5261;8497;123591;11188;9344;89866;56270;51560;22994;521…	SYT7;USH1C;TBC1D16;ANXA9;PRKCA;FBXW9;NDRG4;CDCA7L;ATPAF2;ARL4C;TRIM73;PLCG2;CEP162;FANK1;ALDOA;ACOT11;MAP3K12;RASA4;RALGAPA2;SMAD6;BST2;DOCK11;SLC40A1;STX8;RBM8A;TRIM34;CRLF1;CAVIN1;BPGM;CYB5A;PDCD5;ATG2A;GNAZ;KSR2;PFKL;TRIM9;HIST2H2BF;SLAIN2;PPFIBP2;GCA;GRK4;TRAPPC2B;CARHSP1;DOK4;PIKFYVE;RPS15A;SUFU;PSMD3;RPS4Y1;GSDMD;NFATC4;PNMT;PDK2;C21orf59-TCP10L;ADCY10;SULT4A1;ACSBG1;TRAPPC2L;C19orf66;NCAPD…	0.383297	0.679353	cellular_component
GO:0001047	core promoter binding	3	763	36	12391	0.00393185	0.00290533	1.35332	10013;2103;57658	HDAC6;ESRRB;CALCOCO1	0.383633	0.705111	molecular_function
GO:0001618	virus receptor activity	3	763	36	12391	0.00393185	0.00290533	1.35332	5819;5818;6554	NECTIN2;NECTIN1;SLC10A1	0.383633	0.705111	molecular_function
GO:0005244	voltage-gated ion channel activity	3	763	36	12391	0.00393185	0.00290533	1.35332	10089;9022;6331	KCNK7;CLIC3;SCN5A	0.383633	0.705111	molecular_function
GO:0060170	ciliary membrane	3	920	36	14857	0.00326087	0.0024231	1.34574	27241;23288;79867	BBS9;IQCE;TCTN2	0.387083	0.679353	cellular_component
GO:0005667	transcription factor complex	9	920	127	14857	0.00978261	0.00854816	1.14441	333929;9935;8521;7528;5991;4091;4776;8804;5087	SNAI3;MAFB;GCM1;YY1;RFX3;SMAD6;NFATC4;CREG1;PBX1	0.387733	0.679353	cellular_component
GO:0000122	negative regulation of transcription from RNA polymerase II promoter	31	817	476	13332	0.0379437	0.0357036	1.06274	9678;10919;341405;4488;140290;3280;10732;389058;7329;6097;6208;10472;54880;9139;5569;6934;5828;1428;7025;3398;4929;5187;3399;29883;84159;4208;7528;25959;53335;51684;23650	PHF14;EHMT2;ANKRD33;MSX2;TCP10L;HES1;TCFL5;SP5;UBE2I;RORC;RPS14;ZBTB18;BCOR;CBFA2T2;PKIA;TCF7L2;PEX2;CRYM;NR2F1;ID2;NR4A2;PER1;ID3;CNOT7;ARID5B;MEF2C;YY1;KANK2;BCL11A;SUFU;TRIM29	0.388426	0.716868	biological_process
GO:0015629	actin cytoskeleton	11	920	158	14857	0.0119565	0.0106347	1.12429	226;9696;83543;10788;10611;11346;11078;9001;10699;200539;9344	ALDOA;CROCC;AIF1L;IQGAP2;PDLIM5;SYNPO;TRIOBP;HAP1;CORIN;ANKRD23;TAOK2	0.388838	0.679353	cellular_component
GO:0000287	magnesium ion binding	11	763	159	12391	0.0144168	0.0128319	1.12351	55811;10396;3419;2026;147699;6196;5414;130106;10518;283927;5315	ADCY10;ATP8A1;IDH3A;ENO2;PPM1N;RPS6KA2;SEPTIN4;CIB4;CIB2;NUDT7;PKM	0.389684	0.705111	molecular_function
GO:0032496	response to lipopolysaccharide	5	817	67	13332	0.00611995	0.0050255	1.21778	4804;9536;342979;4016;5336	NGFR;PTGES;PALM3;LOXL1;PLCG2	0.392452	0.716868	biological_process
GO:0050830	defense response to Gram-positive bacterium	5	817	67	13332	0.00611995	0.0050255	1.21778	122258;3133;100528032;79792;284297	SPACA7;HLA-E;KLRC4-KLRK1;GSDMD;SSC5D	0.392452	0.716868	biological_process
GO:0002576	platelet degranulation	5	817	67	13332	0.00611995	0.0050255	1.21778	5768;226;22927;10916;3700	QSOX1;ALDOA;HABP4;MAGED2;ITIH4	0.392452	0.716868	biological_process
GO:1901215	negative regulation of neuron death	2	817	22	13332	0.00244798	0.00165017	1.48348	5176;55737	SERPINF1;VPS35	0.394056	0.716868	biological_process
GO:0048701	embryonic cranial skeleton morphogenesis	2	817	22	13332	0.00244798	0.00165017	1.48348	10736;9742	SIX2;IFT140	0.394056	0.716868	biological_process
GO:0015992	proton transport	2	817	22	13332	0.00244798	0.00165017	1.48348	9481;534	SLC25A27;ATP6V1G2	0.394056	0.716868	biological_process
GO:0045814	negative regulation of gene expression, epigenetic	2	817	22	13332	0.00244798	0.00165017	1.48348	8357;5928	HIST1H3H;RBBP4	0.394056	0.716868	biological_process
GO:0090263	positive regulation of canonical Wnt signaling pathway	7	817	98	13332	0.00856793	0.00735074	1.16559	5698;51704;5696;5709;55366;1896;55737	PSMB9;GPRC5B;PSMB8;PSMD3;LGR4;EDA;VPS35	0.394529	0.716868	biological_process
GO:0080025	phosphatidylinositol-3,5-bisphosphate binding	2	763	22	12391	0.00262123	0.00177548	1.47635	56270;91404	WDR45B;SESTD1	0.396427	0.705111	molecular_function
GO:0006974	cellular response to DNA damage stimulus	10	817	145	13332	0.0122399	0.0108761	1.1254	7528;55367;51149;84303;83943;23409;51347;84266;9344;140733	YY1;PIDD1;MRNIP;CHCHD6;IMMP2L;SIRT4;TAOK3;ALKBH7;TAOK2;MACROD2	0.396885	0.716868	biological_process
GO:0071391	cellular response to estrogen stimulus	1	817	8	13332	0.00122399	0.00060006	2.03978	1393	CRHBP	0.397128	0.716868	biological_process
GO:0033234	negative regulation of protein sumoylation	1	817	8	13332	0.00122399	0.00060006	2.03978	10362	HMG20B	0.397128	0.716868	biological_process
GO:1900246	positive regulation of RIG-I signaling pathway	1	817	8	13332	0.00122399	0.00060006	2.03978	79132	DHX58	0.397128	0.716868	biological_process
GO:0006111	regulation of gluconeogenesis	1	817	8	13332	0.00122399	0.00060006	2.03978	5164	PDK2	0.397128	0.716868	biological_process
GO:0035810	positive regulation of urine volume	1	817	8	13332	0.00122399	0.00060006	2.03978	4987	OPRL1	0.397128	0.716868	biological_process
GO:0043277	apoptotic cell clearance	1	817	8	13332	0.00122399	0.00060006	2.03978	4035	LRP1	0.397128	0.716868	biological_process
GO:0043586	tongue development	1	817	8	13332	0.00122399	0.00060006	2.03978	9992	KCNE2	0.397128	0.716868	biological_process
GO:0042340	keratan sulfate catabolic process	1	817	8	13332	0.00122399	0.00060006	2.03978	2799	GNS	0.397128	0.716868	biological_process
GO:0070863	positive regulation of protein exit from endoplasmic reticulum	1	817	8	13332	0.00122399	0.00060006	2.03978	89866	SEC16B	0.397128	0.716868	biological_process
GO:0010470	regulation of gastrulation	1	817	8	13332	0.00122399	0.00060006	2.03978	286204	CRB2	0.397128	0.716868	biological_process
GO:0006517	protein deglycosylation	1	817	8	13332	0.00122399	0.00060006	2.03978	64772	ENGASE	0.397128	0.716868	biological_process
GO:0070932	histone H3 deacetylation	1	817	8	13332	0.00122399	0.00060006	2.03978	5187	PER1	0.397128	0.716868	biological_process
GO:0021846	cell proliferation in forebrain	1	817	8	13332	0.00122399	0.00060006	2.03978	170302	ARX	0.397128	0.716868	biological_process
GO:0007178	transmembrane receptor protein serine/threonine kinase signaling pathway	1	817	8	13332	0.00122399	0.00060006	2.03978	151742	PPM1L	0.397128	0.716868	biological_process
GO:0060088	auditory receptor cell stereocilium organization	1	817	8	13332	0.00122399	0.00060006	2.03978	161497	STRC	0.397128	0.716868	biological_process
GO:0051481	negative regulation of cytosolic calcium ion concentration	1	817	8	13332	0.00122399	0.00060006	2.03978	2969	GTF2I	0.397128	0.716868	biological_process
GO:0044257	cellular protein catabolic process	1	817	8	13332	0.00122399	0.00060006	2.03978	22898	DENND3	0.397128	0.716868	biological_process
GO:1900027	regulation of ruffle assembly	1	817	8	13332	0.00122399	0.00060006	2.03978	51057	WDPCP	0.397128	0.716868	biological_process
GO:0045475	locomotor rhythm	1	817	8	13332	0.00122399	0.00060006	2.03978	3398	ID2	0.397128	0.716868	biological_process
GO:0003215	cardiac right ventricle morphogenesis	1	817	8	13332	0.00122399	0.00060006	2.03978	10512	SEMA3C	0.397128	0.716868	biological_process
GO:0009168	purine ribonucleoside monophosphate biosynthetic process	1	817	8	13332	0.00122399	0.00060006	2.03978	122622	ADSSL1	0.397128	0.716868	biological_process
GO:0002084	protein depalmitoylation	1	817	8	13332	0.00122399	0.00060006	2.03978	81926	ABHD17A	0.397128	0.716868	biological_process
GO:0061036	positive regulation of cartilage development	1	817	8	13332	0.00122399	0.00060006	2.03978	6662	SOX9	0.397128	0.716868	biological_process
GO:0031110	regulation of microtubule polymerization or depolymerization	1	817	8	13332	0.00122399	0.00060006	2.03978	50861	STMN3	0.397128	0.716868	biological_process
GO:0071498	cellular response to fluid shear stress	1	817	8	13332	0.00122399	0.00060006	2.03978	4208	MEF2C	0.397128	0.716868	biological_process
GO:0010971	positive regulation of G2/M transition of mitotic cell cycle	1	817	8	13332	0.00122399	0.00060006	2.03978	6604	SMARCD3	0.397128	0.716868	biological_process
GO:0048148	behavioral response to cocaine	1	817	8	13332	0.00122399	0.00060006	2.03978	1815	DRD4	0.397128	0.716868	biological_process
GO:0001736	establishment of planar polarity	1	817	8	13332	0.00122399	0.00060006	2.03978	57822	GRHL3	0.397128	0.716868	biological_process
GO:0030318	melanocyte differentiation	1	817	8	13332	0.00122399	0.00060006	2.03978	4208	MEF2C	0.397128	0.716868	biological_process
GO:0030301	cholesterol transport	1	817	8	13332	0.00122399	0.00060006	2.03978	10577	NPC2	0.397128	0.716868	biological_process
GO:0034333	adherens junction assembly	1	817	8	13332	0.00122399	0.00060006	2.03978	6904	TBCD	0.397128	0.716868	biological_process
GO:0055078	sodium ion homeostasis	1	817	8	13332	0.00122399	0.00060006	2.03978	66002	CYP4F12	0.397128	0.716868	biological_process
GO:0033627	cell adhesion mediated by integrin	1	817	8	13332	0.00122399	0.00060006	2.03978	4856	NOV	0.397128	0.716868	biological_process
GO:0071651	positive regulation of chemokine (C-C motif) ligand 5 production	1	817	8	13332	0.00122399	0.00060006	2.03978	255231	MCOLN2	0.397128	0.716868	biological_process
GO:0006826	iron ion transport	1	817	8	13332	0.00122399	0.00060006	2.03978	5818	NECTIN1	0.397128	0.716868	biological_process
GO:0070166	enamel mineralization	1	817	8	13332	0.00122399	0.00060006	2.03978	5818	NECTIN1	0.397128	0.716868	biological_process
GO:0007289	spermatid nucleus differentiation	1	817	8	13332	0.00122399	0.00060006	2.03978	5819	NECTIN2	0.397128	0.716868	biological_process
GO:0010833	telomere maintenance via telomere lengthening	1	817	8	13332	0.00122399	0.00060006	2.03978	79991	STN1	0.397128	0.716868	biological_process
GO:0051205	protein insertion into membrane	1	817	8	13332	0.00122399	0.00060006	2.03978	116444	GRIN3B	0.397128	0.716868	biological_process
GO:0010459	negative regulation of heart rate	1	817	8	13332	0.00122399	0.00060006	2.03978	2281	FKBP1B	0.397128	0.716868	biological_process
GO:0009268	response to pH	1	817	8	13332	0.00122399	0.00060006	2.03978	41	ASIC1	0.397128	0.716868	biological_process
GO:1900004	negative regulation of serine-type endopeptidase activity	1	817	8	13332	0.00122399	0.00060006	2.03978	6691	SPINK2	0.397128	0.716868	biological_process
GO:0006956	complement activation	1	817	8	13332	0.00122399	0.00060006	2.03978	3078	CFHR1	0.397128	0.716868	biological_process
GO:0002089	lens morphogenesis in camera-type eye	1	817	8	13332	0.00122399	0.00060006	2.03978	5818	NECTIN1	0.397128	0.716868	biological_process
GO:0045745	positive regulation of G-protein coupled receptor protein signaling pathway	1	817	8	13332	0.00122399	0.00060006	2.03978	29767	TMOD2	0.397128	0.716868	biological_process
GO:0042359	vitamin D metabolic process	1	817	8	13332	0.00122399	0.00060006	2.03978	1591	CYP24A1	0.397128	0.716868	biological_process
GO:0031076	embryonic camera-type eye development	1	817	8	13332	0.00122399	0.00060006	2.03978	9742	IFT140	0.397128	0.716868	biological_process
GO:0071549	cellular response to dexamethasone stimulus	1	817	8	13332	0.00122399	0.00060006	2.03978	5176	SERPINF1	0.397128	0.716868	biological_process
GO:0086014	atrial cardiac muscle cell action potential	1	817	8	13332	0.00122399	0.00060006	2.03978	6331	SCN5A	0.397128	0.716868	biological_process
GO:2000637	positive regulation of gene silencing by miRNA	1	817	8	13332	0.00122399	0.00060006	2.03978	8087	FXR1	0.397128	0.716868	biological_process
GO:0060371	regulation of atrial cardiac muscle cell membrane depolarization	1	817	8	13332	0.00122399	0.00060006	2.03978	6331	SCN5A	0.397128	0.716868	biological_process
GO:0070848	response to growth factor	1	817	8	13332	0.00122399	0.00060006	2.03978	10013	HDAC6	0.397128	0.716868	biological_process
GO:0030007	cellular potassium ion homeostasis	1	817	8	13332	0.00122399	0.00060006	2.03978	478	ATP1A3	0.397128	0.716868	biological_process
GO:0003143	embryonic heart tube morphogenesis	1	817	8	13332	0.00122399	0.00060006	2.03978	3280	HES1	0.397128	0.716868	biological_process
GO:0042308	negative regulation of protein import into nucleus	1	817	8	13332	0.00122399	0.00060006	2.03978	5569	PKIA	0.397128	0.716868	biological_process
GO:0050435	amyloid-beta metabolic process	1	817	8	13332	0.00122399	0.00060006	2.03978	23025	UNC13A	0.397128	0.716868	biological_process
GO:0001946	lymphangiogenesis	1	817	8	13332	0.00122399	0.00060006	2.03978	147372	CCBE1	0.397128	0.716868	biological_process
GO:0097120	receptor localization to synapse	1	817	8	13332	0.00122399	0.00060006	2.03978	201134	CEP112	0.397128	0.716868	biological_process
GO:0007220	Notch receptor processing	1	817	8	13332	0.00122399	0.00060006	2.03978	92737	DNER	0.397128	0.716868	biological_process
GO:0032784	regulation of DNA-templated transcription, elongation	1	817	8	13332	0.00122399	0.00060006	2.03978	6919	TCEA2	0.397128	0.716868	biological_process
GO:0032486	Rap protein signal transduction	1	817	8	13332	0.00122399	0.00060006	2.03978	5908	RAP1B	0.397128	0.716868	biological_process
GO:0006559	L-phenylalanine catabolic process	1	817	8	13332	0.00122399	0.00060006	2.03978	883	KYAT1	0.397128	0.716868	biological_process
GO:2000059	negative regulation of protein ubiquitination involved in ubiquitin-dependent protein catabolic process	1	817	8	13332	0.00122399	0.00060006	2.03978	51684	SUFU	0.397128	0.716868	biological_process
GO:0001561	fatty acid alpha-oxidation	1	817	8	13332	0.00122399	0.00060006	2.03978	224	ALDH3A2	0.397128	0.716868	biological_process
GO:0006081	cellular aldehyde metabolic process	1	817	8	13332	0.00122399	0.00060006	2.03978	224	ALDH3A2	0.397128	0.716868	biological_process
GO:0000290	deadenylation-dependent decapping of nuclear-transcribed mRNA	1	817	8	13332	0.00122399	0.00060006	2.03978	29883	CNOT7	0.397128	0.716868	biological_process
GO:1902043	positive regulation of extrinsic apoptotic signaling pathway via death domain receptors	1	817	8	13332	0.00122399	0.00060006	2.03978	55367	PIDD1	0.397128	0.716868	biological_process
GO:0007613	memory	3	817	37	13332	0.00367197	0.00277528	1.3231	41;2695;478	ASIC1;GIP;ATP1A3	0.397584	0.716955	biological_process
GO:0045295	gamma-catenin binding	1	763	8	12391	0.00131062	0.00064563	2.02998	6934	TCF7L2	0.398653	0.705111	molecular_function
GO:1990782	protein tyrosine kinase binding	1	763	8	12391	0.00131062	0.00064563	2.02998	3320	HSP90AA1	0.398653	0.705111	molecular_function
GO:0005520	insulin-like growth factor binding	1	763	8	12391	0.00131062	0.00064563	2.02998	4856	NOV	0.398653	0.705111	molecular_function
GO:0004017	adenylate kinase activity	1	763	8	12391	0.00131062	0.00064563	2.02998	122481	AK7	0.398653	0.705111	molecular_function
GO:0089720	caspase binding	1	763	8	12391	0.00131062	0.00064563	2.02998	10017	BCL2L10	0.398653	0.705111	molecular_function
GO:0008553	hydrogen-exporting ATPase activity, phosphorylative mechanism	1	763	8	12391	0.00131062	0.00064563	2.02998	9114	ATP6V0D1	0.398653	0.705111	molecular_function
GO:0102391	decanoate--CoA ligase activity	1	763	8	12391	0.00131062	0.00064563	2.02998	23205	ACSBG1	0.398653	0.705111	molecular_function
GO:0097157	pre-mRNA intronic binding	1	763	8	12391	0.00131062	0.00064563	2.02998	6662	SOX9	0.398653	0.705111	molecular_function
GO:0005078	MAP-kinase scaffold activity	1	763	8	12391	0.00131062	0.00064563	2.02998	23542	MAPK8IP2	0.398653	0.705111	molecular_function
GO:0070402	NADPH binding	1	763	8	12391	0.00131062	0.00064563	2.02998	3156	HMGCR	0.398653	0.705111	molecular_function
GO:0005537	mannose binding	1	763	8	12391	0.00131062	0.00064563	2.02998	49	ACR	0.398653	0.705111	molecular_function
GO:0008526	phosphatidylinositol transporter activity	1	763	8	12391	0.00131062	0.00064563	2.02998	57605	PITPNM2	0.398653	0.705111	molecular_function
GO:0005314	high-affinity glutamate transmembrane transporter activity	1	763	8	12391	0.00131062	0.00064563	2.02998	6507	SLC1A3	0.398653	0.705111	molecular_function
GO:0071933	Arp2/3 complex binding	1	763	8	12391	0.00131062	0.00064563	2.02998	10788	IQGAP2	0.398653	0.705111	molecular_function
GO:0019869	chloride channel inhibitor activity	1	763	8	12391	0.00131062	0.00064563	2.02998	9482	STX8	0.398653	0.705111	molecular_function
GO:0017110	nucleoside-diphosphatase activity	1	763	8	12391	0.00131062	0.00064563	2.02998	954	ENTPD2	0.398653	0.705111	molecular_function
GO:0038036	sphingosine-1-phosphate receptor activity	1	763	8	12391	0.00131062	0.00064563	2.02998	53637	S1PR5	0.398653	0.705111	molecular_function
GO:0047760	butyrate-CoA ligase activity	1	763	8	12391	0.00131062	0.00064563	2.02998	6296	ACSM3	0.398653	0.705111	molecular_function
GO:0030881	beta-2-microglobulin binding	1	763	8	12391	0.00131062	0.00064563	2.02998	3133	HLA-E	0.398653	0.705111	molecular_function
GO:0019911	structural constituent of myelin sheath	1	763	8	12391	0.00131062	0.00064563	2.02998	400746	NCMAP	0.398653	0.705111	molecular_function
GO:0030306	ADP-ribosylation factor binding	1	763	8	12391	0.00131062	0.00064563	2.02998	84440	RAB11FIP4	0.398653	0.705111	molecular_function
GO:0005005	transmembrane-ephrin receptor activity	1	763	8	12391	0.00131062	0.00064563	2.02998	1944	EFNA3	0.398653	0.705111	molecular_function
GO:0005891	voltage-gated calcium channel complex	2	920	22	14857	0.00217391	0.00148078	1.46808	9254;776	CACNA2D2;CACNA1D	0.399177	0.679353	cellular_component
GO:0005875	microtubule associated complex	2	920	22	14857	0.00217391	0.00148078	1.46808	10013;2009	HDAC6;EML1	0.399177	0.679353	cellular_component
GO:0032420	stereocilium	2	920	22	14857	0.00217391	0.00148078	1.46808	10083;10518	USH1C;CIB2	0.399177	0.679353	cellular_component
GO:0000794	condensed nuclear chromosome	2	920	22	14857	0.00217391	0.00148078	1.46808	89765;6002	RSPH1;RGS12	0.399177	0.679353	cellular_component
GO:0005249	voltage-gated potassium channel activity	4	763	52	12391	0.00524246	0.00419659	1.24922	610;51305;3785;23416	HCN2;KCNK9;KCNQ2;KCNH3	0.399374	0.705111	molecular_function
GO:0030867	rough endoplasmic reticulum membrane	1	920	8	14857	0.00108696	0.000538467	2.01861	27346	TMEM97	0.400414	0.679353	cellular_component
GO:0005655	nucleolar ribonuclease P complex	1	920	8	14857	0.00108696	0.000538467	2.01861	51367	POP5	0.400414	0.679353	cellular_component
GO:0060091	kinocilium	1	920	8	14857	0.00108696	0.000538467	2.01861	161497	STRC	0.400414	0.679353	cellular_component
GO:0016581	NuRD complex	1	920	8	14857	0.00108696	0.000538467	2.01861	5928	RBBP4	0.400414	0.679353	cellular_component
GO:0016580	Sin3 complex	1	920	8	14857	0.00108696	0.000538467	2.01861	5928	RBBP4	0.400414	0.679353	cellular_component
GO:0008541	proteasome regulatory particle, lid subcomplex	1	920	8	14857	0.00108696	0.000538467	2.01861	5709	PSMD3	0.400414	0.679353	cellular_component
GO:0097038	perinuclear endoplasmic reticulum	1	920	8	14857	0.00108696	0.000538467	2.01861	114881	OSBPL7	0.400414	0.679353	cellular_component
GO:0031209	SCAR complex	1	920	8	14857	0.00108696	0.000538467	2.01861	55845	BRK1	0.400414	0.679353	cellular_component
GO:0000164	protein phosphatase type 1 complex	1	920	8	14857	0.00108696	0.000538467	2.01861	79660	PPP1R3B	0.400414	0.679353	cellular_component
GO:0000346	transcription export complex	1	920	8	14857	0.00108696	0.000538467	2.01861	26097	CHTOP	0.400414	0.679353	cellular_component
GO:0044798	nuclear transcription factor complex	1	920	8	14857	0.00108696	0.000538467	2.01861	6662	SOX9	0.400414	0.679353	cellular_component
GO:0050839	cell adhesion molecule binding	3	763	37	12391	0.00393185	0.00298604	1.31674	5819;101;5818	NECTIN2;ADAM8;NECTIN1	0.400609	0.705111	molecular_function
GO:0014704	intercalated disc	3	920	37	14857	0.00326087	0.00249041	1.30937	200539;817;6331	ANKRD23;CAMK2D;SCN5A	0.404127	0.679353	cellular_component
GO:0097542	ciliary tip	3	920	37	14857	0.00326087	0.00249041	1.30937	79659;51684;9742	DYNC2H1;SUFU;IFT140	0.404127	0.679353	cellular_component
GO:0031012	extracellular matrix	12	920	176	14857	0.0130435	0.0118463	1.10106	292;3312;10516;50859;79875;6210;284297;2199;6208;1291;4016;79148	SLC25A5;HSPA8;FBLN5;SPOCK3;THSD4;RPS15A;SSC5D;FBLN2;RPS14;COL6A1;LOXL1;MMP28	0.408071	0.679353	cellular_component
GO:0001077	transcriptional activator activity, RNA polymerase II proximal promoter sequence-specific DNA binding	12	763	177	12391	0.0157274	0.0142846	1.10101	2115;9935;8521;6662;9095;4208;4929;8576;10736;23635;4222;64641	ETV1;MAFB;GCM1;SOX9;TBX19;MEF2C;NR4A2;STK16;SIX2;SSBP2;MEOX1;EBF2	0.408117	0.705111	molecular_function
GO:0031225	anchored component of membrane	6	920	83	14857	0.00652174	0.00558659	1.16739	1944;130574;353091;684;1272;8581	EFNA3;LYPD6;RAET1G;BST2;CNTN1;LY6D	0.409306	0.679353	cellular_component
GO:0035264	multicellular organism growth	4	817	53	13332	0.00489596	0.0039754	1.23157	84159;3020;57468;1717	ARID5B;H3F3A;SLC12A5;DHCR7	0.409909	0.717539	biological_process
GO:0016241	regulation of macroautophagy	4	817	53	13332	0.00489596	0.0039754	1.23157	10013;58528;55737;23265	HDAC6;RRAGD;VPS35;EXOC7	0.409909	0.717539	biological_process
GO:0002479	antigen processing and presentation of exogenous peptide antigen via MHC class I, TAP-dependent	4	817	53	13332	0.00489596	0.0039754	1.23157	3133;5698;5709;5696	HLA-E;PSMB9;PSMD3;PSMB8	0.409909	0.717539	biological_process
GO:0007416	synapse assembly	4	817	53	13332	0.00489596	0.0039754	1.23157	2823;26052;92737;23767	GPM6A;DNM3;DNER;FLRT3	0.409909	0.717539	biological_process
GO:0016020	membrane	96	920	1512	14857	0.104348	0.10177	1.02533	51596;10908;10384;1291;8519;3123;226;7786;50862;684;1528;4924;4035;5211;65010;10455;6210;5709;5033;5818;6192;115294;83999;292;54814;972;7107;9918;11188;8357;6507;116969;25840;84699;58513;309;5331;23265;4070;8825;1815;5142;27241;10611;2026;83862;8799;6138;2281;8087;2172;10916;9514;478;5828;6319;1272;11052;79039;4121;1174;11151;23554;2969;79412;8581;81926;284297;819;9536;11069;3709;6208;8576;84284;…	CUTA;PNPLA6;BTN3A3;COL6A1;IFITM1;HLA-DRB1;ALDOA;MAP3K12;RNF141;BST2;CYB5A;NUCB1;LRP1;PFKL;SLC26A6;ECI2;RPS15A;PSMD3;P4HA1;NECTIN1;RPS4Y1;PCMTD1;KREMEN1;SLC25A5;QPCTL;CD74;GPR137B;NCAPD2;NISCH;HIST1H3H;SLC1A3;ART5;METTL7A;CREB3L3;EPS15L1;ANXA6;PLCB3;EXOC7;TACSTD2;LIN7A;DRD4;PDE4B;BBS9;PDLIM5;ENO2;TMEM120A;PEX11B;RPL15;FKBP1B;FXR1;FABP6;MAGED2;GAL3ST1;ATP1A3;PEX2;SCD;CNTN1;CPSF6;DDX54;MAN1A1;AP1S1;…	0.411702	0.679353	cellular_component
GO:0002020	protease binding	4	763	53	12391	0.00524246	0.0042773	1.22565	147372;4035;219743;49	CCBE1;LRP1;TYSND1;ACR	0.413518	0.705111	molecular_function
GO:0000139	Golgi membrane	28	920	429	14857	0.0304348	0.0288753	1.05401	10396;54814;972;403;51693;2635;9514;89866;3123;51560;84699;27333;51313;64711;9435;57704;4121;1174;10402;2348;54972;192683;79090;3122;10597;200576;3127;3133	ATP8A1;QPCTL;CD74;ARL3;TRAPPC2L;GBP3;GAL3ST1;SEC16B;HLA-DRB1;RAB6B;CREB3L3;GOLIM4;FAM198B;HS3ST6;CHST2;GBA2;MAN1A1;AP1S1;ST3GAL6;FOLR1;TMEM132A;SCAMP5;TRAPPC6A;HLA-DRA;TRAPPC2B;PIKFYVE;HLA-DRB5;HLA-E	0.414136	0.679353	cellular_component
GO:0030574	collagen catabolic process	3	817	38	13332	0.00367197	0.00285029	1.28828	5184;1513;1291	PEPD;CTSK;COL6A1	0.414367	0.717539	biological_process
GO:0009267	cellular response to starvation	3	817	38	13332	0.00367197	0.00285029	1.28828	3312;93664;10919	HSPA8;CADPS2;EHMT2	0.414367	0.717539	biological_process
GO:0038096	Fc-gamma receptor signaling pathway involved in phagocytosis	3	817	38	13332	0.00367197	0.00285029	1.28828	3320;5336;55845	HSP90AA1;PLCG2;BRK1	0.414367	0.717539	biological_process
GO:0001889	liver development	3	817	38	13332	0.00367197	0.00285029	1.28828	3280;84159;3157	HES1;ARID5B;HMGCS1	0.414367	0.717539	biological_process
GO:0007389	pattern specification process	2	817	23	13332	0.00244798	0.00172517	1.41898	57822;8831	GRHL3;SYNGAP1	0.415971	0.717539	biological_process
GO:0043507	positive regulation of JUN kinase activity	2	817	23	13332	0.00244798	0.00172517	1.41898	8322;51347	FZD4;TAOK3	0.415971	0.717539	biological_process
GO:0055072	iron ion homeostasis	2	817	23	13332	0.00244798	0.00172517	1.41898	56898;51310	BDH2;SLC22A17	0.415971	0.717539	biological_process
GO:0032760	positive regulation of tumor necrosis factor production	2	817	23	13332	0.00244798	0.00172517	1.41898	3133;4776	HLA-E;NFATC4	0.415971	0.717539	biological_process
GO:0032456	endocytic recycling	2	817	23	13332	0.00244798	0.00172517	1.41898	10123;79778	ARL4C;MICALL2	0.415971	0.717539	biological_process
GO:0017157	regulation of exocytosis	2	817	23	13332	0.00244798	0.00172517	1.41898	9001;11069	HAP1;RAPGEF4	0.415971	0.717539	biological_process
GO:0086010	membrane depolarization during action potential	2	817	23	13332	0.00244798	0.00172517	1.41898	53373;6331	TPCN1;SCN5A	0.415971	0.717539	biological_process
GO:0008654	phospholipid biosynthetic process	2	817	23	13332	0.00244798	0.00172517	1.41898	51477;10169	ISYNA1;SERF2	0.415971	0.717539	biological_process
GO:0002088	lens development in camera-type eye	2	817	23	13332	0.00244798	0.00172517	1.41898	50937;221322	CDON;TBC1D32	0.415971	0.717539	biological_process
GO:0016575	histone deacetylation	2	817	23	13332	0.00244798	0.00172517	1.41898	10013;54531	HDAC6;MIER2	0.415971	0.717539	biological_process
GO:0034332	adherens junction organization	2	817	23	13332	0.00244798	0.00172517	1.41898	5819;5818	NECTIN2;NECTIN1	0.415971	0.717539	biological_process
GO:0071377	cellular response to glucagon stimulus	2	817	23	13332	0.00244798	0.00172517	1.41898	5577;2788	PRKAR2B;GNG7	0.415971	0.717539	biological_process
GO:0006413	translational initiation	5	817	69	13332	0.00611995	0.00517552	1.18248	8666;6192;6210;6208;57002	EIF3G;RPS4Y1;RPS15A;RPS14;YAE1D1	0.41714	0.717539	biological_process
GO:0015631	tubulin binding	3	763	38	12391	0.00393185	0.00306674	1.28209	226;50861;2009	ALDOA;STMN3;EML1	0.417451	0.705111	molecular_function
GO:0005484	SNAP receptor activity	3	763	38	12391	0.00393185	0.00306674	1.28209	6843;6844;9482	VAMP1;VAMP2;STX8	0.417451	0.705111	molecular_function
GO:0019221	cytokine-mediated signaling pathway	8	817	116	13332	0.00979192	0.00870087	1.1254	94030;3312;23767;9244;3320;146760;6097;1896	LRRC4B;HSPA8;FLRT3;CRLF1;HSP90AA1;RTN4RL1;RORC;EDA	0.417967	0.717539	biological_process
GO:0030331	estrogen receptor binding	2	763	23	12391	0.00262123	0.00185619	1.41216	161582;79039	DNAAF4;DDX54	0.41841	0.705111	molecular_function
GO:0035869	ciliary transition zone	2	920	23	14857	0.00217391	0.00154809	1.40425	27241;22994	BBS9;CEP131	0.421233	0.679353	cellular_component
GO:0030864	cortical actin cytoskeleton	2	920	23	14857	0.00217391	0.00154809	1.40425	11151;130271	CORO1A;PLEKHH2	0.421233	0.679353	cellular_component
GO:0006811	ion transport	6	817	85	13332	0.00734394	0.00637564	1.15188	284129;6507;9725;57468;1468;65010	SLC26A11;SLC1A3;TMEM63A;SLC12A5;SLC25A10;SLC26A6	0.421843	0.717539	biological_process
GO:0006629	lipid metabolic process	6	817	85	13332	0.00734394	0.00637564	1.15188	2172;8608;3157;4035;114294;1056	FABP6;RDH16;HMGCS1;LRP1;LACTB;CEL	0.421843	0.717539	biological_process
GO:0007268	chemical synaptic transmission	12	817	180	13332	0.0146879	0.0135014	1.08788	2898;6507;27345;2563;440279;57468;9094;3785;30819;9001;4987;27115	GRIK2;SLC1A3;KCNMB4;GABRD;UNC13C;SLC12A5;UNC119;KCNQ2;KCNIP2;HAP1;OPRL1;PDE7B	0.424437	0.717539	biological_process
GO:0030674	protein binding, bridging	4	763	54	12391	0.00524246	0.004358	1.20295	11161;10273;7139;23767	ERG28;STUB1;TNNT2;FLRT3	0.427588	0.705111	molecular_function
GO:0001078	transcriptional repressor activity, RNA polymerase II proximal promoter sequence-specific DNA binding	7	763	101	12391	0.00917431	0.00815108	1.12553	7528;7025;3280;10732;53335;6097;4776	YY1;NR2F1;HES1;TCFL5;BCL11A;RORC;NFATC4	0.430058	0.705111	molecular_function
GO:0070588	calcium ion transmembrane transport	3	817	39	13332	0.00367197	0.00292529	1.25525	41;776;255231	ASIC1;CACNA1D;MCOLN2	0.430997	0.717539	biological_process
GO:0022625	cytosolic large ribosomal subunit	4	920	54	14857	0.00434783	0.00363465	1.19622	6160;6235;6167;6138	RPL31;RPS29;RPL37;RPL15	0.431839	0.679353	cellular_component
GO:0050768	negative regulation of neurogenesis	1	817	9	13332	0.00122399	0.000675068	1.81314	10683	DLL3	0.434095	0.717539	biological_process
GO:0009311	oligosaccharide metabolic process	1	817	9	13332	0.00122399	0.000675068	1.81314	10402	ST3GAL6	0.434095	0.717539	biological_process
GO:0035871	protein K11-linked deubiquitination	1	817	9	13332	0.00122399	0.000675068	1.81314	161725	OTUD7A	0.434095	0.717539	biological_process
GO:0051016	barbed-end actin filament capping	1	817	9	13332	0.00122399	0.000675068	1.81314	11078	TRIOBP	0.434095	0.717539	biological_process
GO:0097755	positive regulation of blood vessel diameter	1	817	9	13332	0.00122399	0.000675068	1.81314	59342	SCPEP1	0.434095	0.717539	biological_process
GO:0006703	estrogen biosynthetic process	1	817	9	13332	0.00122399	0.000675068	1.81314	51478	HSD17B7	0.434095	0.717539	biological_process
GO:0033235	positive regulation of protein sumoylation	1	817	9	13332	0.00122399	0.000675068	1.81314	23551	RASD2	0.434095	0.717539	biological_process
GO:2000045	regulation of G1/S transition of mitotic cell cycle	1	817	9	13332	0.00122399	0.000675068	1.81314	3398	ID2	0.434095	0.717539	biological_process
GO:0018095	protein polyglutamylation	1	817	9	13332	0.00122399	0.000675068	1.81314	25809	TTLL1	0.434095	0.717539	biological_process
GO:0050910	detection of mechanical stimulus involved in sensory perception of sound	1	817	9	13332	0.00122399	0.000675068	1.81314	161497	STRC	0.434095	0.717539	biological_process
GO:0007263	nitric oxide mediated signal transduction	1	817	9	13332	0.00122399	0.000675068	1.81314	51655	RASD1	0.434095	0.717539	biological_process
GO:0006885	regulation of pH	1	817	9	13332	0.00122399	0.000675068	1.81314	5164	PDK2	0.434095	0.717539	biological_process
GO:0006707	cholesterol catabolic process	1	817	9	13332	0.00122399	0.000675068	1.81314	1056	CEL	0.434095	0.717539	biological_process
GO:0032688	negative regulation of interferon-beta production	1	817	9	13332	0.00122399	0.000675068	1.81314	7528	YY1	0.434095	0.717539	biological_process
GO:0030728	ovulation	1	817	9	13332	0.00122399	0.000675068	1.81314	83943	IMMP2L	0.434095	0.717539	biological_process
GO:0042098	T cell proliferation	1	817	9	13332	0.00122399	0.000675068	1.81314	2281	FKBP1B	0.434095	0.717539	biological_process
GO:0045717	negative regulation of fatty acid biosynthetic process	1	817	9	13332	0.00122399	0.000675068	1.81314	3638	INSIG1	0.434095	0.717539	biological_process
GO:0045777	positive regulation of blood pressure	1	817	9	13332	0.00122399	0.000675068	1.81314	3398	ID2	0.434095	0.717539	biological_process
GO:0051764	actin crosslink formation	1	817	9	13332	0.00122399	0.000675068	1.81314	7139	TNNT2	0.434095	0.717539	biological_process
GO:0009142	nucleoside triphosphate biosynthetic process	1	817	9	13332	0.00122399	0.000675068	1.81314	122481	AK7	0.434095	0.717539	biological_process
GO:0022408	negative regulation of cell-cell adhesion	1	817	9	13332	0.00122399	0.000675068	1.81314	5420	PODXL	0.434095	0.717539	biological_process
GO:0010259	multicellular organism aging	1	817	9	13332	0.00122399	0.000675068	1.81314	494470	RNF165	0.434095	0.717539	biological_process
GO:0035136	forelimb morphogenesis	1	817	9	13332	0.00122399	0.000675068	1.81314	494470	RNF165	0.434095	0.717539	biological_process
GO:0046475	glycerophospholipid catabolic process	1	817	9	13332	0.00122399	0.000675068	1.81314	10908	PNPLA6	0.434095	0.717539	biological_process
GO:0030511	positive regulation of transforming growth factor beta receptor signaling pathway	1	817	9	13332	0.00122399	0.000675068	1.81314	1028	CDKN1C	0.434095	0.717539	biological_process
GO:0032786	positive regulation of DNA-templated transcription, elongation	1	817	9	13332	0.00122399	0.000675068	1.81314	80237	ELL3	0.434095	0.717539	biological_process
GO:0032233	positive regulation of actin filament bundle assembly	1	817	9	13332	0.00122399	0.000675068	1.81314	11346	SYNPO	0.434095	0.717539	biological_process
GO:0035909	aorta morphogenesis	1	817	9	13332	0.00122399	0.000675068	1.81314	4035	LRP1	0.434095	0.717539	biological_process
GO:0006349	regulation of gene expression by genetic imprinting	1	817	9	13332	0.00122399	0.000675068	1.81314	5926	ARID4A	0.434095	0.717539	biological_process
GO:0003203	endocardial cushion morphogenesis	1	817	9	13332	0.00122399	0.000675068	1.81314	6662	SOX9	0.434095	0.717539	biological_process
GO:0042311	vasodilation	1	817	9	13332	0.00122399	0.000675068	1.81314	6844	VAMP2	0.434095	0.717539	biological_process
GO:0015804	neutral amino acid transport	1	817	9	13332	0.00122399	0.000675068	1.81314	11136	SLC7A9	0.434095	0.717539	biological_process
GO:0006359	regulation of transcription from RNA polymerase III promoter	1	817	9	13332	0.00122399	0.000675068	1.81314	7629	ZNF76	0.434095	0.717539	biological_process
GO:0032753	positive regulation of interleukin-4 production	1	817	9	13332	0.00122399	0.000675068	1.81314	3133	HLA-E	0.434095	0.717539	biological_process
GO:0006476	protein deacetylation	1	817	9	13332	0.00122399	0.000675068	1.81314	10013	HDAC6	0.434095	0.717539	biological_process
GO:0046579	positive regulation of Ras protein signal transduction	1	817	9	13332	0.00122399	0.000675068	1.81314	221002	RASGEF1A	0.434095	0.717539	biological_process
GO:0060009	Sertoli cell development	1	817	9	13332	0.00122399	0.000675068	1.81314	6662	SOX9	0.434095	0.717539	biological_process
GO:0030101	natural killer cell activation	1	817	9	13332	0.00122399	0.000675068	1.81314	100528032	KLRC4-KLRK1	0.434095	0.717539	biological_process
GO:0045806	negative regulation of endocytosis	1	817	9	13332	0.00122399	0.000675068	1.81314	192683	SCAMP5	0.434095	0.717539	biological_process
GO:0016233	telomere capping	1	817	9	13332	0.00122399	0.000675068	1.81314	79991	STN1	0.434095	0.717539	biological_process
GO:0060322	head development	1	817	9	13332	0.00122399	0.000675068	1.81314	23767	FLRT3	0.434095	0.717539	biological_process
GO:0047496	vesicle transport along microtubule	1	817	9	13332	0.00122399	0.000675068	1.81314	9001	HAP1	0.434095	0.717539	biological_process
GO:0042347	negative regulation of NF-kappaB import into nucleus	1	817	9	13332	0.00122399	0.000675068	1.81314	4856	NOV	0.434095	0.717539	biological_process
GO:0050868	negative regulation of T cell activation	1	817	9	13332	0.00122399	0.000675068	1.81314	55824	PAG1	0.434095	0.717539	biological_process
GO:0001894	tissue homeostasis	1	817	9	13332	0.00122399	0.000675068	1.81314	6662	SOX9	0.434095	0.717539	biological_process
GO:0046951	ketone body biosynthetic process	1	817	9	13332	0.00122399	0.000675068	1.81314	56898	BDH2	0.434095	0.717539	biological_process
GO:0010457	centriole-centriole cohesion	1	817	9	13332	0.00122399	0.000675068	1.81314	9696	CROCC	0.434095	0.717539	biological_process
GO:0010717	regulation of epithelial to mesenchymal transition	1	817	9	13332	0.00122399	0.000675068	1.81314	80237	ELL3	0.434095	0.717539	biological_process
GO:0014059	regulation of dopamine secretion	1	817	9	13332	0.00122399	0.000675068	1.81314	9066	SYT7	0.434095	0.717539	biological_process
GO:0042445	hormone metabolic process	1	817	9	13332	0.00122399	0.000675068	1.81314	1393	CRHBP	0.434095	0.717539	biological_process
GO:0006768	biotin metabolic process	1	817	9	13332	0.00122399	0.000675068	1.81314	686	BTD	0.434095	0.717539	biological_process
GO:0050918	positive chemotaxis	1	817	9	13332	0.00122399	0.000675068	1.81314	11151	CORO1A	0.434095	0.717539	biological_process
GO:0044319	wound healing, spreading of cells	1	817	9	13332	0.00122399	0.000675068	1.81314	960	CD44	0.434095	0.717539	biological_process
GO:0071361	cellular response to ethanol	1	817	9	13332	0.00122399	0.000675068	1.81314	3709	ITPR2	0.434095	0.717539	biological_process
GO:1990573	potassium ion import across plasma membrane	1	817	9	13332	0.00122399	0.000675068	1.81314	610	HCN2	0.434095	0.717539	biological_process
GO:0015747	urate transport	1	817	9	13332	0.00122399	0.000675068	1.81314	9390	SLC22A13	0.434095	0.717539	biological_process
GO:0034122	negative regulation of toll-like receptor signaling pathway	1	817	9	13332	0.00122399	0.000675068	1.81314	55366	LGR4	0.434095	0.717539	biological_process
GO:1904263	positive regulation of TORC1 signaling	1	817	9	13332	0.00122399	0.000675068	1.81314	58528	RRAGD	0.434095	0.717539	biological_process
GO:0035640	exploration behavior	1	817	9	13332	0.00122399	0.000675068	1.81314	2695	GIP	0.434095	0.717539	biological_process
GO:0097110	scaffold protein binding	3	763	39	12391	0.00393185	0.00314745	1.24922	3709;3320;6331	ITPR2;HSP90AA1;SCN5A	0.434135	0.705111	molecular_function
GO:0008307	structural constituent of muscle	3	763	39	12391	0.00393185	0.00314745	1.24922	23336;7168;91624	SYNM;TPM1;NEXN	0.434135	0.705111	molecular_function
GO:0047372	acylglycerol lipase activity	1	763	9	12391	0.00131062	0.000726334	1.80443	1056	CEL	0.435706	0.705111	molecular_function
GO:0032041	NAD-dependent histone deacetylase activity (H3-K14 specific)	1	763	9	12391	0.00131062	0.000726334	1.80443	10013	HDAC6	0.435706	0.705111	molecular_function
GO:0008656	cysteine-type endopeptidase activator activity involved in apoptotic process	1	763	9	12391	0.00131062	0.000726334	1.80443	23786	BCL2L13	0.435706	0.705111	molecular_function
GO:0004702	signal transducer, downstream of receptor, with serine/threonine kinase activity	1	763	9	12391	0.00131062	0.000726334	1.80443	130399	ACVR1C	0.435706	0.705111	molecular_function
GO:0008331	high voltage-gated calcium channel activity	1	763	9	12391	0.00131062	0.000726334	1.80443	776	CACNA1D	0.435706	0.705111	molecular_function
GO:0035497	cAMP response element binding	1	763	9	12391	0.00131062	0.000726334	1.80443	84699	CREB3L3	0.435706	0.705111	molecular_function
GO:0001206	transcriptional repressor activity, RNA polymerase II distal enhancer sequence-specific binding	1	763	9	12391	0.00131062	0.000726334	1.80443	170302	ARX	0.435706	0.705111	molecular_function
GO:0005230	extracellular ligand-gated ion channel activity	1	763	9	12391	0.00131062	0.000726334	1.80443	2563	GABRD	0.435706	0.705111	molecular_function
GO:1904264	ubiquitin protein ligase activity involved in ERAD pathway	1	763	9	12391	0.00131062	0.000726334	1.80443	10273	STUB1	0.435706	0.705111	molecular_function
GO:0005436	sodium:phosphate symporter activity	1	763	9	12391	0.00131062	0.000726334	1.80443	6569	SLC34A1	0.435706	0.705111	molecular_function
GO:0004571	mannosyl-oligosaccharide 1,2-alpha-mannosidase activity	1	763	9	12391	0.00131062	0.000726334	1.80443	4121	MAN1A1	0.435706	0.705111	molecular_function
GO:0050811	GABA receptor binding	1	763	9	12391	0.00131062	0.000726334	1.80443	152789	JAKMIP1	0.435706	0.705111	molecular_function
GO:0042974	retinoic acid receptor binding	1	763	9	12391	0.00131062	0.000726334	1.80443	23532	PRAME	0.435706	0.705111	molecular_function
GO:0005041	low-density lipoprotein receptor activity	1	763	9	12391	0.00131062	0.000726334	1.80443	4035	LRP1	0.435706	0.705111	molecular_function
GO:0000900	translation repressor activity, nucleic acid binding	1	763	9	12391	0.00131062	0.000726334	1.80443	400961	PAIP2B	0.435706	0.705111	molecular_function
GO:0017016	Ras GTPase binding	1	763	9	12391	0.00131062	0.000726334	1.80443	11069	RAPGEF4	0.435706	0.705111	molecular_function
GO:0004303	estradiol 17-beta-dehydrogenase activity	1	763	9	12391	0.00131062	0.000726334	1.80443	51478	HSD17B7	0.435706	0.705111	molecular_function
GO:0042301	phosphate ion binding	1	763	9	12391	0.00131062	0.000726334	1.80443	122622	ADSSL1	0.435706	0.705111	molecular_function
GO:0004518	nuclease activity	1	763	9	12391	0.00131062	0.000726334	1.80443	80055	PGAP1	0.435706	0.705111	molecular_function
GO:0008081	phosphoric diester hydrolase activity	1	763	9	12391	0.00131062	0.000726334	1.80443	79153	GDPD3	0.435706	0.705111	molecular_function
GO:0008474	palmitoyl-(protein) hydrolase activity	1	763	9	12391	0.00131062	0.000726334	1.80443	81926	ABHD17A	0.435706	0.705111	molecular_function
GO:0006810	transport	8	817	118	13332	0.00979192	0.00885089	1.10632	292;2898;2563;6554;9482;3709;41;489	SLC25A5;GRIK2;GABRD;SLC10A1;STX8;ITPR2;ASIC1;ATP2A3	0.436858	0.717539	biological_process
GO:0032008	positive regulation of TOR signaling	2	817	24	13332	0.00244798	0.00180018	1.35985	58528;79726	RRAGD;WDR59	0.437479	0.717539	biological_process
GO:0031648	protein destabilization	2	817	24	13332	0.00244798	0.00180018	1.35985	5828;55737	PEX2;VPS35	0.437479	0.717539	biological_process
GO:0032729	positive regulation of interferon-gamma production	2	817	24	13332	0.00244798	0.00180018	1.35985	5142;100528032	PDE4B;KLRC4-KLRK1	0.437479	0.717539	biological_process
GO:0050714	positive regulation of protein secretion	2	817	24	13332	0.00244798	0.00180018	1.35985	4628;101	MYH10;ADAM8	0.437479	0.717539	biological_process
GO:0051973	positive regulation of telomerase activity	2	817	24	13332	0.00244798	0.00180018	1.35985	3320;225689	HSP90AA1;MAPK15	0.437479	0.717539	biological_process
GO:0005977	glycogen metabolic process	2	817	24	13332	0.00244798	0.00180018	1.35985	5261;79660	PHKG2;PPP1R3B	0.437479	0.717539	biological_process
GO:0034260	negative regulation of GTPase activity	2	817	24	13332	0.00244798	0.00180018	1.35985	100528032;10156	KLRC4-KLRK1;RASA4	0.437479	0.717539	biological_process
GO:0001658	branching involved in ureteric bud morphogenesis	2	817	24	13332	0.00244798	0.00180018	1.35985	7475;6662	WNT6;SOX9	0.437479	0.717539	biological_process
GO:0043280	positive regulation of cysteine-type endopeptidase activity involved in apoptotic process	2	817	24	13332	0.00244798	0.00180018	1.35985	130399;9141	ACVR1C;PDCD5	0.437479	0.717539	biological_process
GO:0007017	microtubule-based process	2	817	24	13332	0.00244798	0.00180018	1.35985	10381;8655	TUBB3;DYNLL1	0.437479	0.717539	biological_process
GO:0051017	actin filament bundle assembly	2	817	24	13332	0.00244798	0.00180018	1.35985	339768;10083	ESPNL;USH1C	0.437479	0.717539	biological_process
GO:0031089	platelet dense granule lumen	1	920	9	14857	0.00108696	0.000605775	1.79432	3700	ITIH4	0.437563	0.679353	cellular_component
GO:0005732	small nucleolar ribonucleoprotein complex	1	920	9	14857	0.00108696	0.000605775	1.79432	55651	NHP2	0.437563	0.679353	cellular_component
GO:0016010	dystrophin-associated glycoprotein complex	1	920	9	14857	0.00108696	0.000605775	1.79432	57692	MAGEE1	0.437563	0.679353	cellular_component
GO:1990023	mitotic spindle midzone	1	920	9	14857	0.00108696	0.000605775	1.79432	2009	EML1	0.437563	0.679353	cellular_component
GO:0045178	basal part of cell	1	920	9	14857	0.00108696	0.000605775	1.79432	55811	ADCY10	0.437563	0.679353	cellular_component
GO:0031932	TORC2 complex	1	920	9	14857	0.00108696	0.000605775	1.79432	143686	SESN3	0.437563	0.679353	cellular_component
GO:0043296	apical junction complex	1	920	9	14857	0.00108696	0.000605775	1.79432	5818	NECTIN1	0.437563	0.679353	cellular_component
GO:0035770	ribonucleoprotein granule	1	920	9	14857	0.00108696	0.000605775	1.79432	8087	FXR1	0.437563	0.679353	cellular_component
GO:0035145	exon-exon junction complex	1	920	9	14857	0.00108696	0.000605775	1.79432	9939	RBM8A	0.437563	0.679353	cellular_component
GO:1902711	GABA-A receptor complex	1	920	9	14857	0.00108696	0.000605775	1.79432	2563	GABRD	0.437563	0.679353	cellular_component
GO:0035098	ESC/E(Z) complex	1	920	9	14857	0.00108696	0.000605775	1.79432	5928	RBBP4	0.437563	0.679353	cellular_component
GO:0005858	axonemal dynein complex	1	920	9	14857	0.00108696	0.000605775	1.79432	146754	DNAH2	0.437563	0.679353	cellular_component
GO:0031224	intrinsic component of membrane	1	920	9	14857	0.00108696	0.000605775	1.79432	116151	FAM210B	0.437563	0.679353	cellular_component
GO:0070449	elongin complex	1	920	9	14857	0.00108696	0.000605775	1.79432	6923	ELOB	0.437563	0.679353	cellular_component
GO:0005605	basal lamina	1	920	9	14857	0.00108696	0.000605775	1.79432	954	ENTPD2	0.437563	0.679353	cellular_component
GO:0005747	mitochondrial respiratory chain complex I	3	920	39	14857	0.00326087	0.00262503	1.24222	4698;4720;4710	NDUFA5;NDUFS2;NDUFB4	0.437769	0.679353	cellular_component
GO:1902036	regulation of hematopoietic stem cell differentiation	4	817	55	13332	0.00489596	0.00412541	1.18678	5698;8357;5709;5696	PSMB9;HIST1H3H;PSMD3;PSMB8	0.437862	0.717539	biological_process
GO:0019706	protein-cysteine S-palmitoyltransferase activity	2	763	24	12391	0.00262123	0.00193689	1.35332	79844;254359	ZDHHC11;ZDHHC24	0.439978	0.705111	molecular_function
GO:0004866	endopeptidase inhibitor activity	2	763	24	12391	0.00262123	0.00193689	1.35332	3700;6691	ITIH4;SPINK2	0.439978	0.705111	molecular_function
GO:0004181	metallocarboxypeptidase activity	2	763	24	12391	0.00262123	0.00193689	1.35332	5184;1369	PEPD;CPN1	0.439978	0.705111	molecular_function
GO:0090543	Flemming body	2	920	24	14857	0.00217391	0.0016154	1.34574	84628;23265	NTNG2;EXOC7	0.442864	0.684723	cellular_component
GO:0019898	extrinsic component of membrane	4	920	55	14857	0.00434783	0.00370196	1.17447	9628;23130;56270;152789	RGS6;ATG2A;WDR45B;JAKMIP1	0.445865	0.686829	cellular_component
GO:0010506	regulation of autophagy	3	817	40	13332	0.00367197	0.0030003	1.22387	10013;58528;114881	HDAC6;RRAGD;OSBPL7	0.447453	0.723124	biological_process
GO:0030374	ligand-dependent nuclear receptor transcription coactivator activity	3	763	40	12391	0.00393185	0.00322815	1.21799	57658;6604;170261	CALCOCO1;SMARCD3;ZCCHC12	0.450639	0.705111	molecular_function
GO:0030168	platelet activation	4	817	56	13332	0.00489596	0.00420042	1.16559	954;5578;3709;5336	ENTPD2;PRKCA;ITPR2;PLCG2	0.451697	0.723124	biological_process
GO:0033209	tumor necrosis factor-mediated signaling pathway	5	817	72	13332	0.00611995	0.00540054	1.13321	5698;149951;5696;5709;1896	PSMB9;COMMD7;PSMB8;PSMD3;EDA	0.453826	0.723124	biological_process
GO:0006461	protein complex assembly	6	817	88	13332	0.00734394	0.00660066	1.11261	6662;972;9223;3280;11136;6923	SOX9;CD74;MAGI1;HES1;SLC7A9;ELOB	0.454935	0.723124	biological_process
GO:0030049	muscle filament sliding	2	817	25	13332	0.00244798	0.00187519	1.30546	7139;7137	TNNT2;TNNI3	0.458548	0.723124	biological_process
GO:0060291	long-term synaptic potentiation	2	817	25	13332	0.00244798	0.00187519	1.30546	2695;4355	GIP;MPP2	0.458548	0.723124	biological_process
GO:0045599	negative regulation of fat cell differentiation	2	817	25	13332	0.00244798	0.00187519	1.30546	3638;338761	INSIG1;C1QL4	0.458548	0.723124	biological_process
GO:0048705	skeletal system morphogenesis	2	817	25	13332	0.00244798	0.00187519	1.30546	84159;9742	ARID5B;IFT140	0.458548	0.723124	biological_process
GO:0048167	regulation of synaptic plasticity	2	817	25	13332	0.00244798	0.00187519	1.30546	8831;4776	SYNGAP1;NFATC4	0.458548	0.723124	biological_process
GO:0001046	core promoter sequence-specific DNA binding	2	763	25	12391	0.00262123	0.00201759	1.29919	6662;4222	SOX9;MEOX1	0.461099	0.705111	molecular_function
GO:0015276	ligand-gated ion channel activity	2	763	25	12391	0.00262123	0.00201759	1.29919	2898;309	GRIK2;ANXA6	0.461099	0.705111	molecular_function
GO:0005882	intermediate filament	5	920	72	14857	0.00543478	0.0048462	1.12145	5411;25984;23336;55329;3882	PNN;KRT23;SYNM;MNS1;KRT32	0.46297	0.704415	cellular_component
GO:0000902	cell morphogenesis	3	817	41	13332	0.00367197	0.00307531	1.19402	3988;101;4487	LIPA;ADAM8;MSX1	0.463714	0.723124	biological_process
GO:0042472	inner ear morphogenesis	3	817	41	13332	0.00367197	0.00307531	1.19402	3638;9935;10083	INSIG1;MAFB;USH1C	0.463714	0.723124	biological_process
GO:0006521	regulation of cellular amino acid metabolic process	3	817	41	13332	0.00367197	0.00307531	1.19402	5698;5709;5696	PSMB9;PSMD3;PSMB8	0.463714	0.723124	biological_process
GO:0007623	circadian rhythm	3	817	41	13332	0.00367197	0.00307531	1.19402	3399;5187;50865	ID3;PER1;HEBP1	0.463714	0.723124	biological_process
GO:0051607	defense response to virus	9	817	137	13332	0.0110159	0.010276	1.072	25939;3434;29883;684;55337;79132;53840;2635;8519	SAMHD1;IFIT1;CNOT7;BST2;C19orf66;DHX58;TRIM34;GBP3;IFITM1	0.464444	0.723124	biological_process
GO:0016042	lipid catabolic process	4	817	57	13332	0.00489596	0.00427543	1.14514	3988;5331;80821;8399	LIPA;PLCB3;DDHD1;PLA2G10	0.465421	0.723124	biological_process
GO:0030308	negative regulation of cell growth	5	817	73	13332	0.00611995	0.00547555	1.11769	3621;4487;684;7481;4856	ING1;MSX1;BST2;WNT11;NOV	0.465921	0.723124	biological_process
GO:1903955	positive regulation of protein targeting to mitochondrion	5	817	73	13332	0.00611995	0.00547555	1.11769	1513;79778;3280;3782;127700	CTSK;MICALL2;HES1;KCNN3;OSCP1	0.465921	0.723124	biological_process
GO:0004674	protein serine/threonine kinase activity	18	763	281	12391	0.0235911	0.0226777	1.04027	7786;8576;5165;388228;340371;2869;6196;5578;283455;130399;51347;9175;818;27148;817;5261;5891;9344	MAP3K12;STK16;PDK3;SBK1;NRBP2;GRK5;RPS6KA2;PRKCA;KSR2;ACVR1C;TAOK3;MAP3K13;CAMK2G;STK36;CAMK2D;PHKG2;MOK;TAOK2	0.466318	0.705111	molecular_function
GO:0002039	p53 binding	3	763	41	12391	0.00393185	0.00330885	1.18828	4487;10919;23650	MSX1;EHMT2;TRIM29	0.466942	0.705111	molecular_function
GO:0022904	respiratory electron transport chain	1	817	10	13332	0.00122399	0.000750075	1.63182	83943	IMMP2L	0.468798	0.723124	biological_process
GO:0006937	regulation of muscle contraction	1	817	10	13332	0.00122399	0.000750075	1.63182	309	ANXA6	0.468798	0.723124	biological_process
GO:0010762	regulation of fibroblast migration	1	817	10	13332	0.00122399	0.000750075	1.63182	51057	WDPCP	0.468798	0.723124	biological_process
GO:0006068	ethanol catabolic process	1	817	10	13332	0.00122399	0.000750075	1.63182	6817	SULT1A1	0.468798	0.723124	biological_process
GO:0071947	protein deubiquitination involved in ubiquitin-dependent protein catabolic process	1	817	10	13332	0.00122399	0.000750075	1.63182	161725	OTUD7A	0.468798	0.723124	biological_process
GO:0046827	positive regulation of protein export from nucleus	1	817	10	13332	0.00122399	0.000750075	1.63182	6934	TCF7L2	0.468798	0.723124	biological_process
GO:0033077	T cell differentiation in thymus	1	817	10	13332	0.00122399	0.000750075	1.63182	9935	MAFB	0.468798	0.723124	biological_process
GO:0006665	sphingolipid metabolic process	1	817	10	13332	0.00122399	0.000750075	1.63182	124976	SPNS2	0.468798	0.723124	biological_process
GO:0033146	regulation of intracellular estrogen receptor signaling pathway	1	817	10	13332	0.00122399	0.000750075	1.63182	161582	DNAAF4	0.468798	0.723124	biological_process
GO:0006883	cellular sodium ion homeostasis	1	817	10	13332	0.00122399	0.000750075	1.63182	478	ATP1A3	0.468798	0.723124	biological_process
GO:0045445	myoblast differentiation	1	817	10	13332	0.00122399	0.000750075	1.63182	3156	HMGCR	0.468798	0.723124	biological_process
GO:0097192	extrinsic apoptotic signaling pathway in absence of ligand	1	817	10	13332	0.00122399	0.000750075	1.63182	10017	BCL2L10	0.468798	0.723124	biological_process
GO:0010592	positive regulation of lamellipodium assembly	1	817	10	13332	0.00122399	0.000750075	1.63182	55845	BRK1	0.468798	0.723124	biological_process
GO:0010288	response to lead ion	1	817	10	13332	0.00122399	0.000750075	1.63182	6569	SLC34A1	0.468798	0.723124	biological_process
GO:0061436	establishment of skin barrier	1	817	10	13332	0.00122399	0.000750075	1.63182	57822	GRHL3	0.468798	0.723124	biological_process
GO:0060294	cilium movement involved in cell motility	1	817	10	13332	0.00122399	0.000750075	1.63182	150483	TEKT4	0.468798	0.723124	biological_process
GO:0017156	calcium ion regulated exocytosis	1	817	10	13332	0.00122399	0.000750075	1.63182	11069	RAPGEF4	0.468798	0.723124	biological_process
GO:0048714	positive regulation of oligodendrocyte differentiation	1	817	10	13332	0.00122399	0.000750075	1.63182	118738	ZNF488	0.468798	0.723124	biological_process
GO:0032793	positive regulation of CREB transcription factor activity	1	817	10	13332	0.00122399	0.000750075	1.63182	57118	CAMK1D	0.468798	0.723124	biological_process
GO:0033344	cholesterol efflux	1	817	10	13332	0.00122399	0.000750075	1.63182	10577	NPC2	0.468798	0.723124	biological_process
GO:0035563	positive regulation of chromatin binding	1	817	10	13332	0.00122399	0.000750075	1.63182	64641	EBF2	0.468798	0.723124	biological_process
GO:0034453	microtubule anchoring	1	817	10	13332	0.00122399	0.000750075	1.63182	399693	CCDC187	0.468798	0.723124	biological_process
GO:0007398	ectoderm development	1	817	10	13332	0.00122399	0.000750075	1.63182	57822	GRHL3	0.468798	0.723124	biological_process
GO:0051276	chromosome organization	1	817	10	13332	0.00122399	0.000750075	1.63182	7528	YY1	0.468798	0.723124	biological_process
GO:0042346	positive regulation of NF-kappaB import into nucleus	1	817	10	13332	0.00122399	0.000750075	1.63182	1896	EDA	0.468798	0.723124	biological_process
GO:0030220	platelet formation	1	817	10	13332	0.00122399	0.000750075	1.63182	4208	MEF2C	0.468798	0.723124	biological_process
GO:0043200	response to amino acid	1	817	10	13332	0.00122399	0.000750075	1.63182	2695	GIP	0.468798	0.723124	biological_process
GO:0051090	regulation of DNA binding transcription factor activity	1	817	10	13332	0.00122399	0.000750075	1.63182	27148	STK36	0.468798	0.723124	biological_process
GO:0031293	membrane protein intracellular domain proteolysis	1	817	10	13332	0.00122399	0.000750075	1.63182	4804	NGFR	0.468798	0.723124	biological_process
GO:0050908	detection of light stimulus involved in visual perception	1	817	10	13332	0.00122399	0.000750075	1.63182	388531	RGS9BP	0.468798	0.723124	biological_process
GO:0001836	release of cytochrome c from mitochondria	1	817	10	13332	0.00122399	0.000750075	1.63182	2537	IFI6	0.468798	0.723124	biological_process
GO:0042755	eating behavior	1	817	10	13332	0.00122399	0.000750075	1.63182	4987	OPRL1	0.468798	0.723124	biological_process
GO:0001881	receptor recycling	1	817	10	13332	0.00122399	0.000750075	1.63182	819	CAMLG	0.468798	0.723124	biological_process
GO:0035641	locomotory exploration behavior	1	817	10	13332	0.00122399	0.000750075	1.63182	2571	GAD1	0.468798	0.723124	biological_process
GO:0009888	tissue development	1	817	10	13332	0.00122399	0.000750075	1.63182	55504	TNFRSF19	0.468798	0.723124	biological_process
GO:0086064	cell communication by electrical coupling involved in cardiac conduction	1	817	10	13332	0.00122399	0.000750075	1.63182	478	ATP1A3	0.468798	0.723124	biological_process
GO:0051403	stress-activated MAPK cascade	1	817	10	13332	0.00122399	0.000750075	1.63182	9344	TAOK2	0.468798	0.723124	biological_process
GO:0006836	neurotransmitter transport	1	817	10	13332	0.00122399	0.000750075	1.63182	28968	SLC6A16	0.468798	0.723124	biological_process
GO:0032228	regulation of synaptic transmission, GABAergic	1	817	10	13332	0.00122399	0.000750075	1.63182	11188	NISCH	0.468798	0.723124	biological_process
GO:0072001	renal system development	1	817	10	13332	0.00122399	0.000750075	1.63182	9742	IFT140	0.468798	0.723124	biological_process
GO:0006996	organelle organization	1	817	10	13332	0.00122399	0.000750075	1.63182	3800	KIF5C	0.468798	0.723124	biological_process
GO:1990403	embryonic brain development	1	817	10	13332	0.00122399	0.000750075	1.63182	9742	IFT140	0.468798	0.723124	biological_process
GO:0046949	fatty-acyl-CoA biosynthetic process	1	817	10	13332	0.00122399	0.000750075	1.63182	6319	SCD	0.468798	0.723124	biological_process
GO:0060213	positive regulation of nuclear-transcribed mRNA poly(A) tail shortening	1	817	10	13332	0.00122399	0.000750075	1.63182	29883	CNOT7	0.468798	0.723124	biological_process
GO:0030048	actin filament-based movement	1	817	10	13332	0.00122399	0.000750075	1.63182	4628	MYH10	0.468798	0.723124	biological_process
GO:0035518	histone H2A monoubiquitination	1	817	10	13332	0.00122399	0.000750075	1.63182	54880	BCOR	0.468798	0.723124	biological_process
GO:0032332	positive regulation of chondrocyte differentiation	1	817	10	13332	0.00122399	0.000750075	1.63182	6662	SOX9	0.468798	0.723124	biological_process
GO:0043149	stress fiber assembly	1	817	10	13332	0.00122399	0.000750075	1.63182	10580	SORBS1	0.468798	0.723124	biological_process
GO:0032230	positive regulation of synaptic transmission, GABAergic	1	817	10	13332	0.00122399	0.000750075	1.63182	9001	HAP1	0.468798	0.723124	biological_process
GO:0070528	protein kinase C signaling	1	817	10	13332	0.00122399	0.000750075	1.63182	65010	SLC26A6	0.468798	0.723124	biological_process
GO:0005528	FK506 binding	1	763	10	12391	0.00131062	0.000807037	1.62398	2281	FKBP1B	0.470479	0.705111	molecular_function
GO:0005328	neurotransmitter:sodium symporter activity	1	763	10	12391	0.00131062	0.000807037	1.62398	28968	SLC6A16	0.470479	0.705111	molecular_function
GO:0050431	transforming growth factor beta binding	1	763	10	12391	0.00131062	0.000807037	1.62398	117166	WFIKKN1	0.470479	0.705111	molecular_function
GO:0017134	fibroblast growth factor binding	1	763	10	12391	0.00131062	0.000807037	1.62398	6331	SCN5A	0.470479	0.705111	molecular_function
GO:0005391	sodium:potassium-exchanging ATPase activity	1	763	10	12391	0.00131062	0.000807037	1.62398	478	ATP1A3	0.470479	0.705111	molecular_function
GO:0004890	GABA-A receptor activity	1	763	10	12391	0.00131062	0.000807037	1.62398	2563	GABRD	0.470479	0.705111	molecular_function
GO:0017017	MAP kinase tyrosine/serine/threonine phosphatase activity	1	763	10	12391	0.00131062	0.000807037	1.62398	1844	DUSP2	0.470479	0.705111	molecular_function
GO:0030898	actin-dependent ATPase activity	1	763	10	12391	0.00131062	0.000807037	1.62398	4628	MYH10	0.470479	0.705111	molecular_function
GO:0005539	glycosaminoglycan binding	1	763	10	12391	0.00131062	0.000807037	1.62398	50859	SPOCK3	0.470479	0.705111	molecular_function
GO:0015175	neutral amino acid transmembrane transporter activity	1	763	10	12391	0.00131062	0.000807037	1.62398	11136	SLC7A9	0.470479	0.705111	molecular_function
GO:0071837	HMG box domain binding	1	763	10	12391	0.00131062	0.000807037	1.62398	4222	MEOX1	0.470479	0.705111	molecular_function
GO:0004526	ribonuclease P activity	1	763	10	12391	0.00131062	0.000807037	1.62398	51367	POP5	0.470479	0.705111	molecular_function
GO:0000983	transcription factor activity, RNA polymerase II core promoter sequence-specific DNA binding	1	763	10	12391	0.00131062	0.000807037	1.62398	4208	MEF2C	0.470479	0.705111	molecular_function
GO:0031434	mitogen-activated protein kinase kinase binding	1	763	10	12391	0.00131062	0.000807037	1.62398	9344	TAOK2	0.470479	0.705111	molecular_function
GO:0001965	G-protein alpha-subunit binding	1	763	10	12391	0.00131062	0.000807037	1.62398	4924	NUCB1	0.470479	0.705111	molecular_function
GO:0016209	antioxidant activity	1	763	10	12391	0.00131062	0.000807037	1.62398	84293	FAM213A	0.470479	0.705111	molecular_function
GO:0004697	protein kinase C activity	1	763	10	12391	0.00131062	0.000807037	1.62398	5578	PRKCA	0.470479	0.705111	molecular_function
GO:0016788	hydrolase activity, acting on ester bonds	1	763	10	12391	0.00131062	0.000807037	1.62398	80055	PGAP1	0.470479	0.705111	molecular_function
GO:0015194	L-serine transmembrane transporter activity	1	763	10	12391	0.00131062	0.000807037	1.62398	10169	SERF2	0.470479	0.705111	molecular_function
GO:0004016	adenylate cyclase activity	1	763	10	12391	0.00131062	0.000807037	1.62398	55811	ADCY10	0.470479	0.705111	molecular_function
GO:0015248	sterol transporter activity	1	763	10	12391	0.00131062	0.000807037	1.62398	114881	OSBPL7	0.470479	0.705111	molecular_function
GO:0004535	poly(A)-specific ribonuclease activity	1	763	10	12391	0.00131062	0.000807037	1.62398	29883	CNOT7	0.470479	0.705111	molecular_function
GO:0031957	very long-chain fatty acid-CoA ligase activity	1	763	10	12391	0.00131062	0.000807037	1.62398	23205	ACSBG1	0.470479	0.705111	molecular_function
GO:0030904	retromer complex	1	920	10	14857	0.00108696	0.000673083	1.61489	55737	VPS35	0.472412	0.704415	cellular_component
GO:0000974	Prp19 complex	1	920	10	14857	0.00108696	0.000673083	1.61489	3312	HSPA8	0.472412	0.704415	cellular_component
GO:0010369	chromocenter	1	920	10	14857	0.00108696	0.000673083	1.61489	55777	MBD5	0.472412	0.704415	cellular_component
GO:0017146	NMDA selective glutamate receptor complex	1	920	10	14857	0.00108696	0.000673083	1.61489	116444	GRIN3B	0.472412	0.704415	cellular_component
GO:0001527	microfibril	1	920	10	14857	0.00108696	0.000673083	1.61489	79875	THSD4	0.472412	0.704415	cellular_component
GO:0071564	npBAF complex	1	920	10	14857	0.00108696	0.000673083	1.61489	6604	SMARCD3	0.472412	0.704415	cellular_component
GO:0097504	Gemini of coiled bodies	1	920	10	14857	0.00108696	0.000673083	1.61489	22927	HABP4	0.472412	0.704415	cellular_component
GO:0042641	actomyosin	1	920	10	14857	0.00108696	0.000673083	1.61489	4628	MYH10	0.472412	0.704415	cellular_component
GO:0051056	regulation of small GTPase mediated signal transduction	7	817	106	13332	0.00856793	0.0079508	1.07762	84253;57186;9138;9912;6453;257106;397	GARNL3;RALGAPA2;ARHGEF1;ARHGAP44;ITSN1;ARHGAP30;ARHGDIB	0.475555	0.73048	biological_process
GO:0006886	intracellular protein transport	13	817	203	13332	0.0159119	0.0152265	1.04501	2898;83874;6843;4804;972;10013;6447;1174;54843;125058;169166;9910;9482	GRIK2;TBC1D10A;VAMP1;NGFR;CD74;HDAC6;SCG5;AP1S1;SYTL2;TBC1D16;SNX31;RABGAP1L;STX8	0.476139	0.73048	biological_process
GO:0010389	regulation of G2/M transition of mitotic cell cycle	4	817	58	13332	0.00489596	0.00435044	1.1254	5569;3320;22994;5577	PKIA;HSP90AA1;CEP131;PRKAR2B	0.47902	0.73048	biological_process
GO:0048477	oogenesis	2	817	26	13332	0.00244798	0.0019502	1.25525	3020;346673	H3F3A;STRA8	0.479151	0.73048	biological_process
GO:0034644	cellular response to UV	2	817	26	13332	0.00244798	0.0019502	1.25525	7528;4776	YY1;NFATC4	0.479151	0.73048	biological_process
GO:0007190	activation of adenylate cyclase activity	2	817	26	13332	0.00244798	0.0019502	1.25525	49;2696	ACR;GIPR	0.479151	0.73048	biological_process
GO:0006487	protein N-linked glycosylation	2	817	26	13332	0.00244798	0.0019502	1.25525	9514;55858	GAL3ST1;TMEM165	0.479151	0.73048	biological_process
GO:0030218	erythrocyte differentiation	2	817	26	13332	0.00244798	0.0019502	1.25525	7067;6208	THRA;RPS14	0.479151	0.73048	biological_process
GO:0034446	substrate adhesion-dependent cell spreading	2	817	26	13332	0.00244798	0.0019502	1.25525	8322;79778	FZD4;MICALL2	0.479151	0.73048	biological_process
GO:0014068	positive regulation of phosphatidylinositol 3-kinase signaling	2	817	26	13332	0.00244798	0.0019502	1.25525	51384;6662	WNT16;SOX9	0.479151	0.73048	biological_process
GO:0030901	midbrain development	2	817	26	13332	0.00244798	0.0019502	1.25525	3280;4487	HES1;MSX1	0.479151	0.73048	biological_process
GO:0043124	negative regulation of I-kappaB kinase/NF-kappaB signaling	2	817	26	13332	0.00244798	0.0019502	1.25525	161725;5187	OTUD7A;PER1	0.479151	0.73048	biological_process
GO:0001558	regulation of cell growth	3	817	42	13332	0.00367197	0.00315032	1.16559	9344;27346;10516	TAOK2;TMEM97;FBLN5	0.479762	0.73048	biological_process
GO:0046934	phosphatidylinositol-4,5-bisphosphate 3-kinase activity	2	763	26	12391	0.00262123	0.0020983	1.24922	145957;9542	NRG4;NRG2	0.481746	0.713459	molecular_function
GO:0051020	GTPase binding	2	763	26	12391	0.00262123	0.0020983	1.24922	58528;3320	RRAGD;HSP90AA1	0.481746	0.713459	molecular_function
GO:0004867	serine-type endopeptidase inhibitor activity	5	763	74	12391	0.00655308	0.00597208	1.09729	89932;117166;6691;5176;3700	PAPLN;WFIKKN1;SPINK2;SERPINF1;ITIH4	0.482239	0.713459	molecular_function
GO:0051087	chaperone binding	4	763	58	12391	0.00524246	0.00468082	1.11999	3280;6904;135138;478	HES1;TBCD;PACRG;ATP1A3	0.48284	0.713459	molecular_function
GO:0031490	chromatin DNA binding	3	763	42	12391	0.00393185	0.00338956	1.15999	7067;5187;57822	THRA;PER1;GRHL3	0.483027	0.713459	molecular_function
GO:0031430	M band	2	920	26	14857	0.00217391	0.00175002	1.24222	226;127495	ALDOA;LRRC39	0.48473	0.72022	cellular_component
GO:0051092	positive regulation of NF-kappaB transcription factor activity	5	817	75	13332	0.00611995	0.00562556	1.08788	55367;101;4919;9175;1896	PIDD1;ADAM8;ROR1;MAP3K13;EDA	0.489856	0.73048	biological_process
GO:0007169	transmembrane receptor protein tyrosine kinase signaling pathway	4	817	59	13332	0.00489596	0.00442544	1.10632	53358;4902;55824;4919	SHC3;NRTN;PAG1;ROR1	0.492482	0.73048	biological_process
GO:0001947	heart looping	3	817	43	13332	0.00367197	0.00322532	1.13848	2348;51684;4208	FOLR1;SUFU;MEF2C	0.49558	0.73048	biological_process
GO:0005089	Rho guanyl-nucleotide exchange factor activity	4	763	59	12391	0.00524246	0.00476152	1.10101	100271715;9138;139818;6453	ARHGEF33;ARHGEF1;DOCK11;ITSN1	0.496331	0.713459	molecular_function
GO:0045785	positive regulation of cell adhesion	2	817	27	13332	0.00244798	0.0020252	1.20876	5578;101	PRKCA;ADAM8	0.499265	0.73048	biological_process
GO:0051290	protein heterotetramerization	2	817	27	13332	0.00244798	0.0020252	1.20876	972;8357	CD74;HIST1H3H	0.499265	0.73048	biological_process
GO:0006986	response to unfolded protein	2	817	27	13332	0.00244798	0.0020252	1.20876	3320;3312	HSP90AA1;HSPA8	0.499265	0.73048	biological_process
GO:0007584	response to nutrient	2	817	27	13332	0.00244798	0.0020252	1.20876	3156;2696	HMGCR;GIPR	0.499265	0.73048	biological_process
GO:0051384	response to glucocorticoid	2	817	27	13332	0.00244798	0.0020252	1.20876	23205;1369	ACSBG1;CPN1	0.499265	0.73048	biological_process
GO:0045211	postsynaptic membrane	11	920	172	14857	0.0119565	0.011577	1.03278	9762;2898;116444;2563;79414;10611;93664;11141;11346;8825;57692	LZTS3;GRIK2;GRIN3B;GABRD;LRFN3;PDLIM5;CADPS2;IL1RAPL1;SYNPO;LIN7A;MAGEE1	0.500822	0.727281	cellular_component
GO:0051602	response to electrical stimulus	1	817	11	13332	0.00122399	0.000825083	1.48348	5864	RAB3A	0.501375	0.73048	biological_process
GO:1904355	positive regulation of telomere capping	1	817	11	13332	0.00122399	0.000825083	1.48348	225689	MAPK15	0.501375	0.73048	biological_process
GO:0050999	regulation of nitric-oxide synthase activity	1	817	11	13332	0.00122399	0.000825083	1.48348	3320	HSP90AA1	0.501375	0.73048	biological_process
GO:0006044	N-acetylglucosamine metabolic process	1	817	11	13332	0.00122399	0.000825083	1.48348	9435	CHST2	0.501375	0.73048	biological_process
GO:0001682	tRNA 5'-leader removal	1	817	11	13332	0.00122399	0.000825083	1.48348	51367	POP5	0.501375	0.73048	biological_process
GO:0001706	endoderm formation	1	817	11	13332	0.00122399	0.000825083	1.48348	1844	DUSP2	0.501375	0.73048	biological_process
GO:0010633	negative regulation of epithelial cell migration	1	817	11	13332	0.00122399	0.000825083	1.48348	4070	TACSTD2	0.501375	0.73048	biological_process
GO:1903076	regulation of protein localization to plasma membrane	1	817	11	13332	0.00122399	0.000825083	1.48348	9482	STX8	0.501375	0.73048	biological_process
GO:0007019	microtubule depolymerization	1	817	11	13332	0.00122399	0.000825083	1.48348	50861	STMN3	0.501375	0.73048	biological_process
GO:0033962	cytoplasmic mRNA processing body assembly	1	817	11	13332	0.00122399	0.000825083	1.48348	29883	CNOT7	0.501375	0.73048	biological_process
GO:0072657	protein localization to membrane	1	817	11	13332	0.00122399	0.000825083	1.48348	81926	ABHD17A	0.501375	0.73048	biological_process
GO:0010001	glial cell differentiation	1	817	11	13332	0.00122399	0.000825083	1.48348	92737	DNER	0.501375	0.73048	biological_process
GO:0014032	neural crest cell development	1	817	11	13332	0.00122399	0.000825083	1.48348	6662	SOX9	0.501375	0.73048	biological_process
GO:0060996	dendritic spine development	1	817	11	13332	0.00122399	0.000825083	1.48348	57468	SLC12A5	0.501375	0.73048	biological_process
GO:0034497	protein localization to phagophore assembly site	1	817	11	13332	0.00122399	0.000825083	1.48348	56270	WDR45B	0.501375	0.73048	biological_process
GO:0071398	cellular response to fatty acid	1	817	11	13332	0.00122399	0.000825083	1.48348	5165	PDK3	0.501375	0.73048	biological_process
GO:0061014	positive regulation of mRNA catabolic process	1	817	11	13332	0.00122399	0.000825083	1.48348	29883	CNOT7	0.501375	0.73048	biological_process
GO:0007004	telomere maintenance via telomerase	1	817	11	13332	0.00122399	0.000825083	1.48348	3320	HSP90AA1	0.501375	0.73048	biological_process
GO:0007520	myoblast fusion	1	817	11	13332	0.00122399	0.000825083	1.48348	50937	CDON	0.501375	0.73048	biological_process
GO:0008645	hexose transport	1	817	11	13332	0.00122399	0.000825083	1.48348	154091	SLC2A12	0.501375	0.73048	biological_process
GO:0036149	phosphatidylinositol acyl-chain remodeling	1	817	11	13332	0.00122399	0.000825083	1.48348	8399	PLA2G10	0.501375	0.73048	biological_process
GO:0048870	cell motility	1	817	11	13332	0.00122399	0.000825083	1.48348	55845	BRK1	0.501375	0.73048	biological_process
GO:0033147	negative regulation of intracellular estrogen receptor signaling pathway	1	817	11	13332	0.00122399	0.000825083	1.48348	25959	KANK2	0.501375	0.73048	biological_process
GO:0033120	positive regulation of RNA splicing	1	817	11	13332	0.00122399	0.000825083	1.48348	22927	HABP4	0.501375	0.73048	biological_process
GO:0001958	endochondral ossification	1	817	11	13332	0.00122399	0.000825083	1.48348	4208	MEF2C	0.501375	0.73048	biological_process
GO:0001541	ovarian follicle development	1	817	11	13332	0.00122399	0.000825083	1.48348	83943	IMMP2L	0.501375	0.73048	biological_process
GO:0030517	negative regulation of axon extension	1	817	11	13332	0.00122399	0.000825083	1.48348	374946	DRAXIN	0.501375	0.73048	biological_process
GO:0070208	protein heterotrimerization	1	817	11	13332	0.00122399	0.000825083	1.48348	1291	COL6A1	0.501375	0.73048	biological_process
GO:0007342	fusion of sperm to egg plasma membrane involved in single fertilization	1	817	11	13332	0.00122399	0.000825083	1.48348	147650	SPACA6	0.501375	0.73048	biological_process
GO:2001238	positive regulation of extrinsic apoptotic signaling pathway	1	817	11	13332	0.00122399	0.000825083	1.48348	81618	ITM2C	0.501375	0.73048	biological_process
GO:0060968	regulation of gene silencing	1	817	11	13332	0.00122399	0.000825083	1.48348	8357	HIST1H3H	0.501375	0.73048	biological_process
GO:1900181	negative regulation of protein localization to nucleus	1	817	11	13332	0.00122399	0.000825083	1.48348	23650	TRIM29	0.501375	0.73048	biological_process
GO:0032200	telomere organization	1	817	11	13332	0.00122399	0.000825083	1.48348	8357	HIST1H3H	0.501375	0.73048	biological_process
GO:0002052	positive regulation of neuroblast proliferation	1	817	11	13332	0.00122399	0.000825083	1.48348	6604	SMARCD3	0.501375	0.73048	biological_process
GO:0006171	cAMP biosynthetic process	1	817	11	13332	0.00122399	0.000825083	1.48348	55811	ADCY10	0.501375	0.73048	biological_process
GO:0071383	cellular response to steroid hormone stimulus	1	817	11	13332	0.00122399	0.000825083	1.48348	478	ATP1A3	0.501375	0.73048	biological_process
GO:0045947	negative regulation of translational initiation	1	817	11	13332	0.00122399	0.000825083	1.48348	400961	PAIP2B	0.501375	0.73048	biological_process
GO:0051131	chaperone-mediated protein complex assembly	1	817	11	13332	0.00122399	0.000825083	1.48348	3320	HSP90AA1	0.501375	0.73048	biological_process
GO:0045721	negative regulation of gluconeogenesis	1	817	11	13332	0.00122399	0.000825083	1.48348	388581	C1QTNF12	0.501375	0.73048	biological_process
GO:0046928	regulation of neurotransmitter secretion	1	817	11	13332	0.00122399	0.000825083	1.48348	27345	KCNMB4	0.501375	0.73048	biological_process
GO:0007292	female gamete generation	1	817	11	13332	0.00122399	0.000825083	1.48348	10017	BCL2L10	0.501375	0.73048	biological_process
GO:0006940	regulation of smooth muscle contraction	1	817	11	13332	0.00122399	0.000825083	1.48348	7137	TNNI3	0.501375	0.73048	biological_process
GO:0001816	cytokine production	1	817	11	13332	0.00122399	0.000825083	1.48348	3988	LIPA	0.501375	0.73048	biological_process
GO:1900025	negative regulation of substrate adhesion-dependent cell spreading	1	817	11	13332	0.00122399	0.000825083	1.48348	4070	TACSTD2	0.501375	0.73048	biological_process
GO:0050804	modulation of chemical synaptic transmission	1	817	11	13332	0.00122399	0.000825083	1.48348	2898	GRIK2	0.501375	0.73048	biological_process
GO:0048268	clathrin coat assembly	1	817	11	13332	0.00122399	0.000825083	1.48348	23149	FCHO1	0.501375	0.73048	biological_process
GO:0035577	azurophil granule membrane	3	920	43	14857	0.00326087	0.00289426	1.12667	9545;684;9145	RAB3D;BST2;SYNGR1	0.502661	0.727281	cellular_component
GO:0015464	acetylcholine receptor activity	1	763	11	12391	0.00131062	0.000887741	1.47635	8416	ANXA9	0.503112	0.713459	molecular_function
GO:0070410	co-SMAD binding	1	763	11	12391	0.00131062	0.000887741	1.47635	4091	SMAD6	0.503112	0.713459	molecular_function
GO:0034450	ubiquitin-ubiquitin ligase activity	1	763	11	12391	0.00131062	0.000887741	1.47635	10273	STUB1	0.503112	0.713459	molecular_function
GO:0050321	tau-protein kinase activity	1	763	11	12391	0.00131062	0.000887741	1.47635	5261	PHKG2	0.503112	0.713459	molecular_function
GO:0004385	guanylate kinase activity	1	763	11	12391	0.00131062	0.000887741	1.47635	4355	MPP2	0.503112	0.713459	molecular_function
GO:0005313	L-glutamate transmembrane transporter activity	1	763	11	12391	0.00131062	0.000887741	1.47635	6507	SLC1A3	0.503112	0.713459	molecular_function
GO:0004806	triglyceride lipase activity	1	763	11	12391	0.00131062	0.000887741	1.47635	1056	CEL	0.503112	0.713459	molecular_function
GO:0070063	RNA polymerase binding	1	763	11	12391	0.00131062	0.000887741	1.47635	8106	PABPN1	0.503112	0.713459	molecular_function
GO:0004029	aldehyde dehydrogenase (NAD) activity	1	763	11	12391	0.00131062	0.000887741	1.47635	224	ALDH3A2	0.503112	0.713459	molecular_function
GO:0030955	potassium ion binding	1	763	11	12391	0.00131062	0.000887741	1.47635	5315	PKM	0.503112	0.713459	molecular_function
GO:0035613	RNA stem-loop binding	1	763	11	12391	0.00131062	0.000887741	1.47635	4628	MYH10	0.503112	0.713459	molecular_function
GO:0030594	neurotransmitter receptor activity	1	763	11	12391	0.00131062	0.000887741	1.47635	116444	GRIN3B	0.503112	0.713459	molecular_function
GO:0008528	G-protein coupled peptide receptor activity	1	763	11	12391	0.00131062	0.000887741	1.47635	1241	LTB4R	0.503112	0.713459	molecular_function
GO:0036094	small molecule binding	1	763	11	12391	0.00131062	0.000887741	1.47635	389812	LCN15	0.503112	0.713459	molecular_function
GO:0005542	folic acid binding	1	763	11	12391	0.00131062	0.000887741	1.47635	2348	FOLR1	0.503112	0.713459	molecular_function
GO:0070182	DNA polymerase binding	1	763	11	12391	0.00131062	0.000887741	1.47635	3320	HSP90AA1	0.503112	0.713459	molecular_function
GO:0000177	cytoplasmic exosome (RNase complex)	1	920	11	14857	0.00108696	0.000740392	1.46808	23589	CARHSP1	0.505104	0.727281	cellular_component
GO:0031011	Ino80 complex	1	920	11	14857	0.00108696	0.000740392	1.46808	7528	YY1	0.505104	0.727281	cellular_component
GO:0042788	polysomal ribosome	1	920	11	14857	0.00108696	0.000740392	1.46808	6234	RPS28	0.505104	0.727281	cellular_component
GO:0005890	sodium:potassium-exchanging ATPase complex	1	920	11	14857	0.00108696	0.000740392	1.46808	478	ATP1A3	0.505104	0.727281	cellular_component
GO:0005773	vacuole	1	920	11	14857	0.00108696	0.000740392	1.46808	972	CD74	0.505104	0.727281	cellular_component
GO:0001673	male germ cell nucleus	1	920	11	14857	0.00108696	0.000740392	1.46808	10732	TCFL5	0.505104	0.727281	cellular_component
GO:0042581	specific granule	1	920	11	14857	0.00108696	0.000740392	1.46808	101	ADAM8	0.505104	0.727281	cellular_component
GO:0006338	chromatin remodeling	4	817	60	13332	0.00489596	0.00450045	1.08788	6662;5928;6604;6603	SOX9;RBBP4;SMARCD3;SMARCD2	0.505797	0.735097	biological_process
GO:0071222	cellular response to lipopolysaccharide	4	817	60	13332	0.00489596	0.00450045	1.08788	5142;8106;100528032;4208	PDE4B;PABPN1;KLRC4-KLRK1;MEF2C	0.505797	0.735097	biological_process
GO:0031145	anaphase-promoting complex-dependent catabolic process	4	817	60	13332	0.00489596	0.00450045	1.08788	5698;6502;5709;5696	PSMB9;SKP2;PSMD3;PSMB8	0.505797	0.735097	biological_process
GO:0051082	unfolded protein binding	5	763	76	12391	0.00655308	0.00613348	1.06841	3312;5204;6447;84317;3320	HSPA8;PFDN5;SCG5;CCDC115;HSP90AA1	0.506032	0.715851	molecular_function
GO:0036064	ciliary basal body	6	920	92	14857	0.00652174	0.00619237	1.05319	9742;27152;55812;57576;115948;128344	IFT140;INTU;SPATA7;KIF17;CCDC151;PIFO	0.508592	0.729794	cellular_component
GO:0019900	kinase binding	4	763	60	12391	0.00524246	0.00484222	1.08266	10273;5187;5211;152789	STUB1;PER1;PFKL;JAKMIP1	0.509669	0.71659	molecular_function
GO:0061024	membrane organization	5	817	77	13332	0.00611995	0.00577558	1.05963	23149;3312;58513;8322;6453	FCHO1;HSPA8;EPS15L1;FZD4;ITSN1	0.513392	0.739529	biological_process
GO:0016887	ATPase activity	6	763	93	12391	0.0078637	0.00750545	1.04773	3312;23046;3320;79659;4628;113220	HSPA8;KIF21B;HSP90AA1;DYNC2H1;MYH10;KIF12	0.513779	0.71659	molecular_function
GO:0000790	nuclear chromatin	8	920	125	14857	0.00869565	0.00841354	1.03353	6934;5928;10919;6603;57658;5991;8334;6604	TCF7L2;RBBP4;EHMT2;SMARCD2;CALCOCO1;RFX3;HIST1H2AC;SMARCD3	0.514093	0.735171	cellular_component
GO:0008236	serine-type peptidase activity	3	763	44	12391	0.00393185	0.00355096	1.10726	83943;400668;196294	IMMP2L;PRSS57;IMMP1L	0.514476	0.71659	molecular_function
GO:0030100	regulation of endocytosis	2	817	28	13332	0.00244798	0.00210021	1.16559	5869;5867	RAB5B;RAB4A	0.518874	0.739529	biological_process
GO:0070301	cellular response to hydrogen peroxide	2	817	28	13332	0.00244798	0.00210021	1.16559	10013;55139	HDAC6;ANKZF1	0.518874	0.739529	biological_process
GO:0042531	positive regulation of tyrosine phosphorylation of STAT protein	2	817	28	13332	0.00244798	0.00210021	1.16559	3280;9244	HES1;CRLF1	0.518874	0.739529	biological_process
GO:0005524	ATP binding	71	763	1153	12391	0.0930537	0.0930514	1.00003	55811;10396;23205;7155;5578;342979;130399;51347;221264;7329;80221;79659;5261;1185;9344;3758;122481;123283;7786;5210;8576;84284;3303;478;388228;146754;84254;23438;57576;57118;2869;79039;3320;6296;818;259217;84056;79665;113220;489;57519;23046;9223;79132;81618;283455;144132;5211;27148;6196;3304;225689;83473;5859;3312;5165;2868;954;340371;9061;3800;4919;200576;25809;9175;817;8999;5891;5164;4628;5315	ADCY10;ATP8A1;ACSBG1;TOP2B;PRKCA;PALM3;ACVR1C;TAOK3;AK9;UBE2I;ACSF2;DYNC2H1;PHKG2;CLCN6;TAOK2;KCNJ1;AK7;TARSL2;MAP3K12;PFKFB4;STK16;NTPCR;HSPA1A;ATP1A3;SBK1;DNAH2;CAMKK1;HARS2;KIF17;CAMK1D;GRK5;DDX54;HSP90AA1;ACSM3;CAMK2G;HSPA12A;KATNAL1;DHX40;KIF12;ATP2A3;STARD9;KIF21B;MAGI1;DHX58;ITM2C;KSR2;DNHD1;PFKL;STK36;RPS6KA2;HSPA1B;MAPK15;KATNAL2;QARS;HSPA8;PDK3;GRK4;ENTPD2;NRBP2;PAPSS1;KIF5C;ROR1;PIKFYV…	0.519461	0.71659	molecular_function
GO:0043621	protein self-association	2	763	28	12391	0.00262123	0.0022597	1.15999	101;140290	ADAM8;TCP10L	0.521536	0.71659	molecular_function
GO:0047485	protein N-terminus binding	4	763	61	12391	0.00524246	0.00492293	1.06491	10611;23025;8153;30819	PDLIM5;UNC13A;RND2;KCNIP2	0.522845	0.71659	molecular_function
GO:0038061	NIK/NF-kappaB signaling	3	817	45	13332	0.00367197	0.00337534	1.08788	5698;5709;5696	PSMB9;PSMD3;PSMB8	0.52647	0.739529	biological_process
GO:0008285	negative regulation of cell proliferation	15	817	243	13332	0.0183599	0.0182268	1.0073	3621;9141;5928;25959;2172;10669;4487;4091;149428;9536;8334;8519;6196;29883;26232	ING1;PDCD5;RBBP4;KANK2;FABP6;CGREF1;MSX1;SMAD6;BNIPL;PTGES;HIST1H2AC;IFITM1;RPS6KA2;CNOT7;FBXO2	0.526905	0.739529	biological_process
GO:0030276	clathrin binding	3	763	45	12391	0.00393185	0.00363167	1.08266	9066;92737;54843	SYT7;DNER;SYTL2	0.529812	0.71659	molecular_function
GO:0060045	positive regulation of cardiac muscle cell proliferation	1	817	12	13332	0.00122399	0.00090009	1.35985	4208	MEF2C	0.531957	0.739529	biological_process
GO:0030239	myofibril assembly	1	817	12	13332	0.00122399	0.00090009	1.35985	29767	TMOD2	0.531957	0.739529	biological_process
GO:0010575	positive regulation of vascular endothelial growth factor production	1	817	12	13332	0.00122399	0.00090009	1.35985	147372	CCBE1	0.531957	0.739529	biological_process
GO:0010821	regulation of mitochondrion organization	1	817	12	13332	0.00122399	0.00090009	1.35985	55737	VPS35	0.531957	0.739529	biological_process
GO:0060236	regulation of mitotic spindle organization	1	817	12	13332	0.00122399	0.00090009	1.35985	79187	FSD1	0.531957	0.739529	biological_process
GO:0006939	smooth muscle contraction	1	817	12	13332	0.00122399	0.00090009	1.35985	2281	FKBP1B	0.531957	0.739529	biological_process
GO:0051604	protein maturation	1	817	12	13332	0.00122399	0.00090009	1.35985	10273	STUB1	0.531957	0.739529	biological_process
GO:0021772	olfactory bulb development	1	817	12	13332	0.00122399	0.00090009	1.35985	3398	ID2	0.531957	0.739529	biological_process
GO:0043388	positive regulation of DNA binding	1	817	12	13332	0.00122399	0.00090009	1.35985	3280	HES1	0.531957	0.739529	biological_process
GO:0030878	thyroid gland development	1	817	12	13332	0.00122399	0.00090009	1.35985	7067	THRA	0.531957	0.739529	biological_process
GO:0042246	tissue regeneration	1	817	12	13332	0.00122399	0.00090009	1.35985	389125	MUSTN1	0.531957	0.739529	biological_process
GO:0036109	alpha-linolenic acid metabolic process	1	817	12	13332	0.00122399	0.00090009	1.35985	83401	ELOVL3	0.531957	0.739529	biological_process
GO:0014850	response to muscle activity	1	817	12	13332	0.00122399	0.00090009	1.35985	122622	ADSSL1	0.531957	0.739529	biological_process
GO:0050690	regulation of defense response to virus by virus	1	817	12	13332	0.00122399	0.00090009	1.35985	1174	AP1S1	0.531957	0.739529	biological_process
GO:0071360	cellular response to exogenous dsRNA	1	817	12	13332	0.00122399	0.00090009	1.35985	3434	IFIT1	0.531957	0.739529	biological_process
GO:0019835	cytolysis	1	817	12	13332	0.00122399	0.00090009	1.35985	79792	GSDMD	0.531957	0.739529	biological_process
GO:0021527	spinal cord association neuron differentiation	1	817	12	13332	0.00122399	0.00090009	1.35985	266727	MDGA1	0.531957	0.739529	biological_process
GO:0045742	positive regulation of epidermal growth factor receptor signaling pathway	1	817	12	13332	0.00122399	0.00090009	1.35985	9001	HAP1	0.531957	0.739529	biological_process
GO:0015695	organic cation transport	1	817	12	13332	0.00122399	0.00090009	1.35985	9390	SLC22A13	0.531957	0.739529	biological_process
GO:1904874	positive regulation of telomerase RNA localization to Cajal body	1	817	12	13332	0.00122399	0.00090009	1.35985	55651	NHP2	0.531957	0.739529	biological_process
GO:0003222	ventricular trabecula myocardium morphogenesis	1	817	12	13332	0.00122399	0.00090009	1.35985	140706	CCM2L	0.531957	0.739529	biological_process
GO:0009303	rRNA transcription	1	817	12	13332	0.00122399	0.00090009	1.35985	284119	CAVIN1	0.531957	0.739529	biological_process
GO:0070986	left/right axis specification	1	817	12	13332	0.00122399	0.00090009	1.35985	55329	MNS1	0.531957	0.739529	biological_process
GO:2001235	positive regulation of apoptotic signaling pathway	1	817	12	13332	0.00122399	0.00090009	1.35985	4776	NFATC4	0.531957	0.739529	biological_process
GO:0045861	negative regulation of proteolysis	1	817	12	13332	0.00122399	0.00090009	1.35985	10013	HDAC6	0.531957	0.739529	biological_process
GO:0045807	positive regulation of endocytosis	1	817	12	13332	0.00122399	0.00090009	1.35985	4035	LRP1	0.531957	0.739529	biological_process
GO:0042157	lipoprotein metabolic process	1	817	12	13332	0.00122399	0.00090009	1.35985	4035	LRP1	0.531957	0.739529	biological_process
GO:0051149	positive regulation of muscle cell differentiation	1	817	12	13332	0.00122399	0.00090009	1.35985	50937	CDON	0.531957	0.739529	biological_process
GO:0017015	regulation of transforming growth factor beta receptor signaling pathway	1	817	12	13332	0.00122399	0.00090009	1.35985	2348	FOLR1	0.531957	0.739529	biological_process
GO:0097150	neuronal stem cell population maintenance	1	817	12	13332	0.00122399	0.00090009	1.35985	3280	HES1	0.531957	0.739529	biological_process
GO:0032479	regulation of type I interferon production	1	817	12	13332	0.00122399	0.00090009	1.35985	23220	DTX4	0.531957	0.739529	biological_process
GO:0001675	acrosome assembly	1	817	12	13332	0.00122399	0.00090009	1.35985	5819	NECTIN2	0.531957	0.739529	biological_process
GO:0050715	positive regulation of cytokine secretion	1	817	12	13332	0.00122399	0.00090009	1.35985	192683	SCAMP5	0.531957	0.739529	biological_process
GO:1900153	positive regulation of nuclear-transcribed mRNA catabolic process, deadenylation-dependent decay	1	817	12	13332	0.00122399	0.00090009	1.35985	29883	CNOT7	0.531957	0.739529	biological_process
GO:0015758	glucose transport	1	817	12	13332	0.00122399	0.00090009	1.35985	10580	SORBS1	0.531957	0.739529	biological_process
GO:0061136	regulation of proteasomal protein catabolic process	1	817	12	13332	0.00122399	0.00090009	1.35985	161582	DNAAF4	0.531957	0.739529	biological_process
GO:0006790	sulfur compound metabolic process	1	817	12	13332	0.00122399	0.00090009	1.35985	9435	CHST2	0.531957	0.739529	biological_process
GO:0018146	keratan sulfate biosynthetic process	1	817	12	13332	0.00122399	0.00090009	1.35985	9435	CHST2	0.531957	0.739529	biological_process
GO:0031116	positive regulation of microtubule polymerization	1	817	12	13332	0.00122399	0.00090009	1.35985	57606	SLAIN2	0.531957	0.739529	biological_process
GO:0009235	cobalamin metabolic process	1	817	12	13332	0.00122399	0.00090009	1.35985	11330	CTRC	0.531957	0.739529	biological_process
GO:0051928	positive regulation of calcium ion transport	1	817	12	13332	0.00122399	0.00090009	1.35985	776	CACNA1D	0.531957	0.739529	biological_process
GO:0035116	embryonic hindlimb morphogenesis	1	817	12	13332	0.00122399	0.00090009	1.35985	4487	MSX1	0.531957	0.739529	biological_process
GO:1904886	beta-catenin destruction complex disassembly	1	817	12	13332	0.00122399	0.00090009	1.35985	8321	FZD1	0.531957	0.739529	biological_process
GO:0016571	histone methylation	1	817	12	13332	0.00122399	0.00090009	1.35985	10919	EHMT2	0.531957	0.739529	biological_process
GO:0043434	response to peptide hormone	1	817	12	13332	0.00122399	0.00090009	1.35985	2695	GIP	0.531957	0.739529	biological_process
GO:0007034	vacuolar transport	1	817	12	13332	0.00122399	0.00090009	1.35985	9114	ATP6V0D1	0.531957	0.739529	biological_process
GO:0032006	regulation of TOR signaling	1	817	12	13332	0.00122399	0.00090009	1.35985	26268	FBXO9	0.531957	0.739529	biological_process
GO:0007035	vacuolar acidification	1	817	12	13332	0.00122399	0.00090009	1.35985	9114	ATP6V0D1	0.531957	0.739529	biological_process
GO:0022400	regulation of rhodopsin mediated signaling pathway	1	817	12	13332	0.00122399	0.00090009	1.35985	2868	GRK4	0.531957	0.739529	biological_process
GO:0030136	clathrin-coated vesicle	3	920	45	14857	0.00326087	0.00302888	1.07659	4035;2348;79958	LRP1;FOLR1;DENND1C	0.533633	0.736029	cellular_component
GO:0031201	SNARE complex	3	920	45	14857	0.00326087	0.00302888	1.07659	6843;6844;9482	VAMP1;VAMP2;STX8	0.533633	0.736029	cellular_component
GO:0005581	collagen trimer	3	920	45	14857	0.00326087	0.00302888	1.07659	147372;1896;338761	CCBE1;EDA;C1QL4	0.533633	0.736029	cellular_component
GO:0005001	transmembrane receptor protein tyrosine phosphatase activity	1	763	12	12391	0.00131062	0.000968445	1.35332	5791	PTPRE	0.533736	0.71659	molecular_function
GO:0070403	NAD+ binding	1	763	12	12391	0.00131062	0.000968445	1.35332	23409	SIRT4	0.533736	0.71659	molecular_function
GO:0070679	inositol 1,4,5 trisphosphate binding	1	763	12	12391	0.00131062	0.000968445	1.35332	3709	ITPR2	0.533736	0.71659	molecular_function
GO:0042043	neurexin family protein binding	1	763	12	12391	0.00131062	0.000968445	1.35332	54843	SYTL2	0.533736	0.71659	molecular_function
GO:0005247	voltage-gated chloride channel activity	1	763	12	12391	0.00131062	0.000968445	1.35332	1185	CLCN6	0.533736	0.71659	molecular_function
GO:0009982	pseudouridine synthase activity	1	763	12	12391	0.00131062	0.000968445	1.35332	84881	RPUSD4	0.533736	0.71659	molecular_function
GO:0030695	GTPase regulator activity	1	763	12	12391	0.00131062	0.000968445	1.35332	6002	RGS12	0.533736	0.71659	molecular_function
GO:0005521	lamin binding	1	763	12	12391	0.00131062	0.000968445	1.35332	26502	NARF	0.533736	0.71659	molecular_function
GO:0036002	pre-mRNA binding	1	763	12	12391	0.00131062	0.000968445	1.35332	60680	CELF5	0.533736	0.71659	molecular_function
GO:0005104	fibroblast growth factor receptor binding	1	763	12	12391	0.00131062	0.000968445	1.35332	23767	FLRT3	0.533736	0.71659	molecular_function
GO:0043236	laminin binding	1	763	12	12391	0.00131062	0.000968445	1.35332	284297	SSC5D	0.533736	0.71659	molecular_function
GO:0004745	retinol dehydrogenase activity	1	763	12	12391	0.00131062	0.000968445	1.35332	8608	RDH16	0.533736	0.71659	molecular_function
GO:0004896	cytokine receptor activity	1	763	12	12391	0.00131062	0.000968445	1.35332	972	CD74	0.533736	0.71659	molecular_function
GO:0010314	phosphatidylinositol-5-phosphate binding	1	763	12	12391	0.00131062	0.000968445	1.35332	91404	SESTD1	0.533736	0.71659	molecular_function
GO:0005095	GTPase inhibitor activity	1	763	12	12391	0.00131062	0.000968445	1.35332	10788	IQGAP2	0.533736	0.71659	molecular_function
GO:0001518	voltage-gated sodium channel complex	1	920	12	14857	0.00108696	0.0008077	1.34574	6331	SCN5A	0.535773	0.736029	cellular_component
GO:0005790	smooth endoplasmic reticulum	1	920	12	14857	0.00108696	0.0008077	1.34574	57704	GBA2	0.535773	0.736029	cellular_component
GO:0071565	nBAF complex	1	920	12	14857	0.00108696	0.0008077	1.34574	6604	SMARCD3	0.535773	0.736029	cellular_component
GO:0030285	integral component of synaptic vesicle membrane	1	920	12	14857	0.00108696	0.0008077	1.34574	81615	TMEM163	0.535773	0.736029	cellular_component
GO:0005852	eukaryotic translation initiation factor 3 complex	1	920	12	14857	0.00108696	0.0008077	1.34574	8666	EIF3G	0.535773	0.736029	cellular_component
[truncated: 760 more rows]
