# Supplementary material for: SOX2 promotes vasculogenic mimicry by accelerating glycolysis via the lncRNA AC005392.2-GLUT1 axis in colorectal cancer
Source: Cell Death Dis. 2023 Dec 4;14(12):791. doi: 10.1038/s41419-023-06274-1 (PMC10694132; doi:10.1038/s41419-023-06274-1)
Supplement: Supplementary file 9 — Supplementary Table S4 [file 41419_2023_6274_MOESM9_ESM.xls]

## Sheet: Supplementary Table_S7
ProbeID	pValue(HCT116-SOX2_vs._HCT116-NC)	FC(HCT116-SOX2_vs._HCT116-NC)	log2FC(HCT116-SOX2_vs._HCT116-NC)	Regulation(HCT116-SOX2_vs._HCT116-NC)	Case_mean(HCT116-SOX2_vs._HCT116-NC)	Control_mean(HCT116-SOX2_vs._HCT116-NC)	ProbeSequence	TargetID	Chromosome	Start	End	Strand	Source	Type	Classify	GeneID	GeneSymbol	NumExons	TargetLength	EntrezGeneID	GO_id	GO_Description	KEGG_id	KEGG_Description	S1.flag	S2.flag	S3.flag	NC1.flag	NC2.flag	NC3.flag	S1.normalized	S2.normalized	S3.normalized	NC1.normalized	NC2.normalized	NC3.normalized
clstr_34086_2209_15	0.0021832	-2.24259	-1.16517	down	5.18622	6.35139	TTCCAAATCATTACCCATAAGCAATCCTATGGACTCTCTGAGGTTTGACAGAGTCAGCGG	ENST00000667950.1	chr12	9065163	9068689	+	GENCODE release 31	lncRNA		ENSG00000245105.4	A2M-AS1	2	2930	144571					Detected	Detected	Detected	Detected	Detected	Detected	5.14559	5.25149	5.16158	6.09804	6.30046	6.65566
clstr_60662_923_11	0.000115045	6.63447	2.72998	up	6.97526	4.24528	TTTGTGGGTCTTACGAAGGTCTGGGTCTAGGTTCCAAGATACTTCACTTAAGTCAAATCG	ENST00000629058.1	chr20	31721507	31723409	+	GENCODE release 31	lncRNA		ENSG00000281376.1	ABALON	1	1903	103021294					Detected	Detected	Detected	Detected	Detected	Detected	6.88926	7.05627	6.98026	4.12635	4.59067	4.01882
A_33_P3316278	0.00130133	4.83749	2.27426	up	4.60332	2.32906	GTGGATAAAAACAAGAACCAGCCTTATTTTCACTGTTATATCTTTTGGTGCCACTTTTTG	NR_003569	chr16	18571248	18598289	+	Refseq	lncRNA			ABCC6P1		2740	653190					Detected	Detected	Detected	Not Detected	Not Detected	Not Detected	4.64255	4.63607	4.53133	2.10496	1.99534	2.88687
clstr_45092_240_16	9.45124e-05	2.96233	1.56673	up	8.4146	6.84787	TACACATGAATGCCGAACCACATTGGATATGTAGCTGTTCATGAAGATATTCCAGGGAAG	ENST00000656866.1	chr7	116416397	116482783	-	GENCODE release 31	lncRNA		ENSG00000237813.4	AC002066.1	4	538						Detected	Detected	Detected	Detected	Detected	Detected	8.34155	8.51202	8.39024	6.70154	6.84457	6.99751
clstr_41171_2099_6	0.0165435	-3.4594	-1.79052	down	2.766	4.55653	TGGTGATTTACTTAGGTCATCTCCGTCATTGCTCTGCGTGATGTTAGCAGTTAACTCCGT	ENST00000669991.1	chr4	148445703	148546859	+	GENCODE release 31	lncRNA		ENSG00000287292.1	AC002460.2	2	2564						Not Detected	Not Detected	Detected	Detected	Detected	Detected	3.04054	1.89863	3.35884	4.47174	4.47494	4.7229
clstr_101939_311_14	0.00376638	-2.55423	-1.35289	down	4.29715	5.65004	TGAAGCAACGCTGGGAATTCAACGCATCAATTACCTTCCCAGGTAACAGCAGCTACTTGA	ENST00000573260.1	chr16	2939714	2954276	-	GENCODE release 31	lncRNA	antisense	ENSG00000262482.1	AC004034.1	3	510						Detected	Detected	Detected	Detected	Detected	Detected	3.95596	4.55825	4.37724	5.40114	5.86426	5.68471
clstr_128618_326_10	0.00122064	2.26757	1.18114	up	6.38952	5.20838	AAAGGAAATGAACCGGCTTTGACAATCAGAAGGCTGGATTGCCATGTTGATTGGCAGTGG	ENST00000418393.1	chr17	40921430	40975926	+	GENCODE release 31	lncRNA		ENSG00000234477.1	AC004231.1	4	815						Detected	Detected	Detected	Detected	Detected	Detected	6.26404	6.54261	6.36191	5.11582	5.06421	5.4451
clstr_31328_671_14	0.00583266	2.13619	1.09504	up	5.48867	4.39363	TTTATGTTGTAAGAGGTTGGATTGTCGTTGAAGGTAGGACCCGCCTGAAACCTAGGATAA	ENST00000607794.2	chr16	3006120	3007388	+	GENCODE release 31	lncRNA	intergenic	ENSG00000272079.2	AC004233.2	1	1269						Detected	Detected	Detected	Detected	Detected	Detected	5.2056	5.5526	5.70781	4.23064	4.27763	4.67263
clstr_111583_290_14	0.0168865	-2.42332	-1.27698	down	3.19467	4.47165	AAGCTAAGCAAACACCAAGCAATATACCTTATCAAGAAGGCAGACTCATAGGCATGTAGT	ENST00000616571.1	chr12	48039784	48040761	-	GENCODE release 31	lncRNA	intergenic	ENSG00000276814.1	AC004801.6	1	978						Not Detected	Detected	Detected	Detected	Detected	Detected	2.69163	3.48562	3.40676	4.30154	4.87493	4.23848
clstr_31001_1439_8	2.10549e-05	-3.66345	-1.8732	down	7.57359	9.44679	GTTCATTGCAACTTGATGCTTTGCGGCATCACCAATCAACTGTTTAGTGTCCATAAAGGC	ENST00000634803.1	chr7	10449820	10779944	-	GENCODE release 31	lncRNA		ENSG00000283117.1	AC004949.1	3	3118	79150					Detected	Detected	Detected	Detected	Detected	Detected	7.58239	7.67249	7.46588	9.34122	9.47208	9.52706
clstr_54422_433_14	0.0040833	-2.3554	-1.23597	down	4.68729	5.92327	TCACCCTAAGGATCATGAAGAAGTCATGCTACCCACGCTGGAATGAGACGTTTGAATTTG	ENST00000454572.1	chr7	43951910	44019151	-	GENCODE release 31	lncRNA		ENSG00000273432.1	AC004951.4	9	2076						Detected	Detected	Detected	Detected	Detected	Detected	4.78143	4.70635	4.57411	5.5555	6.2428	5.97149
clstr_155363_360_12	0.000276855	-3.837	-1.93998	down	5.24385	7.18383	ATTCCAAGCTCTCGAGTGGCAGGTTTGAGGAGTACAGCATTATGGTTAAGAGCATGAACT	ENST00000608515.1	chr7	107942116	107942740	+	GENCODE release 31	lncRNA	antisense	ENSG00000273055.1	AC005046.1	1	625						Detected	Detected	Detected	Detected	Detected	Detected	5.35544	5.2788	5.09732	6.89893	7.33095	7.32161
clstr_56934_1476_13	0.0156155	2.32473	1.21706	up	3.92359	2.70653	AGACAAAGTACAATCGAAGTAATGGCTCCGAAGATGTGGAAGTGGTCCAGTCAAAGCAAA	ENST00000654639.1	chrX	119791971	119810949	+	GENCODE release 31	lncRNA		ENSG00000286366.1	AC005052.2	2	2006						Detected	Detected	Detected	Not Detected	Not Detected	Not Detected	4.07867	4.22127	3.47082	2.57509	2.45509	3.08941
clstr_114213_97_16	0.0270435	-2.54025	-1.34497	down	4.16846	5.51343	TCTTCGAGCTCTTTCTGCCGGGCCGGAATGCAGGAGTCACAAATTGATTCAAATAGGTTT	ENST00000648537.1	chr7	23200131	23206059	-	GENCODE release 31	lncRNA		ENSG00000285926.1	AC005082.2	2	948						Detected	Detected	Detected	Detected	Detected	Detected	4.15255	3.92994	4.42289	6.2359	5.0319	5.2725
clstr_214744_113_23	1.38252e-05	15.6072	3.96414	up	5.17727	1.21313	GTCTCAGAAGAGACTTGGGACTTTGGACTTTACTGGTAATGCTGGAAAGAGGTAATGGAC	ENST00000595748.1	chr19	43329295	43331430	-	GENCODE release 31	lncRNA	intergenic	ENSG00000231412.2	AC005392.2	2	301						Detected	Detected	Detected	Not Detected	Not Detected	Not Detected	4.89437	5.2352	5.40224	1.13213	1.2514	1.25587
clstr_162406_474_10	0.00177094	-9.34471	-3.22415	down	1.56882	4.79297	GGAACCAGAACTGTTCTTCTCGTCAAGCAGTTATCTATGTTATCTTTCTTGGCACGATTG	ENST00000663264.1	chr4	10456745	10531022	+	GENCODE release 31	lncRNA		ENSG00000287154.1	AC005599.1	3	585						Not Detected	Not Detected	Not Detected	Detected	Detected	Detected	1.13562	1.1447	2.42613	4.69422	4.94026	4.74442
clstr_215262_7_18	0.000722682	-4.66742	-2.22263	down	4.61727	6.83989	TTGCTACCATTTATTTGCTGTATGGTATGTACTCAAGGCATGAGTCAGGGCTTCTGTACT	ENST00000585189.1	chr17	28573117	28574243	+	GENCODE release 31	lncRNA		ENSG00000265168.1	AC005726.4	2	298						Detected	Detected	Detected	Detected	Detected	Detected	4.92748	4.50218	4.42213	6.48745	7.05933	6.9729
clstr_94529_1072_12	0.00460572	-2.05786	-1.04114	down	6.34313	7.38428	AGATGTCTGTAAGGACGAGCAAACCGGGTGACAGCTGATTTCCTCATATTGAAGTAATGA	ENST00000564549.1	chr17	20008051	20009234	-	GENCODE release 31	lncRNA	bidirectional	ENSG00000261033.1	AC005730.2	1	1184						Detected	Detected	Detected	Detected	Detected	Detected	6.43104	6.56861	6.02974	7.2578	7.35368	7.54135
clstr_14779_902_16	0.0408285	-2.55975	-1.356	down	2.8989	4.25491	AAATACTTCCCTAAGCTAGTATGTGGTCGAGCTAGAATTTGAAACCAGAATGTCCTGCCC	ENST00000663050.1	chr5	141822076	141825488	-	GENCODE release 31	lncRNA		ENSG00000287527.1	AC005753.3	2	2089						Detected	Not Detected	Not Detected	Detected	Detected	Detected	3.54287	2.1142	3.03964	3.89587	4.45142	4.41744
clstr_203680_288_12	0.00992879	-2.28561	-1.19258	down	6.12447	7.31705	GGTGAAATATACCTCGTGGGCGACTCGGTAACGTCTGACAACCTTCAAAGAAAGGAGAAA	ENST00000656935.1	chr17	63412634	63414430	-	GENCODE release 31	lncRNA		ENSG00000226797.2	AC005828.1	3	376						Detected	Detected	Detected	Detected	Detected	Detected	6.25759	6.07362	6.04218	6.82417	7.49478	7.63219
clstr_83788_787_8	0.0279201	-2.13645	-1.09522	down	2.90206	3.99727	TTCCTAGGGATGTACCCTTGGAGCTGAGTCTTGACTTATACGCAAGGATTAGTTGGGTAA	ENST00000660822.1	chr14	71867397	71909269	+	GENCODE release 31	lncRNA		ENSG00000266869.2	AC005993.1	3	1391						Detected	Not Detected	Not Detected	Detected	Detected	Detected	3.43838	2.76783	2.49996	3.6664	4.17623	4.14919
clstr_210436_9_14	0.000620967	-2.11131	-1.07814	down	7.72858	8.80672	GCCTGTTAAAGGTCTGTAATCTTGGTGGGCGATACAGAGTTATGTGTGTTCACTGTAAGG	ENST00000541782.1	chr12	6510275	6510522	+	GENCODE release 31	lncRNA	intronic	ENSG00000276232.1	AC006064.5	1	248						Detected	Detected	Detected	Detected	Detected	Detected	7.78169	7.60216	7.80188	8.98762	8.7254	8.70713
clstr_187218_378_10	0.000510495	-3.15267	-1.65657	down	3.88946	5.54603	AAAGAGGGTTGTCAAGATTGTCCTAGACCAGTTGTAATTGGTACCTTTGATCAAGTGGGA	ENST00000603816.1	chr17	35757199	35758325	-	GENCODE release 31	lncRNA	intronic	ENSG00000271392.1	AC006237.1	2	480						Detected	Detected	Detected	Detected	Detected	Detected	4.03397	3.83329	3.80111	5.29575	5.54692	5.79543
clstr_65181_945_14	0.000716924	2.59545	1.37598	up	8.95528	7.5793	ACTACCTGGCACAAATCTTTACGTATTTGTTTATCGTCTTCCCTCCACCAGTAGTTAGGT	ENST00000483834.1	chr3	52239258	52241097	+	GENCODE release 31	lncRNA	antisense	ENSG00000243224.1	AC006252.1	2	1101	101929054					Detected	Detected	Detected	Detected	Detected	Detected	8.92838	8.95715	8.98032	7.83141	7.32643	7.58007
clstr_169805_53_22	0.000336573	-5.53186	-2.46776	down	3.14506	5.61282	CCTGGGATCTTCAGAGTTATAGAAATTTGAGGTCAAGACAGACCTGGATTGAACTTAAAC	ENST00000620144.1	chr17	38715328	38720272	-	GENCODE release 31	lncRNA		ENSG00000275665.1	AC006449.3	5	563						Detected	Not Detected	Not Detected	Detected	Detected	Detected	3.31334	2.99158	3.13026	5.22546	5.76471	5.84829
clstr_115_3023_7	0.00190646	3.0952	1.63003	up	5.80362	4.17359	ACACTTTGCCAAACTCAGGCAGTCTAATGCTAGAGACAATTGGGCGACAAGCATTCTAGC	ENST00000562493.1	chr19	27757184	27760849	-	GENCODE release 31	lncRNA	intergenic	ENSG00000261770.1	AC006504.1	1	3666						Detected	Detected	Detected	Detected	Detected	Detected	5.6923	5.94372	5.77484	3.75694	4.44822	4.31561
clstr_136448_541_16	0.00641843	-2.26924	-1.18221	down	4.73146	5.91367	GCCTTGGAAAGTTTAGGGCACACATCAGTAAACTAGGGCCTATGGCCCAAATCTGTTCTA	ENST00000609791.1	chr22	17080701	17081456	+	GENCODE release 31	lncRNA	intergenic	ENSG00000273442.1	AC006946.3	1	756						Detected	Detected	Detected	Detected	Detected	Detected	4.38405	4.7814	5.02893	5.67622	6.10742	5.95737
clstr_153524_502_11	0.00214821	-2.16206	-1.11241	down	5.10195	6.21436	AAATCTCAGCAAGTTCGGACCTCTAGTACAATAAGGCGAACCTCCTCTTTGGATACAATA	ENST00000469183.5	chr7	7640752	8004053	+	GENCODE release 31	lncRNA		ENSG00000283549.1	AC007161.3	5	637						Detected	Detected	Detected	Detected	Detected	Detected	5.28843	5.11555	4.90187	5.99493	6.36069	6.28746
clstr_74651_1491_27	2.53063e-05	3.90544	1.96548	up	9.19854	7.23305	TCTTCTCTGTTCAAGGCTCTGATTCTGATAATCTATTAAAGCCCTTCCTGTAGTCATCTC	ENST00000663589.1	chr2	170776503	170778290	+	GENCODE release 31	lncRNA		ENSG00000239467.6	AC007405.3	2	1570						Detected	Detected	Detected	Detected	Detected	Detected	9.20449	9.2889	9.10222	7.3731	7.18573	7.14032
clstr_171174_431_10	0.000104771	-2.20059	-1.13789	down	6.35791	7.4958	CAGAAACCTGGAAACGACCCAAATGTCCCGAGATGGTAGAATGCGCTATTGTGCTCTATT	ENST00000619452.1	chr12	110032245	110032803	+	GENCODE release 31	lncRNA	intronic	ENSG00000277595.1	AC007546.1	1	559						Detected	Detected	Detected	Detected	Detected	Detected	6.26837	6.36909	6.43628	7.43068	7.45002	7.60671
clstr_26803_1536_12	0.00118259	-3.5087	-1.81094	down	4.38089	6.19182	TGAGCCAGACGTTGCTGCATAGGTCAGAACTCTGTGGGCTATGAATGTAAGATATTCACG	ENST00000568150.3	chr16	48623422	48746318	+	GENCODE release 31	lncRNA		ENSG00000260086.3	AC007611.1	4	2237						Detected	Detected	Detected	Detected	Detected	Detected	4.54846	4.4808	4.1134	5.85542	6.28789	6.43215
clstr_101719_496_11	0.033744	3.0023	1.58607	up	3.45454	1.86847	ATCCTCTCCTTGTACCAGCATTGTCTCTGGTACAGTGTCCAAGCTAATACTCGGTAGACA	ENST00000590604.1	chr18	54879457	54880809	+	GENCODE release 31	lncRNA	intronic	ENSG00000267311.1	AC007673.1	2	1100						Detected	Detected	Detected	Not Detected	Not Detected	Not Detected	3.38191	3.40825	3.57347	1.67069	2.80952	1.12521
clstr_13608_262_10	0.00199142	2.41829	1.27398	up	4.71849	3.4445	AATGACATGCCCAAAGACACATTGATAAGAACGCATCTGGTAGTGGTGTTCGAGTCCAGC	ENST00000590607.2	chr19	29213283	29216604	+	GENCODE release 31	lncRNA		ENSG00000267498.2	AC007786.1	3	1558	105372352					Detected	Detected	Detected	Detected	Not Detected	Not Detected	4.61292	4.899	4.64355	3.62821	3.56343	3.14187
clstr_205745_188_14	0.00215795	3.42892	1.77776	up	3.73519	1.95743	CAGTAATTTGTTCTAGCAGACCGAGCTGACTGAGGTATGGTCTCATCACGTAACCACTTT	ENST00000440545.1	chr2	207235299	207237875	-	GENCODE release 31	lncRNA	intergenic	ENSG00000240440.1	AC007879.4	2	361						Detected	Detected	Detected	Not Detected	Not Detected	Not Detected	3.51191	4.07306	3.6206	2.07708	2.20186	1.59335
clstr_46400_902_10	0.0258477	2.11555	1.08104	up	4.44554	3.36451	TAAGTGAATACATGACATGAACGGGTGAGTGTGCGGTATGTTAGCCATGTCTACCATGGG	ENST00000615045.1	chr15	63500737	63503083	-	GENCODE release 31	lncRNA	intergenic	ENSG00000276651.1	AC007950.2	1	2347						Detected	Detected	Detected	Not Detected	Not Detected	Not Detected	4.18634	4.94371	4.20658	3.37224	3.03384	3.68744
clstr_184525_288_14	0.00103449	-2.12042	-1.08435	down	3.88383	4.96818	CTCTCCTCTTGGTATGGCCCTAATAACATGGAGAGGAAGGGAAGAGGGAATATCAAGAAC	ENST00000521251.1	chr5	173144162	173145039	-	GENCODE release 31	lncRNA	antisense	ENSG00000253172.1	AC008378.1	2	496						Detected	Detected	Detected	Detected	Detected	Detected	4.00592	3.8709	3.77467	4.83776	5.18232	4.88447
clstr_93089_1149_14	0.000291753	2.95834	1.56479	up	7.88283	6.31804	GGAACTCCTCAGCCCTGAGTTTGGTCTTTAGTCGCCTCTGAGAACTTTAATTCCTCGAAT	ENST00000617006.1	chr19	46787815	46789043	+	GENCODE release 31	lncRNA		ENSG00000275719.1	AC008622.2	1	1229						Detected	Detected	Detected	Detected	Detected	Detected	7.95335	7.84228	7.85285	6.27569	6.55679	6.12165
clstr_181230_416_19	1.25397e-05	-4.1169	-2.04156	down	7.01315	9.0547	TTACGACTTTGGAGCGAGAGTGCCAAGGTTCAAATCCTGCCTCTTACCTTGGTGCAATTT	ENST00000589557.1	chr19	38596346	38601694	+	GENCODE release 31	lncRNA		ENSG00000267291.1	AC008649.1	3	516	105372397					Detected	Detected	Detected	Detected	Detected	Detected	7.01511	7.14183	6.8825	9.01258	9.07166	9.07987
clstr_59571_1793_5	0.00175349	-3.7183	-1.89464	down	5.89358	7.78822	TTGGTAACCGAGGACCTGCTTCTTAAGCGCTGGAGACTTCGCATTCATTACCTCACTTAA	ENST00000508443.1	chr5	157375741	157384939	-	GENCODE release 31	lncRNA	antisense	ENSG00000248544.2	AC008676.1	2	1932						Detected	Detected	Detected	Detected	Detected	Detected	6.03996	5.60948	6.0313	7.38345	7.88227	8.09895
clstr_21887_610_6	0.00603377	-3.07422	-1.62022	down	3.31587	4.93609	GACACTTGCTATGCGACCTTGAACTGATTACTTAACGTTACTCTGTACTTCGGTTTCCCA	ENST00000591174.1	chr19	9834079	9835013	-	GENCODE release 31	lncRNA	bidirectional	ENSG00000267289.1	AC008752.2	2	750	100996288					Not Detected	Detected	Not Detected	Detected	Detected	Detected	2.91821	3.88353	3.14587	4.77143	5.08181	4.95503
clstr_152965_533_26	0.00625	-5.91654	-2.56475	down	1.94299	4.50775	ATCTTCAGCATCCAGGCAGATGGAAGGGCTGAGTAGTTCAGTTCATCCACAGAATGGATT	ENST00000566143.2	chr16	23687049	23687689	-	GENCODE release 31	lncRNA		ENSG00000261266.2	AC008870.3	1	641						Not Detected	Not Detected	Not Detected	Detected	Detected	Detected	1.05244	2.35695	2.41958	4.26419	4.35993	4.89912
clstr_186672_258_11	0.000847187	-4.62761	-2.21027	down	4.44312	6.65338	TGTGTTGGAAGGAAAGCATCGGGAAGTAATCCAAACTAGAAGGGCTATGGTCATCTACCC	ENST00000607296.1	chr5	75363760	75364242	+	GENCODE release 31	lncRNA	antisense	ENSG00000271815.1	AC008897.3	1	483						Detected	Detected	Detected	Detected	Detected	Detected	4.84953	4.37437	4.10545	6.43252	6.81644	6.7112
clstr_156261_387_12	0.00031039	2.70267	1.43438	up	7.17829	5.74391	ATTCTACGGCAGTTAGCTGCTCTCCCGCTGCATGAAGGTAACAATGTTGACTAGCAACAT	ENST00000415589.1	chr5	56842016	56862164	-	GENCODE release 31	lncRNA	antisense	ENSG00000237705.1	AC008937.2	4	619						Detected	Detected	Detected	Detected	Detected	Detected	7.24381	7.15953	7.13154	5.93488	5.52712	5.76973
clstr_204637_144_15	0.00144142	2.09794	1.06897	up	6.68166	5.61269	GGACCTAAGATGGCTGTTGTAGCTCCATGCATCATGATTAAACCAGAGACAGGAAGTGTA	ENST00000561827.1	chr16	72084857	72087443	+	GENCODE release 31	lncRNA	antisense	ENSG00000260252.1	AC009087.1	2	369						Detected	Detected	Detected	Detected	Detected	Detected	6.6189	6.8303	6.59579	5.42368	5.81908	5.59531
clstr_189839_329_21	0.000124676	-3.03097	-1.59978	down	5.5467	7.14648	ACAACTATGGATGCAGAGGAAGCCTGGTAAACAAGCAGACACAGGATGGTTTGTGGAACA	ENST00000562763.1	chr16	71623708	71626816	-	GENCODE release 31	lncRNA	antisense	ENSG00000260593.1	AC009097.2	2	465						Detected	Detected	Detected	Detected	Detected	Detected	5.72503	5.53299	5.38208	7.07073	7.14323	7.22548
clstr_43858_2112_18	0.0338448	-2.09251	-1.06524	down	3.82719	4.89242	ACACATTACCAGGAGGTTCAACCTCTCTGGCAGATCATCTCTTCCAACCAGGACTTCTTA	ENST00000569981.2	chr16	29808636	29811985	-	GENCODE release 31	lncRNA	antisense	ENSG00000238045.9	AC009133.1	2	2449						Not Detected	Detected	Detected	Detected	Detected	Detected	3.18642	3.98829	4.30685	4.85907	4.84173	4.97647
clstr_152967_67_16	0.0246561	3.71877	1.89483	up	5.0225	3.12767	TCAGTGAGCACAAAGGATCATCTAATTGGACCTGGCATGGAAATTTGGAATGCAGTCCTG	ENST00000568179.1	chr16	68933820	68937725	+	GENCODE release 31	lncRNA	intronic	ENSG00000266801.1	AC009137.2	2	641						Detected	Detected	Detected	Detected	Not Detected	Detected	4.97579	5.03935	5.05235	3.31273	2.11506	3.95523
clstr_169802_74_14	0.00252452	-2.99875	-1.58436	down	4.74922	6.33358	GGGATTCTGCTGTACACTCAAGCTTCGGATACACTGGTCTAGAGTAATTGAATTGTGGCT	ENST00000562565.1	chr16	83383016	83398170	-	GENCODE release 31	lncRNA	antisense	ENSG00000261410.1	AC009142.1	3	563						Detected	Detected	Detected	Detected	Detected	Detected	4.99804	4.7254	4.52421	6.6304	5.97753	6.39281
clstr_72894_927_17	0.00478891	2.02017	1.01447	up	4.00522	2.99075	CAAAGTGCCTGCTAAGCCCAGTGACATACGCTTGGTTAGCAATCACTAAATGTGGACACA	ENST00000666883.1	chr16	17405678	17408073	+	GENCODE release 31	lncRNA		ENSG00000286849.1	AC009152.6	2	1607						Detected	Detected	Detected	Not Detected	Not Detected	Not Detected	4.30511	3.76107	3.94947	3.06497	3.07919	2.82808
clstr_41199_218_19	0.000576386	2.16705	1.11573	up	7.82938	6.71365	AAGGAGAAATGTACCTGAAGAGGCAAATGAAAGATATACAGCGTCACAGGCAATCTTGCT	ENST00000573220.1	chr16	4180117	4183515	-	GENCODE release 31	lncRNA	intergenic	ENSG00000263105.1	AC009171.2	2	318						Detected	Detected	Detected	Detected	Detected	Detected	7.85004	7.92326	7.71483	6.80111	6.52528	6.81455
clstr_187629_0_28	0.00244746	-2.30154	-1.2026	down	5.94645	7.14905	TGTGCATCTAGATGATCTGGTGGAGTTTACACTTCAGAGGCACTGGGAATGCCAAAGATT	ENST00000428888.1	chr2	165794857	165846091	-	GENCODE release 31	lncRNA	intergenic	ENSG00000229195.1	AC009495.1	2	372						Detected	Detected	Detected	Detected	Detected	Detected	5.95366	5.80561	6.08008	6.88123	7.13718	7.42874
clstr_56471_109_18	0.00678329	-2.16079	-1.11156	down	4.47579	5.58735	ACTAAGGAGAAAGTCCTACAACATAACTAGATGAGGTTACGGCAGGCACTAAATCTGCCC	ENST00000607654.1	chr2	219685381	219687345	+	GENCODE release 31	lncRNA	intergenic	ENSG00000227308.2	AC009502.1	1	1965						Detected	Detected	Detected	Detected	Detected	Detected	4.65776	4.22686	4.54274	5.30037	5.56154	5.90014
clstr_14732_335_8	3.81745e-05	3.5789	1.83952	up	5.23017	3.39065	TCGCCGGACTCGGACTGCAGGAAGTGATTGATCGGCTGTTTGGTTTATTGATTCATTAAC	ENST00000518880.1	chr8	81279871	81281446	-	GENCODE release 31	lncRNA	antisense	ENSG00000254027.1	AC009902.2	2	620						Detected	Detected	Detected	Detected	Not Detected	Not Detected	5.22427	5.13165	5.33457	3.25573	3.41511	3.50111
clstr_220074_95_22	0.000137993	4.03814	2.01369	up	4.59554	2.58185	CTGCCGACAGGTTTGGGCATCATTATCCATGTATTGAAGTGACTCTCCAAGCCACAAACA	ENST00000455896.1	chr2	219625059	219626693	-	GENCODE release 31	lncRNA	bidirectional	ENSG00000228973.1	AC009955.1	2	271						Detected	Detected	Detected	Not Detected	Not Detected	Not Detected	4.68508	4.64306	4.45848	2.606	2.35926	2.7803
clstr_175566_458_20	4.69566e-06	-2.97149	-1.57119	down	9.31771	10.8889	AGCCTCTCTGGAGCCATTCGGCAGCATGAAGTCCCTATCACCCACATAATAATGAGAATA	ENST00000597192.1	chr2	219559083	219559626	+	GENCODE release 31	lncRNA		ENSG00000269068.1	AC009955.4	1	544						Detected	Detected	Detected	Detected	Detected	Detected	9.26454	9.27982	9.40877	10.8692	10.8976	10.9
clstr_80536_447_4	0.000825348	3.15207	1.6563	up	7.10221	5.44591	GAATAACCTTCCGGACCCTCCTACTTGCAGAGGTTCGTTGCTTCAAGCGTCATAATCATT	ENST00000549023.2	chr12	49232790	49264756	-	GENCODE release 31	lncRNA	antisense	ENSG00000258101.2	AC010173.1	2	1453						Detected	Detected	Detected	Detected	Detected	Detected	6.92062	7.008	7.37802	5.27711	5.3885	5.67213
clstr_75543_1029_8	2.31422e-05	11.8419	3.56582	up	4.64102	1.07519	ACACTATCCAAACCCATGGGATCTATCACTACCTATAGGGTGTGACATGTCACACTAGCT	ENST00000500076.2	chr12	30755074	30780739	+	GENCODE release 31	lncRNA	intergenic	ENSG00000246331.2	AC010198.1	2	1552	645485					Detected	Detected	Detected	Not Detected	Not Detected	Not Detected	4.5329	4.43701	4.95315	1.07061	1.07247	1.08249
clstr_751_1005_13	6.53935e-07	10.4881	3.39068	up	10.0441	6.65343	TTGTTCTGTAGCAGAAGCATAGGCATACTGACAATACAAACCGAAATCCTTCTAACGTAG	ENST00000648050.1	chr12	30795811	30817435	+	GENCODE release 31	lncRNA		ENSG00000285517.1	AC010198.2	5	16489						Detected	Detected	Detected	Detected	Detected	Detected	9.98034	10.0511	10.1009	6.56197	6.73733	6.66099
clstr_97054_560_7	0.0255789	-2.58448	-1.36987	down	5.18922	6.55909	TTCACACAATATACGCTGTGTGCCTACTACAAACTGGAAACCGTTCTCAGCTGTAAGATC	ENST00000657284.1	chr12	89353798	89418559	+	GENCODE release 31	lncRNA		ENSG00000286608.1	AC010201.3	3	1168						Detected	Detected	Detected	Detected	Detected	Detected	5.27031	5.16083	5.13651	7.30546	6.39712	5.97469
clstr_189018_221_6	0.000591034	2.6893	1.42723	up	6.76548	5.33825	AAGGAAATCATCTGTGGGATACGCAGCTATTGATTTAAAGAGCGAGTACTATGGACCATC	ENST00000597028.1	chr19	17419305	17419774	-	GENCODE release 31	lncRNA	antisense	ENSG00000269053.1	AC010319.3	1	470						Detected	Detected	Detected	Detected	Detected	Detected	6.91137	6.66437	6.7207	5.09089	5.45321	5.47064
clstr_123711_631_6	0.000139286	5.27066	2.39798	up	6.57174	4.17375	GAGAAATGGTTTGTCAGTAACTACGAAAGCCTAAGGTACGTATACCATCACTCAGCGATT	ENST00000585911.1	chr19	55216660	55221616	+	GENCODE release 31	lncRNA	intergenic	ENSG00000267649.1	AC010327.5	2	857						Detected	Detected	Detected	Detected	Detected	Detected	6.47849	6.63812	6.5986	3.87554	4.21864	4.42708
clstr_57059_1190_15	0.00044447	2.93984	1.55574	up	6.98389	5.42815	ATTCAGATGAAGGGATATTGCCTGAAGTTTCATCAGCCTTCGGTGTGGAGTTGGCCTGAT	ENST00000651492.1	chr19	55214287	55217281	-	GENCODE release 31	lncRNA		ENSG00000286230.1	AC010327.7	2	2002						Detected	Detected	Detected	Detected	Detected	Detected	7.09586	6.97823	6.87759	5.33448	5.26094	5.68905
clstr_58050_1143_10	0.044211	2.06873	1.04875	up	4.59122	3.54248	TTCTCTTTCACCGTTTAACCGGTACAGAATAACCCTGACCCAGAAAGACAACAGGGTTCC	ENST00000606270.1	chr5	74865893	74867854	+	GENCODE release 31	lncRNA		ENSG00000271714.1	AC010501.1	1	1962						Detected	Detected	Detected	Not Detected	Detected	Not Detected	4.81609	4.32033	4.63725	2.87958	3.89152	3.85632
clstr_202809_86_19	3.21851e-05	-4.33269	-2.11526	down	4.76747	6.88273	ACAGCATACTGCTGTCACAAGTGCAAACACCTGGAAAGAAAGACAAGTGTCACTGCCCTA	ENST00000612427.1	chr16	66565620	66566001	-	GENCODE release 31	lncRNA	antisense	ENSG00000277978.1	AC010542.5	1	382						Detected	Detected	Detected	Detected	Detected	Detected	4.78557	4.67928	4.83755	6.70746	7.01258	6.92817
clstr_76868_1324_6	0.000156551	-2.36612	-1.24253	down	7.9305	9.17302	CTGTTTAAGGCTCCGCGTCTGTGCTGTTCGAGTTAACTGCACTGTGACAGTATAAGAAAC	ENST00000527209.1	chr19	50050589	50066793	+	GENCODE release 31	lncRNA		ENSG00000204666.3	AC010624.1	3	1525	400710					Detected	Detected	Detected	Detected	Detected	Detected	7.88527	7.91777	7.98845	9.00879	9.22262	9.28765
clstr_149881_263_16	0.000218415	-2.53857	-1.34402	down	6.28608	7.6301	AAAGCAGACTTGTATAGTGGCCGATGCAACTACTATTAAACAACATGTGAAGAGAGCTAC	ENST00000493710.1	chr7	128455937	128469197	+	GENCODE release 31	lncRNA		ENSG00000240758.2	AC010655.2	4	662						Detected	Detected	Detected	Detected	Detected	Detected	6.33948	6.24113	6.27764	7.42822	7.71296	7.74912
clstr_170141_24_14	0.00805621	2.40013	1.26311	up	3.85291	2.5898	TTGAGGGAACGTTTATTGCATGCTGAATCCAGAGCTGGAAACCAGGTTTGAGCCAATCTA	ENST00000560268.2	chr15	33858602	33864825	-	GENCODE release 31	lncRNA	antisense	ENSG00000259287.2	AC010809.1	2	562						Detected	Detected	Detected	Not Detected	Not Detected	Not Detected	3.79519	3.84097	3.92258	2.10753	2.97557	2.68629
clstr_112796_625_14	0.00384874	2.26814	1.18151	up	5.07255	3.89104	AGAGACCACCCAAGTTGGTGATAAGGAAATGGAGACCTCCTACTATTCACTGACCTCTCA	ENST00000560404.2	chr15	33851785	33856809	-	GENCODE release 31	lncRNA	antisense	ENSG00000259408.2	AC010809.2	3	964						Detected	Detected	Detected	Detected	Not Detected	Detected	5.26542	5.144	4.80823	3.64136	3.90213	4.12962
clstr_66535_1364_24	0.0155009	-2.31257	-1.2095	down	3.45001	4.6595	AATGCATGTAACCCTGGTGAAATCTGAATAAGGTCTGTGGATTGTGCCAATACCAGTGAC	ENST00000564471.1	chr5	151652275	151655449	+	GENCODE release 31	lncRNA	intergenic	ENSG00000260581.1	AC011374.1	2	1567	105378231					Detected	Not Detected	Not Detected	Detected	Detected	Detected	3.62397	3.09637	3.62968	4.28229	4.58867	5.10754
clstr_163301_504_17	0.0411877	2.69562	1.43062	up	3.58649	2.15587	AATTCCATCTGATGCCCTGGATAACCCTCAAGCCTTTGCAACAGCCAGACTAAATAAAGA	ENST00000515598.1	chr5	146307098	146376963	-	GENCODE release 31	lncRNA	antisense	ENSG00000250025.2	AC011396.2	3	582						Detected	Detected	Detected	Not Detected	Not Detected	Not Detected	3.38701	3.9228	3.44966	2.12979	1.38773	2.9501
clstr_205200_281_28	0.00754158	-2.51707	-1.33174	down	3.56068	4.89242	TGCTACAAAGAGATGGCTCGCATCAGCGCAGCAGGAGATGGAGGAACAGAATATTATATG	ENST00000599484.1	chr19	39134882	39136463	-	GENCODE release 31	lncRNA	antisense	ENSG00000269172.1	AC011443.1	2	365						Detected	Detected	Detected	Detected	Detected	Detected	3.27651	3.60733	3.7982	4.47963	5.22599	4.97165
clstr_121411_94_22	0.0438393	-2.44129	-1.28764	down	3.20384	4.49148	GAGAGATGAAGAAACCGAGAATCAGAGAGGTTCAGATACTTGCTGGAGGTCACACAGCTA	ENST00000601911.1	chr19	39314651	39320858	-	GENCODE release 31	lncRNA		ENSG00000268262.1	AC011445.1	4	877						Not Detected	Detected	Not Detected	Detected	Detected	Detected	3.07053	3.97814	2.56284	4.20412	4.7485	4.52182
clstr_149895_285_9	7.30992e-05	-2.48424	-1.31281	down	5.33907	6.65187	TTCTGCACCAATAATCATGCTAACAGCGCTTACAACGTGCCAGGCTAGGTTAAGAGCTCT	ENST00000656618.1	chr19	13152252	13152913	-	GENCODE release 31	lncRNA		ENSG00000287296.1	AC011446.3	1	662						Detected	Detected	Detected	Detected	Detected	Detected	5.32887	5.38346	5.30488	6.52872	6.64091	6.78599
clstr_143399_22_6	0.00276272	-3.13728	-1.64952	down	2.65541	4.30492	ACAGGAATATCGAGAGCGTCATGAACCCGAGCTATAGAGAAAGGAGATGAGGTCAGAGAA	ENST00000358234.5	chr19	49331525	49340303	-	GENCODE release 31	lncRNA		ENSG00000197813.6	AC011450.1	3	707						Not Detected	Not Detected	Not Detected	Detected	Detected	Detected	2.43865	2.73368	2.79389	3.85474	4.55069	4.50933
clstr_150908_446_5	0.000107103	-3.76159	-1.91134	down	4.89797	6.80932	GAGCCAAGCGTATCTCTCTGTACCCATCGCACACGAATTTGAATCATCTGCTCTTTGGAA	ENST00000586356.5	chr19	11300777	11324441	-	GENCODE release 31	lncRNA	intronic	ENSG00000267174.5	AC011472.2	3	655						Detected	Detected	Detected	Detected	Detected	Detected	4.85857	5.10727	4.72808	6.91502	6.71808	6.79484
clstr_118315_22_11	0.000395942	-3.14636	-1.65369	down	7.44733	9.10102	CCAGAGCTCGTTCAGTAGTGTATTTCAGAATCATCAGGGAGGAGCCGGTAGCAGAATTAT	ENST00000586051.1	chr19	11322156	11324195	+	GENCODE release 31	lncRNA	intronic	ENSG00000267576.1	AC011472.3	2	906						Detected	Detected	Detected	Detected	Detected	Detected	7.39019	7.3516	7.60022	8.84738	9.27624	9.17944
clstr_186344_381_68	0.00135406	-2.00298	-1.00215	down	5.92355	6.9257	GAGAGAGGAGAAAGAGAGACGAGAAAGAGAGAGAAAGAGAGAGAGACCCAGTGATAGAAA	ENST00000594910.1	chr19	51030076	51034335	+	GENCODE release 31	lncRNA		ENSG00000268906.1	AC011473.3	2	485						Detected	Detected	Detected	Detected	Detected	Detected	5.98351	5.83631	5.95085	6.69969	7.09659	6.98083
clstr_116852_273_24	0.0275326	-2.00912	-1.00657	down	4.18929	5.19585	AAACTGCTATTCTCAGCTGTATCCACAATGACTAATAGTGAGTGGAAGTGCAGTGGATAA	ENST00000590697.1	chr19	19788755	19790531	-	GENCODE release 31	lncRNA	intronic	ENSG00000267481.1	AC011477.2	2	921						Detected	Detected	Detected	Detected	Detected	Detected	4.34521	4.45948	3.76318	4.83218	5.53853	5.21685
clstr_157848_357_23	0.00110447	-2.12571	-1.08795	down	5.99482	7.08276	CTCTTTGGAGATACTGGGACTCCTCTCACAAATGTATGTCTCACAGTTATGATGAATGGT	ENST00000590274.1	chr19	19761038	19821716	-	GENCODE release 31	lncRNA	intronic	ENSG00000267581.1	AC011477.4	3	609						Detected	Detected	Detected	Detected	Detected	Detected	6.07761	6.1359	5.77095	6.95685	7.15675	7.13469
clstr_206205_128_15	0.000181301	2.03175	1.02272	up	7.62454	6.60182	TGAGCATAAAGGACACTCTACTGTGAGAGCTAGCCTTGATTTGACATGTGTCAGGAAACA	ENST00000549888.1	chr12	75964440	75967062	+	GENCODE release 31	lncRNA	intergenic	ENSG00000257329.1	AC011611.2	3	358						Detected	Detected	Detected	Detected	Detected	Detected	7.49593	7.69079	7.6869	6.67738	6.59368	6.53439
clstr_182488_83_20	0.00700304	-3.08	-1.62293	down	2.89365	4.51658	GGGCCCTCAGAGAAACTTGAATTTCACAACCGGGTCAGAATTGTAACTTGGAGATAGCAC	ENST00000522547.1	chr8	26422593	26423929	+	GENCODE release 31	lncRNA	intronic	ENSG00000253430.1	AC011726.2	2	508						Not Detected	Not Detected	Not Detected	Detected	Detected	Detected	3.14269	2.31314	3.22513	4.3198	4.47073	4.75922
clstr_18557_103_18	0.00187778	2.3285	1.2194	up	8.50509	7.28569	TTGCTTCCCTATTACAACCCAAGATGCTCTTGTAAACCTGACTTAATATTGGCAGTCTTC	ENST00000606457.1	chr8	103481266	103481619	-	GENCODE release 31	lncRNA	intergenic	ENSG00000271830.1	AC012213.4	1	354						Detected	Detected	Detected	Detected	Detected	Detected	8.46726	8.55788	8.49014	7.02417	7.59058	7.24232
clstr_20253_664_20	0.00979975	-3.68217	-1.88056	down	2.62247	4.50303	TTGTTTACATGTCGTTCAGGACTGCTGACTAAACACTTTCAAGCACAGTGGACCCTTGAA	ENST00000558388.6	chr15	31222767	31230838	-	GENCODE release 31	lncRNA	intergenic	ENSG00000259772.6	AC012236.1	4	1024	283710					Not Detected	Not Detected	Not Detected	Detected	Detected	Detected	1.90397	3.14592	2.81753	4.18605	4.58943	4.73361
clstr_148061_549_12	0.000619039	2.06627	1.04703	up	5.98718	4.94016	GCTATTCCTTTGGTTCAGGCCGCAAGGAAGAATTGTAGGTTACCATGAATCCATGAACCC	ENST00000433219.1	chr2	105324210	105330529	+	GENCODE release 31	lncRNA	antisense	ENSG00000235319.1	AC012360.1	4	674						Detected	Detected	Detected	Detected	Detected	Detected	5.89348	6.02053	6.04754	5.12623	4.80424	4.89
clstr_155358_62_22	4.41971e-05	-3.58129	-1.84048	down	8.11001	9.95049	GTGGCTGTGATCAGTTCCTAAAGCAGAGGAATCTGCAGCCTAATGACACATCAGGAATTG	ENST00000515153.1	chr5	93019663	93068669	-	GENCODE release 31	lncRNA	intergenic	ENSG00000251361.1	AC012625.1	3	625						Detected	Detected	Detected	Detected	Detected	Detected	8.14082	8.20524	7.98396	9.81017	10.0313	10.01
clstr_195544_304_10	0.0459197	-2.07913	-1.05598	down	3.23612	4.2921	CACTGCTGGCTTCAGTTGCGTCTTTGCAGTAGGCGTCAAGATCATGTGATAAATAAGACA	ENST00000607847.1	chr5	10269489	10269918	-	GENCODE release 31	lncRNA	intergenic	ENSG00000271715.1	AC012640.3	1	430						Not Detected	Not Detected	Detected	Detected	Detected	Detected	3.11714	3.2696	3.32162	3.58864	4.80657	4.48109
clstr_144151_207_13	0.00604073	3.45327	1.78796	up	3.49766	1.7097	TCTGAAGAGAAGTACTAGACACCTTACTAAAGGCAGAACAGGTTCAACAGCAATCAAACT	ENST00000556652.1	chr14	74614693	74616612	-	GENCODE release 31	lncRNA	intergenic	ENSG00000258976.1	AC013451.2	2	667						Detected	Detected	Detected	Not Detected	Not Detected	Not Detected	3.27563	3.6088	3.60856	1.92783	1.08362	2.11765
clstr_143396_497_12	0.00530865	-4.47735	-2.16264	down	3.99954	6.16219	TGGATACATCAGTTGGTGAGCCAGGGAAATTAGCAGGAACGAGCTCATTTCGATAGCAAT	ENST00000612806.1	chr15	66740445	66741151	+	GENCODE release 31	lncRNA	intronic	ENSG00000274995.1	AC013564.1	1	707						Detected	Not Detected	Detected	Detected	Detected	Detected	4.40073	3.23174	4.36616	6.00252	6.27857	6.20547
clstr_156005_516_12	0.000405053	-3.62553	-1.85819	down	4.35845	6.21665	GGCTGAAGAATTACACCCTCTTTGATGGTATGCAGTTTAATTCCGTAGATCAAAGCTATG	ENST00000621331.1	chr15	99416584	99417204	+	GENCODE release 31	lncRNA	intergenic	ENSG00000274294.1	AC015660.3	1	621						Detected	Detected	Detected	Detected	Detected	Detected	4.30178	4.46412	4.30946	5.94084	6.20602	6.50308
clstr_80724_1193_15	0.00264438	-2.52878	-1.33844	down	4.34433	5.68277	TTCCTTTACGTTCTCAGATCACTCACTCTGGATGAAGTTAGCTGCCATGTCGTGAGGACA	ENST00000588104.1	chr17	76569792	76571240	+	GENCODE release 31	lncRNA		ENSG00000267078.1	AC015802.1	1	1449						Detected	Detected	Detected	Detected	Detected	Detected	4.2473	4.31989	4.46579	5.4107	5.58779	6.04981
clstr_132356_21_17	0.000211212	-5.66079	-2.501	down	4.02049	6.52149	ATGATCATGGATGTGCTTAGGAGACGTAAGGTGAGATACACCATCATGGAGCTGTCTCTG	ENST00000615709.1	chr17	35885562	35885858	+	GENCODE release 31	lncRNA	intergenic	ENSG00000270240.2	AC015849.1	1	297						Detected	Detected	Detected	Detected	Detected	Detected	3.98622	3.94154	4.13371	6.16756	6.60091	6.796
clstr_22830_379_28	0.00259975	-2.11291	-1.07923	down	5.18536	6.26459	CTGCTGTGTGCCTTTGGGAAAGCTACTTGACTACCCTGAGCCTATTTCCTTAGCCTATAA	ENST00000579367.1	chr17	10768173	10768989	-	GENCODE release 31	lncRNA	intergenic	ENSG00000264016.3	AC015908.3	2	457						Detected	Detected	Detected	Detected	Detected	Detected	5.27884	5.0697	5.20753	6.53874	6.02527	6.22977
clstr_177128_454_9	0.0158167	3.17373	1.66618	up	4.99945	3.33327	TACAAAGCCTCAGTAAAGTCCACCCTGAACTTATACATCAGGTGGACCTTGTCGGCAACA	ENST00000574826.1	chr17	56888880	56891841	+	GENCODE release 31	lncRNA		ENSG00000262112.1	AC015912.1	2	538						Detected	Detected	Detected	Not Detected	Detected	Not Detected	4.63785	5.44338	4.91713	2.99637	4.01359	2.98986
clstr_135621_549_28	0.00273915	2.17897	1.12365	up	10.3763	9.2527	GGCTACGGCTAAAGAACATAGTTCCCTGGGATGGAATTGGCTCTTCCTATTTCCCTACTT	ENST00000457147.1	chr10	73252791	73254349	+	GENCODE release 31	lncRNA		ENSG00000227540.1	AC016394.1	2	762	414245					Detected	Detected	Detected	Detected	Detected	Detected	10.3847	10.3793	10.365	9.59036	9.04537	9.12236
clstr_84213_1002_13	5.90097e-05	-3.3109	-1.72722	down	4.3529	6.08012	CTAGGGAGGTAATTGTTGTGGATCTTGGGAATGAATACCCTACACCTCGAAGCTATACTC	ENST00000462959.2	chr2	61115787	61164825	+	GENCODE release 31	lncRNA		ENSG00000274769.1	AC016747.4	8	1383						Detected	Detected	Detected	Detected	Detected	Detected	4.45896	4.29846	4.30128	5.92494	6.20088	6.11455
clstr_183137_417_10	0.00762864	3.0996	1.63208	up	4.38129	2.74921	TACTTTACGGTGAAGGTAGTTGTATTGAATGTGTTAAGATGTGCAAATTAAGCCGGCGAG	ENST00000606778.1	chr8	98943595	98944098	+	GENCODE release 31	lncRNA	intergenic	ENSG00000271930.1	AC016877.3	1	504						Detected	Detected	Detected	Not Detected	Not Detected	Not Detected	4.21471	4.51241	4.41675	2.11991	3.01044	3.11727
clstr_38365_614_11	0.000106001	-3.96758	-1.98826	down	6.47269	8.46095	TTTGGGAAATGCCACGTGATGTGTGTGAAGCACATGAGTGAATTCGCTGAAGGCTCTAAG	ENST00000648264.1	chr7	44011882	44038978	-	GENCODE release 31	lncRNA		ENSG00000285596.1	AC017116.2	6	2698						Detected	Detected	Detected	Detected	Detected	Detected	6.72282	6.37288	6.32237	8.52236	8.4431	8.41739
clstr_151929_260_9	0.00496419	-2.37965	-1.25075	down	3.76763	5.01838	CTAGTTCCTTACTGTTTGGATCTGGCTTAACCTTGTGGCTTGCTCTGCGCAACAGAATGT	ENST00000523658.1	chr8	99796615	99799187	-	GENCODE release 31	lncRNA	antisense	ENSG00000253539.1	AC018442.2	2	648						Detected	Detected	Detected	Detected	Detected	Detected	4.17803	3.62977	3.4951	4.86571	5.06552	5.12392
clstr_17510_1877_10	0.000168487	2.10731	1.0754	up	6.12979	5.05438	TTGCTCTTGCTCTTCATGGTAGAACACGTACCATATCTTAGCTGTACTCTATCAACTGCG	ENST00000605778.1	chr7	35695214	35699413	+	GENCODE release 31	lncRNA	antisense	ENSG00000271122.1	AC018647.2	1	4200	101930085					Detected	Detected	Detected	Detected	Detected	Detected	6.03822	6.12905	6.22209	4.98222	5.17019	5.01073
clstr_173017_86_16	6.59371e-05	-2.16735	-1.11593	down	3.98741	5.10335	GTGGGATGTGGTGTTCTTTGAACGTATTGGGCTGAAATGTCCATTAGACATCCAGGTAGA	ENST00000602411.1	chr3	9935706	9936258	+	GENCODE release 31	lncRNA	intronic	ENSG00000269894.1	AC018809.1	1	553						Detected	Detected	Detected	Detected	Detected	Detected	3.9786	4.00088	3.98277	5.09118	4.99865	5.22021
clstr_182322_347_16	0.000431911	3.09549	1.63017	up	5.81828	4.18811	AGAATAAACCCTGTAATGCTGAAACGGAATTAAAGGGACCAGCTCTGTGAACACGGCAAG	ENST00000489771.2	chr3	4814305	4831349	-	GENCODE release 31	lncRNA	antisense	ENSG00000235978.6	AC018816.1	5	509						Detected	Detected	Detected	Detected	Detected	Detected	5.74437	6.02674	5.68372	4.39989	4.13175	4.03269
clstr_103419_699_15	0.0118312	-2.15333	-1.10657	down	2.6106	3.71717	GTGAGCCTGTGACTATTGGGTTATTCCACTTAATGTGACTTACTTGTATCTACAAGCTAG	ENST00000665661.1	chr4	98961083	98964790	+	GENCODE release 31	lncRNA		ENSG00000287512.1	AC019131.3	3	1077						Not Detected	Not Detected	Not Detected	Detected	Detected	Detected	2.86536	2.38997	2.57648	3.30739	3.83396	4.01015
clstr_184379_331_19	0.0071951	4.41989	2.14401	up	5.96134	3.81733	ACAACCTCGTGTGTGCAGATTTATGGTAACTGGCATTGCAATGCTCCCATCAGGGCATAA	ENST00000605539.1	chr8	1974818	1975314	+	GENCODE release 31	lncRNA	intronic	ENSG00000270988.1	AC019257.2	1	497						Detected	Detected	Detected	Detected	Detected	Not Detected	6.1311	6.09607	5.65687	3.97237	4.41165	3.06798
clstr_166028_387_20	0.000265701	-2.93721	-1.55445	down	6.14894	7.70338	CACTTACTATGCAACCTGGAGCAAGTTAACACCTCAGGGCTCAGTGTCTTCATCTCTAGA	ENST00000607902.1	chr7	151240399	151240972	+	GENCODE release 31	lncRNA		ENSG00000272661.1	AC021097.1	1	574						Detected	Detected	Detected	Detected	Detected	Detected	5.97893	6.25245	6.21542	7.51553	7.82641	7.76821
clstr_171513_202_16	0.000414389	7.01138	2.8097	up	6.69702	3.88732	GACAAGGAAATGATGTTCATCTAATACACCCACTTGGGAACACTTTGATGCATTGGCTAT	ENST00000508581.1	chr4	74418917	74440457	-	GENCODE release 31	lncRNA	intergenic	ENSG00000250532.1	AC021180.1	2	558						Detected	Detected	Detected	Detected	Not Detected	Detected	6.78121	6.77978	6.53006	4.00227	3.4156	4.24409
clstr_86538_778_7	0.0147867	-2.09938	-1.06996	down	6.79995	7.86991	TTTAACCACTGTTTAGTTCGGATGAGAACATTCCCAGGCTCCTACGTGTGATACGCAAAG	ENST00000661088.1	chr11	13463377	13464717	+	GENCODE release 31	lncRNA		ENSG00000287548.1	AC021269.3	1	1341						Detected	Detected	Detected	Detected	Detected	Detected	6.9202	6.75019	6.72947	8.36148	7.73175	7.5165
clstr_188461_324_15	0.00230232	-2.11208	-1.07866	down	4.38717	5.46583	GCTGTAAACACTATAAATATGTTATCATAACCCTATGGTATATATGCCCTGGGTCTCGGG	ENST00000621212.1	chr15	90650631	90651103	+	GENCODE release 31	lncRNA	intergenic	ENSG00000278370.1	AC021422.1	1	473						Detected	Detected	Detected	Detected	Detected	Detected	4.17753	4.60627	4.3777	5.28534	5.50439	5.60776
clstr_147914_74_16	1.15732e-05	-2.55339	-1.35241	down	8.15397	9.50639	TTCTTACTGGTGTTAATTCAGTCTACCTGAAGACCACAGTGCACCTCCAGATGGCCTGAA	ENST00000654582.1	chr3	98573061	98578231	-	GENCODE release 31	lncRNA		ENSG00000286602.1	AC021660.4	2	675						Detected	Detected	Detected	Detected	Detected	Detected	8.10423	8.19391	8.16379	9.42599	9.57353	9.51964
clstr_4891_2339_16	2.56265e-05	-3.22323	-1.68851	down	3.88966	5.57817	CCAGGTGTTTCGTAGATGCATTAGGGCTTGAGAAGCTCCTTTCTAGCACCATCTTCCTTT	ENST00000590398.5	chr17	77546941	77563243	+	GENCODE release 31	lncRNA	intergenic	ENSG00000267506.5	AC021683.2	2	2451						Detected	Detected	Detected	Detected	Detected	Detected	3.74181	3.94668	3.98049	5.58759	5.54102	5.60589
clstr_191374_24_16	0.00193369	-2.2782	-1.18789	down	5.63966	6.82755	AGACAGCAGAGTGACAAGCTAGATGGAACCTGGATCCTAAATCACCATGTTAAAGGCCAC	ENST00000616620.1	chr15	40078892	40079347	+	GENCODE release 31	lncRNA	intergenic	ENSG00000275636.1	AC021755.3	1	456						Detected	Detected	Detected	Detected	Detected	Detected	5.91086	5.64529	5.36282	6.74222	6.88573	6.8547
clstr_196042_224_13	0.0391575	2.04266	1.03045	up	5.3692	4.33875	TCTATCCTCAGTACAGCACCAAGCTTACAGTGGATGCTCAGTGAAGATTTGCCGATTTGC	ENST00000564485.1	chr16	8962706	8966990	+	GENCODE release 31	lncRNA	antisense	ENSG00000260979.1	AC022167.3	2	427						Detected	Detected	Detected	Detected	Detected	Detected	5.24616	5.4581	5.40334	3.7298	4.88616	4.40028
clstr_52000_977_15	0.000968371	2.71655	1.44177	up	7.6719	6.23013	TGGTTCCTACAAGGGACGCCTAAACACAGAGTCCTAAACACAGAGTCCTAAACACATGCA	ENST00000671359.1	chr2	84926019	84966685	+	GENCODE release 31	lncRNA		ENSG00000287625.1	AC022210.2	4	2153						Detected	Detected	Detected	Detected	Detected	Detected	7.85701	7.51339	7.64529	6.00213	6.22717	6.46108
clstr_55599_1792_16	0.000158777	2.57233	1.36307	up	7.5049	6.14183	AGAAGCCTACAGAGTACACTTGAAGAACTGTTGCTCTGGACCATCACCCTAACCCTTCTT	ENST00000656936.1	chr12	57457596	57462818	-	GENCODE release 31	lncRNA		ENSG00000287200.1	AC022506.2	2	2042						Detected	Detected	Detected	Detected	Detected	Detected	7.46573	7.52767	7.52131	6.09975	6.32622	5.99952
clstr_207977_141_12	0.000133773	-2.63948	-1.40025	down	4.88649	6.28674	GAACAGACGGGCCGAGCTTATATCACAGATCTATCGTCGTCATCATCATCACCGTCATTA	ENST00000592429.1	chr19	5178119	5178464	+	GENCODE release 31	lncRNA	antisense	ENSG00000267550.1	AC022517.1	1	346						Detected	Detected	Detected	Detected	Detected	Detected	4.7365	4.89668	5.02628	6.23116	6.24503	6.38403
clstr_105265_209_16	0.000626277	2.204	1.14013	up	4.83925	3.69912	TTCAAGACACTTGGAAGCAAGAGGGCCACTCTATTAAGGATCGCTGAAGTATGCCCACAT	ENST00000448214.7	chr10	74506081	74529355	-	GENCODE release 31	lncRNA	antisense	ENSG00000232342.7	AC022540.1	5	965						Detected	Detected	Detected	Detected	Not Detected	Not Detected	4.79832	4.82388	4.89555	3.57341	3.59812	3.92583
clstr_25248_294_14	0.0408227	-2.51424	-1.33012	down	5.27731	6.60743	TCCTCTGTGTCTGGTTATAGATCAGTTGGCATGGCATCAAGCAGGTTGATGTTCCTCTTA	ENST00000517664.1	chr8	73052178	73063061	+	GENCODE release 31	lncRNA	intergenic	ENSG00000253636.1	AC022893.1	2	3549						Detected	Detected	Detected	Detected	Detected	Detected	5.44113	5.39097	4.99982	5.75894	7.04533	7.01802
clstr_166655_446_26	0.00527523	4.99485	2.32044	up	3.88262	1.56217	GCCAGACCTCACAAAGAATGAAGCCTGAATTTGAATTAGCTCAGTGGTTGATTGAATTAG	ENST00000656547.1	chr2	138917204	138975006	+	GENCODE release 31	lncRNA		ENSG00000287147.1	AC023468.1	3	572						Detected	Detected	Detected	Not Detected	Not Detected	Not Detected	3.94132	3.77303	3.93349	2.39011	1.05923	1.23718
clstr_133878_598_10	0.00683167	2.06594	1.0468	up	7.35915	6.31235	TTTGGCCGCCTAAGATTAATCAACTGATCTGGGTGTTGAGCAGACGCGCATTGTTTAGTC	ENST00000602306.1	chr12	53500162	53500936	-	GENCODE release 31	lncRNA	antisense	ENSG00000270175.1	AC023509.3	1	775						Detected	Detected	Detected	Detected	Detected	Detected	7.27991	7.36387	7.43366	6.19067	6.04484	6.70154
clstr_110_1123_12	0.00239558	-2.17551	-1.12135	down	4.43385	5.5552	ATCTTGCAAGCCAACTCTCTTCTTTGCTGGCTTTCATGACGCAATATACCATGTTGGAGG	ENST00000616608.1	chr15	96080713	96084584	-	GENCODE release 31	lncRNA	intergenic	ENSG00000273771.1	AC024337.2	2	2797						Detected	Detected	Detected	Detected	Detected	Detected	4.40052	4.5939	4.30713	5.31884	5.54136	5.80542
clstr_92051_1020_14	0.0203382	2.89271	1.53242	up	5.66014	4.12772	TTTGTACTATGCTGCTCAGATAGAACTGGTCAGACAAGGCCAATGGGTCAGAGGTAGTTC	ENST00000610448.1	chr12	56411944	56413190	-	GENCODE release 31	lncRNA		ENSG00000276272.1	AC024884.2	1	1247						Detected	Detected	Detected	Detected	Detected	Detected	5.6772	5.55214	5.75109	3.35413	4.73373	4.2953
clstr_48860_129_7	0.00606191	-2.54594	-1.3482	down	3.66108	5.00928	AGAACCATCTATAAGAGAAACACACTTTAAATGTGCACCATCGGGAATGGAACGAACGGG	ENST00000611513.1	chr12	89351015	89353271	+	GENCODE release 31	lncRNA		ENSG00000274021.1	AC024909.1	1	2257						Not Detected	Detected	Detected	Detected	Detected	Detected	3.23188	4.08994	3.66142	4.89799	5.04725	5.0826
clstr_105606_928_18	0.000864542	-2.1644	-1.11397	down	4.60352	5.71749	GCAGGGACCTTGTCTATCTTGTCCTCCATGGTATCCTAGAATTCTAAGATGTAGGATAGC	ENST00000656212.1	chr3	139316157	139340870	-	GENCODE release 31	lncRNA		ENSG00000286988.1	AC024933.2	2	1049						Detected	Detected	Detected	Detected	Detected	Detected	4.37816	4.75944	4.67296	5.65181	5.69246	5.80821
clstr_209791_145_23	3.75183e-05	2.51922	1.33298	up	8.39007	7.05709	ACAGAGCTACAATCAGGGAATTCAAGGCCTGCCACTGTCAGTGACTTACATTGTTTCCTT	ENST00000612250.1	chr12	88601862	88602195	+	GENCODE release 31	lncRNA	intergenic	ENSG00000278011.1	AC024941.1	1	334						Detected	Detected	Detected	Detected	Detected	Detected	8.35111	8.3915	8.4276	7.03798	6.95847	7.17483
clstr_41317_212_17	0.0370166	2.01428	1.01026	up	4.45012	3.43986	TACTTGAACACAAGCACTGCAATGCCGCTACAGTCAATGTGATAACCCAGCTGGTGACTA	ENST00000521501.1	chr8	61852654	61862040	+	GENCODE release 31	lncRNA	intergenic	ENSG00000254119.5	AC025524.2	2	394						Detected	Detected	Detected	Detected	Not Detected	Detected	4.51141	4.03338	4.80557	3.19731	3.2044	3.91786
clstr_182019_159_16	0.0388668	-2.02933	-1.02101	down	3.47309	4.4941	CACTAGGCAGTACTTGATTAAGTGCCAGATGACTAGCAGAGGCAAGACATGCTCTGAGTT	ENST00000522589.1	chr8	28415524	28420055	-	GENCODE release 31	lncRNA	intronic	ENSG00000254370.1	AC025871.2	2	511						Detected	Not Detected	Detected	Detected	Detected	Detected	3.65203	2.96552	3.80172	4.07748	4.59216	4.81264
clstr_60039_331_18	0.0284272	-2.79863	-1.48472	down	2.92288	4.4076	TTCTCAGCAAGTGGCATGTCTCCATGTCACTTTAAGCATCAAGCACACGGAGCCCAATAA	ENST00000562992.1	chr15	30540093	30545969	+	GENCODE release 31	lncRNA	intergenic	ENSG00000260693.1	AC026150.1	3	701						Detected	Not Detected	Not Detected	Detected	Detected	Detected	3.58251	2.95522	2.23092	4.00159	4.53133	4.68988
clstr_28123_419_14	0.0148389	2.8189	1.49513	up	4.05667	2.56153	ATCTGATATTGGCTGAATGGCCGACCAATGGAGTGCATAAGAAGTCTGGATACAAAGGCA	ENST00000439325.1	chr3	5156905	5187329	-	GENCODE release 31	lncRNA	antisense	ENSG00000233912.1	AC026202.2	4	672						Detected	Detected	Detected	Not Detected	Not Detected	Not Detected	3.84467	4.53283	3.7925	2.92273	2.02018	2.74169
clstr_47348_2209_8	3.17103e-05	3.71521	1.89344	up	8.76938	6.87593	TTTGCTCAAGATGTCCGTGAGATTCAGCCGGGTTGCCTCTCTCTGTAATATGTTAATTTA	ENST00000500698.1	chr11	9754770	9759533	-	GENCODE release 31	lncRNA	intergenic	ENSG00000245522.2	AC026250.1	3	2311	440028					Detected	Detected	Detected	Detected	Detected	Detected	8.78134	8.78045	8.74634	7.05614	6.77309	6.79857
clstr_120832_553_8	5.2242e-05	2.34397	1.22896	up	12.0203	10.7914	TACTGAAATTCCGCAGAGAATTACGCTGCGATGGTGGGTTTCTTACCCTAGAAACATCCT	ENST00000624682.1	chr16	15701237	15702118	+	GENCODE release 31	lncRNA	intronic	ENSG00000280206.1	AC026401.3	1	882						Detected	Detected	Detected	Detected	Detected	Detected	11.972	12.0557	12.0333	10.6669	10.8544	10.8528
clstr_70490_455_12	0.000281576	-2.33665	-1.22444	down	7.95013	9.17457	TTTGAAAGCTGCGTAGATCCCTTTGGCTCATACGCCTTTCTGCTAGCTTACCCTGATTCT	ENST00000605200.1	chr5	1594626	1611467	+	GENCODE release 31	lncRNA	intergenic	ENSG00000271119.1	AC026412.3	3	1661						Detected	Detected	Detected	Detected	Detected	Detected	7.81696	8.14339	7.89004	9.15907	9.13756	9.22708
clstr_173670_457_22	9.05353e-05	10.0353	3.32701	up	5.54251	2.2155	TGTTGGCATCATGGGCAAGAATTGCTGTGAGAGCTGTTCAGCCTAAGGCTGTGAATTCAT	ENST00000567563.1	chr16	56682470	56687807	+	GENCODE release 31	lncRNA		ENSG00000259827.1	AC026461.1	3	551						Detected	Detected	Detected	Not Detected	Not Detected	Not Detected	5.36981	5.60619	5.65152	1.89249	2.5489	2.2051
clstr_8029_673_10	0.0145265	-2.11874	-1.08321	down	4.19389	5.27709	GTTTGATCCCAACCGACAACTCCTTATTTGAAACTTCAGATTCTCCCAAACCGTCACCTT	ENST00000651898.1	chr16	31508464	31509560	+	GENCODE release 31	lncRNA		ENSG00000260625.3	AC026471.2	2	961						Detected	Detected	Detected	Detected	Detected	Detected	4.5269	3.90167	4.15309	4.9111	5.54496	5.37522
clstr_161221_225_7	0.00295537	-2.10526	-1.074	down	5.30833	6.38233	ATGCATTTGGACTGCGATGTGTTACGCCCATGAGATTTCAGGGTTAATTTGTTACCTGGC	ENST00000655017.1	chr5	168229584	168269415	-	GENCODE release 31	lncRNA		ENSG00000253978.2	AC026689.1	3	590	101927862					Detected	Detected	Detected	Detected	Detected	Detected	4.9958	5.45446	5.47474	6.31972	6.33242	6.49486
clstr_90842_681_9	0.000340918	5.07022	2.34205	up	6.43309	4.09105	GATGAAAGAGGTGATGAGTTTGCGGCAATGTAGGAATGAAATACATCGGCCACAGGAGGA	ENST00000607068.1	chr5	675826	676616	+	GENCODE release 31	lncRNA	antisense	ENSG00000271781.1	AC026740.1	1	791						Detected	Detected	Detected	Detected	Detected	Detected	6.3108	6.52048	6.468	3.91703	3.87373	4.48238
clstr_179536_263_12	1.71148e-05	3.08886	1.62707	up	6.84214	5.21506	TGGGCAATCAGCTCAAGCTAGGACTGTTAGGAGTAGCAAATCCATATGGGTCTACAGCAA	ENST00000504382.1	chr5	82940458	82940983	-	GENCODE release 31	lncRNA	intergenic	ENSG00000249857.1	AC027338.2	1	526						Detected	Detected	Detected	Detected	Detected	Detected	6.88169	6.75037	6.89435	5.24424	5.28107	5.11988
clstr_98814_408_18	0.0276489	-2.27056	-1.18305	down	4.41741	5.60046	CAAGAGAGAATCAGCGACAGGTCTCCAAATAATCTGTAAGGGACTAATTTGAAAGGTAGC	ENST00000564694.1	chr8	100913247	100914388	-	GENCODE release 31	lncRNA	intergenic	ENSG00000260368.1	AC027373.1	1	1142						Detected	Detected	Detected	Detected	Detected	Detected	4.34912	4.71771	4.18541	5.01984	5.69278	6.08876
clstr_200914_246_22	0.00170955	-2.97734	-1.57403	down	3.89548	5.46951	ATGATTGTCTCATGTGACGCTTACAATTCTGGGAGCCAGGCAGGACAGATAGAGTGATCA	ENST00000518420.1	chr17	49914403	49932918	+	GENCODE release 31	lncRNA	intergenic	ENSG00000254039.1	AC027801.3	3	395						Detected	Detected	Detected	Detected	Detected	Detected	4.25674	3.89691	3.5328	5.43077	5.51645	5.4613
clstr_33825_272_13	0.0102447	4.11265	2.04007	up	3.70489	1.66483	AGAAACCAAGCATCGTGATAGAACTCTGTTGAGCCAGGCAAAGTATGAATGGTCTGATCT	ENST00000659604.1	chr8	9984004	10055041	-	GENCODE release 31	lncRNA		ENSG00000286622.1	AC034111.2	3	2946						Detected	Detected	Detected	Not Detected	Not Detected	Not Detected	3.6471	4.14695	3.32063	2.41656	1.27309	1.30482
clstr_112691_765_12	0.000155433	2.89483	1.53348	up	6.58975	5.05627	AAGTGGACTAAGACGCTGTCAACACTTGTTAATTTCTGTTGTTATGCCATCGTAGTGGTT	ENST00000507681.2	chr5	180432891	180443238	+	GENCODE release 31	lncRNA		ENSG00000250509.2	AC034213.1	4	965						Detected	Detected	Detected	Detected	Detected	Detected	6.5913	6.77223	6.40571	5.1184	5.01859	5.03182
clstr_72738_1017_8	5.96804e-06	-2.68502	-1.42493	down	5.99244	7.41738	CTGTATCTGCATCTGCAGGGCTTGTAGTATGTACGTTCAATTCCTTCAGCAACGTTCAAT	ENST00000606662.1	chr5	116083807	116085416	-	GENCODE release 31	lncRNA	antisense	ENSG00000271918.1	AC034236.2	1	1610						Detected	Detected	Detected	Detected	Detected	Detected	6.02417	6.02971	5.92346	7.3597	7.44135	7.45107
clstr_144219_576_14	0.000226138	-4.0575	-2.02059	down	6.19416	8.21475	GGAATAGTCATAGGGCCAATCTTTCTTATATCAAGCAAGCTGAACAAGGGTCCAAGGGAT	ENST00000579972.1	chr17	48460370	48466040	+	GENCODE release 31	lncRNA	intergenic	ENSG00000264451.1	AC036222.1	2	701						Detected	Detected	Detected	Detected	Detected	Detected	6.16531	6.47849	5.93867	8.27534	8.20756	8.16134
clstr_139617_135_15	4.78057e-06	-3.06077	-1.61389	down	6.56624	8.18013	ATGACTCCTATAAGCTTCCTCATACTCGCGCATTCTTGGAAGTCTGAGACTGGAAATGCC	ENST00000478845.2	chr15	39586561	39587293	+	GENCODE release 31	lncRNA	intronic	ENSG00000276107.1	AC037198.1	1	733						Detected	Detected	Detected	Detected	Detected	Detected	6.53772	6.64624	6.51477	8.14776	8.23208	8.16057
clstr_155374_182_12	7.96265e-05	2.9992	1.58458	up	6.8055	5.22092	TACTACAGTTAAACATTGTCGTCTTCGGAGCACTGCTCAGACCCATCATCATCAGAGGAC	ENST00000577423.2	chr17	64940602	64954177	+	GENCODE release 31	lncRNA		ENSG00000280299.1	AC037487.4	2	625						Detected	Detected	Detected	Detected	Detected	Detected	6.8129	6.83243	6.77117	5.03636	5.34856	5.27786
clstr_23697_136_17	0.000653638	2.35564	1.23612	up	7.93959	6.70347	GGGTTTGGAGATACGAGGTGGAGATGACTAGCAATCAAACTCAAAGGTGGAAGTCACATC	ENST00000664702.1	chr8	141124717	141128148	-	GENCODE release 31	lncRNA		ENSG00000253210.2	AC040970.1	3	1490						Detected	Detected	Detected	Detected	Detected	Detected	8.05003	8.00863	7.76011	6.82538	6.52492	6.76011
clstr_112112_640_5	7.24043e-05	3.78475	1.9202	up	7.51076	5.59056	AGACATAACTGGACAGTTACGGTAATGCCGGGTTAGACTGTTAAAGTCAGGAGAGTTCCT	ENST00000447139.1	chr3	194632923	194645401	+	GENCODE release 31	lncRNA		ENSG00000229334.1	AC046143.1	2	972						Detected	Detected	Detected	Detected	Detected	Detected	7.43537	7.6907	7.40622	5.48271	5.71969	5.56929
clstr_585_6939_10	0.0196054	3.77603	1.91687	up	3.92846	2.01159	TGCATACTTAGAGCTCTTGGTAGCGTTTAGAACACGGAGTTAATTATTCTGAGTGTACCT	ENST00000550290.2	chr12	62602752	62622213	+	GENCODE release 31	lncRNA	intergenic	ENSG00000257354.2	AC048341.1	2	8693						Detected	Detected	Detected	Not Detected	Not Detected	Not Detected	4.10681	3.97032	3.70825	2.30888	2.68043	1.04546
clstr_59124_66_30	4.36898e-06	-3.06109	-1.61404	down	9.40474	11.0188	CCCTGGTCTTACTCCTCATTAAGGTTTCCCTTCCTCTCCACCATTCCCAAATCTGAGTAT	ENST00000559003.5	chr15	45251580	45256002	-	GENCODE release 31	lncRNA	antisense	ENSG00000259520.6	AC051619.5	4	736	101928414					Detected	Detected	Detected	Detected	Detected	Detected	9.44645	9.364	9.40376	11.0945	10.9547	11.0071
clstr_160239_364_20	0.000112093	-3.25787	-1.70393	down	4.4643	6.16823	CACAGACACACCATCCATGTGCGCAACCATGTGAGTCTGAAATTACAGCATTAGAAGTTC	ENST00000558039.1	chr15	45152664	45167526	-	GENCODE release 31	lncRNA	intronic	ENSG00000259539.1	AC051619.6	2	595						Detected	Detected	Detected	Detected	Detected	Detected	4.29543	4.63854	4.45892	6.14924	6.08567	6.26978
clstr_193114_199_14	8.44579e-05	-2.30055	-1.20198	down	5.78511	6.98708	CTGCATACATTTGAAACACGGAGTAATACAGGTCTGTGCAAGAATTAGCAGCTTGTTCCT	ENST00000606067.1	chr8	65714334	65714778	-	GENCODE release 31	lncRNA	antisense	ENSG00000272155.1	AC055822.1	1	445						Detected	Detected	Detected	Detected	Detected	Detected	5.66179	5.78797	5.90556	6.95366	6.9761	7.03149
clstr_38655_278_11	0.0126401	-2.8503	-1.51112	down	5.15984	6.67096	ATCCAGAAAGCCGGGCCAGAAATAGCATCCGTGAGCATCTATTGATAGCATAAAGTCCGT	ENST00000649237.1	chr10	122145106	122155176	-	GENCODE release 31	lncRNA		ENSG00000285973.2	AC063960.2	4	2683						Detected	Detected	Detected	Detected	Detected	Detected	4.97853	5.11345	5.38754	7.32546	6.41908	6.26833
clstr_6431_293_30	0.00162991	-2.15231	-1.10588	down	7.39288	8.49877	AGGAGGAATCCTGATACCCAGTTCTGAAACAAAGTGGCAGAATTTGTAATACAGAAGAAG	ENST00000521612.1	chr8	51899734	51911729	+	GENCODE release 31	lncRNA	intergenic	ENSG00000228801.6	AC064807.1	2	423	102724330					Detected	Detected	Detected	Detected	Detected	Detected	7.52173	7.55532	7.10159	8.49463	8.49456	8.50711
clstr_42926_210_14	0.00505298	-2.10471	-1.07362	down	5.01143	6.08505	GGAAATAATTAAGTGGTTCCTCTTATTAGGTCATGAGTGAGGTATTGAACACTCCAGCAG	ENST00000670511.1	chr2	220493587	220741493	+	GENCODE release 31	lncRNA		ENSG00000236451.3	AC067956.1	6	2488						Detected	Detected	Detected	Detected	Detected	Detected	5.14648	4.97633	4.91149	5.78297	6.06926	6.40294
clstr_104856_168_18	0.00284	-2.08483	-1.05993	down	5.15361	6.21354	ACAAAGGCCATGAAGGTGTTAAAGGGAAGCAAGCGATCGACAGCATTGGTTGGTGACAAA	ENST00000576345.2	chr17	47303460	47305685	-	GENCODE release 31	lncRNA	antisense	ENSG00000263293.2	AC068234.2	2	487	102724508					Detected	Detected	Detected	Detected	Detected	Detected	5.15796	5.00559	5.29728	5.94222	6.29894	6.39947
clstr_180240_416_12	0.000235233	-2.86696	-1.51952	down	7.19957	8.71909	AATGTGGCAGTCCTAATGAGAAGAGGGTTTGAAGCGCTAAGATGTGCTGACAGTCCTAAT	ENST00000619646.1	chr17	47279526	47280047	-	GENCODE release 31	lncRNA	antisense	ENSG00000276790.1	AC068234.3	1	522						Detected	Detected	Detected	Detected	Detected	Detected	7.30494	7.27576	7.01802	8.60429	8.87384	8.67916
clstr_81772_911_4	0.000180872	2.16288	1.11296	up	7.9954	6.88245	GTAGAGCTTTACGCCCAAGTTACTACGACTTACTCGATTACACGCTTTACTGAATGTATA	ENST00000563278.1	chr15	75368155	75369584	+	GENCODE release 31	lncRNA		ENSG00000260274.1	AC068338.2	1	1430						Detected	Detected	Detected	Detected	Detected	Detected	8.116	8.03317	7.83703	6.87298	6.90096	6.87341
clstr_189160_383_20	0.000177869	-3.62331	-1.85731	down	4.08269	5.94	TCTGCATTGCTGGACTGTGGTATGGTCTCACACCACAAGAAGATTTAAGCAACCTTATTA	ENST00000448672.1	chr2	136077892	136078513	+	GENCODE release 31	lncRNA	intergenic	ENSG00000237262.1	AC068492.1	2	469						Detected	Detected	Detected	Detected	Detected	Detected	4.23096	4.10911	3.90801	5.73917	6.0636	6.01724
clstr_8943_353_15	0.000942567	2.23175	1.15817	up	5.98264	4.82446	AATTTGACAGGAGCATTTAGTAGGACCTGTAAAGAAATTAAAGCAGGTCCGAGGTGGAGT	ENST00000602927.1	chr4	56387625	56388153	+	GENCODE release 31	lncRNA	intergenic	ENSG00000269921.1	AC068620.1	1	529						Detected	Detected	Detected	Detected	Detected	Detected	5.98305	6.19324	5.77162	4.72037	4.86871	4.88432
clstr_144367_542_33	0.00338805	2.33802	1.22529	up	6.41497	5.18968	CCGCTGCCTTGGAGTCAGAGAGCTGCCAAGTAGAATTTGCATGTAATGCTGCTATCATTT	ENST00000618862.2	chr12	123973215	124088594	+	GENCODE release 31	lncRNA		ENSG00000274874.2	AC068790.8	4	700						Detected	Detected	Detected	Detected	Detected	Detected	6.24614	6.63586	6.36289	4.88689	5.42715	5.255
clstr_28918_297_14	0.000102228	2.5589	1.35552	up	9.29179	7.93627	ACTAGGATGACGTTTCAATTTATCGGCCATATCCAAGCATTTCTGAGAATGAACTGTGAG	ENST00000620635.1	chr15	80999593	80999981	-	GENCODE release 31	lncRNA	bidirectional	ENSG00000277782.1	AC068870.2	1	389						Detected	Detected	Detected	Detected	Detected	Detected	9.19897	9.41957	9.25684	8.0465	7.85156	7.91076
clstr_187217_255_6	2.9019e-07	-11.7183	-3.55069	down	1.07374	4.62443	ATCTGTGGAAATCGTCTTTGCCATGTAATGTGCCATAACCACGGGAGTGACATCGCATCA	ENST00000580686.1	chr17	26989189	26999925	-	GENCODE release 31	lncRNA	intergenic	ENSG00000264734.1	AC069061.2	3	480						Not Detected	Not Detected	Not Detected	Detected	Detected	Detected	1.03717	1.09198	1.09207	4.64593	4.53016	4.69718
clstr_78858_606_38	0.00925325	2.081	1.05728	up	5.63147	4.5742	GGGCAGGTGGTTTCTGTGTGAACCTCTGATCTGTGCAACATAAACAGGAAATGTTGAAGG	ENST00000417011.1	chr3	195546404	195550581	+	GENCODE release 31	lncRNA	intergenic	ENSG00000223711.1	AC069213.1	2	810						Detected	Detected	Detected	Detected	Detected	Detected	5.83073	5.69341	5.37028	4.92347	4.46217	4.33695
clstr_167754_93_19	0.0104786	-2.16362	-1.11345	down	4.03299	5.14643	AGAGAAGGGATTGTTGTTACGCTTGACAGGAACATGCAAATCCCATTTGAGGAGCCACAA	ENST00000544939.1	chr12	120721507	120723639	-	GENCODE release 31	lncRNA	antisense	ENSG00000256569.1	AC069234.3	2	569						Detected	Detected	Detected	Detected	Detected	Detected	3.80231	4.22988	4.06677	4.78579	5.13661	5.5169
clstr_207402_96_12	0.000793726	-2.12216	-1.08553	down	3.50971	4.59525	ATCTGGCTATCATGTGAGATGGCTCAAATTTAACACACGCTACACTTCAGCAGGTGGCCT	ENST00000608397.1	chr7	99766543	99766892	+	GENCODE release 31	lncRNA	antisense	ENSG00000273407.1	AC069294.1	1	350						Detected	Detected	Detected	Detected	Detected	Detected	3.63762	3.49669	3.39483	4.40971	4.64808	4.72795
clstr_150617_134_21	0.0170055	2.28282	1.19082	up	4.82487	3.63406	AACTTAGGTGAATATCCTAAACTGTCAGTTTACTGCTGAGAACATGCTGCTTATCAAGCC	ENST00000657992.1	chr10	50325697	50341585	+	GENCODE release 31	lncRNA		ENSG00000286401.1	AC069547.2	3	657						Detected	Detected	Detected	Not Detected	Detected	Not Detected	4.54627	5.14825	4.7801	3.25817	4.09844	3.54556
clstr_138215_458_14	2.56962e-05	-2.32119	-1.21486	down	7.243	8.45786	GCCATGATGGCTCCTCCGTTATAGGACATAATAGACATGATTGTGTGGTATACGAGGACC	ENST00000652757.1	chr2	216594368	216611206	+	GENCODE release 31	lncRNA		ENSG00000225794.3	AC073321.1	3	743						Detected	Detected	Detected	Detected	Detected	Detected	7.21136	7.32743	7.19021	8.39716	8.45653	8.51991
clstr_9756_422_8	8.33443e-05	2.38963	1.25679	up	8.10157	6.84479	TCCTTTGTATTCCCGTGGCTCTTTGATAATAATGGTTGGAGTCCTGAACCCGACCCTTTG	ENST00000619697.1	chr17	40648300	40649718	+	GENCODE release 31	lncRNA	antisense	ENSG00000278834.1	AC073508.3	1	1419						Detected	Detected	Detected	Detected	Detected	Detected	8.07177	8.2449	7.98805	6.82823	6.87582	6.8303
clstr_87096_642_9	0.00135899	2.56506	1.35899	up	4.7815	3.4225	AAATGGCTTGACCACCTTCAGATAGCGATCAATGCTTATCAGCCCAAGGAACACGATGGA	ENST00000666451.1	chr3	151293317	151295494	+	GENCODE release 31	lncRNA		ENSG00000286273.1	AC078816.1	2	1332						Detected	Detected	Detected	Detected	Not Detected	Not Detected	4.79504	4.99544	4.55401	3.50348	3.56641	3.19763
clstr_138368_557_16	0.000393932	2.38135	1.25178	up	8.60921	7.35743	AGCTGAAGCAGCCTAATCCTGACTTGCAGAAATGGAGAGGACATGACTTACCGGAATTGT	ENST00000548702.1	chr12	75694010	75698816	-	GENCODE release 31	lncRNA	intergenic	ENSG00000258088.1	AC078820.1	4	742						Detected	Detected	Detected	Detected	Detected	Detected	8.61412	8.72874	8.48476	7.3058	7.23409	7.5324
clstr_107638_35_23	0.00897084	2.24281	1.16531	up	3.92469	2.75939	AGATACTGACAAGACACCAAGGGACTGCAGCTGCTTACTATGGAAAGAGCATGACCCTAT	ENST00000456952.1	chr7	91380778	91556848	-	GENCODE release 31	lncRNA	intergenic	ENSG00000235450.1	AC079760.1	2	202						Detected	Detected	Detected	Not Detected	Not Detected	Not Detected	4.25282	3.97967	3.5416	2.60854	3.02126	2.64835
clstr_141225_465_9	0.0109278	3.62402	1.85759	up	5.27553	3.41794	TGTGAAGACATTTCGCAGAATTCAGACGGAGATCATGATCAAATAGCACCTACACAATGA	ENST00000526947.1	chr8	125348196	125351416	-	GENCODE release 31	lncRNA	antisense	ENSG00000254431.1	AC084083.1	2	722						Detected	Detected	Detected	Not Detected	Detected	Not Detected	5.08624	5.42368	5.31667	2.65652	4.0212	3.57609
clstr_176632_332_20	0.0287127	-2.1691	-1.1171	down	3.73781	4.8549	CTGGAGAGCAGTTGCTCAAATCACTGCAACTGAACCGAGACTTCAACTGTTGGGTTCAAA	ENST00000559165.1	chr15	48729080	48729844	-	GENCODE release 31	lncRNA	intronic	ENSG00000259469.1	AC084757.2	2	540						Detected	Detected	Detected	Detected	Detected	Detected	3.22108	3.80547	4.18688	4.49525	5.00261	5.06685
clstr_59859_3_21	0.0320793	-2.09153	-1.06456	down	3.96989	5.03445	AATTCTGCACTCTGGACTCCTACGGACCAAGATGATCAACTCTGAGGAAGAAAGGCAATG	ENST00000540895.6	chr12	22964568	23174123	+	GENCODE release 31	lncRNA		ENSG00000256995.8	AC084816.1	9	1924						Detected	Detected	Detected	Detected	Detected	Detected	3.58267	4.61271	3.7143	4.91244	5.06133	5.12957
clstr_109390_783_16	0.0451957	-2.03785	-1.02704	down	3.36103	4.38808	TCCTGCATGAGGAACAACTTGACGAACACACATTTCAACCTGTAACAGGGTGGACAAGCA	ENST00000606279.1	chr8	134722947	134723949	+	GENCODE release 31	lncRNA	intergenic	ENSG00000272456.1	AC087045.2	1	1003						Detected	Not Detected	Not Detected	Detected	Detected	Detected	4.03688	2.82932	3.2169	4.33551	4.4339	4.39482
clstr_183151_281_15	0.0219685	-2.25397	-1.17247	down	4.16054	5.33302	TTGCTGTTGTGAACAAGGTTGCCAGGAATATTCCTGTGCGAGATGTGGGTACAAGCCTTT	ENST00000571113.1	chr17	82918282	82918785	+	GENCODE release 31	lncRNA	intronic	ENSG00000262663.1	AC087222.1	1	504						Detected	Detected	Detected	Detected	Detected	Detected	3.65649	4.26818	4.55696	4.97922	5.43236	5.58747
clstr_128057_314_15	1.59573e-05	7.94423	2.98991	up	9.44482	6.45491	CTGTACTCCTTGGAATGGTCAACCCAGTCCCATCTGTCCTTGATTACTTAATTTGCAGTC	ENST00000576252.1	chr17	909632	911212	+	GENCODE release 31	lncRNA	antisense	ENSG00000262003.1	AC087392.1	2	820	101927727					Detected	Detected	Detected	Detected	Detected	Detected	9.36814	9.52991	9.43641	6.61897	6.50401	6.24176
clstr_118216_523_14	0.00640444	-2.84917	-1.51054	down	3.94537	5.45592	TCTGTGAATTGGAAGGATACTAGCGAGGATTAAATGAGAGTGCATAGGAAGGGCCTAGCC	ENST00000662516.1	chr17	39619670	39622770	+	GENCODE release 31	lncRNA		ENSG00000214546.4	AC087491.1	3	907						Detected	Detected	Detected	Detected	Detected	Detected	4.20426	3.70218	3.92968	5.00368	5.49734	5.86674
clstr_101882_1021_36	0.000636424	2.65856	1.41065	up	7.87252	6.46187	GAAACAGAGGCAGCAAGCAAATGAGGAAACCGATACTCTGTTCTGAGAATAAAGCCATTT	ENST00000607047.1	chr8	38382364	38383461	+	GENCODE release 31	lncRNA	intergenic	ENSG00000272092.1	AC087623.2	1	1098						Detected	Detected	Detected	Detected	Detected	Detected	7.87227	7.97674	7.76854	6.19955	6.55816	6.6279
clstr_17310_3654_13	5.13934e-05	-2.26295	-1.1782	down	6.59422	7.77242	AGAGCATTCTAGATAGAGGTTTCTTAGCCTTGGGATCATTCTGTGCTGCTGCGGGCTATA	ENST00000570309.1	chr17	80200673	80205071	-	GENCODE release 31	lncRNA		ENSG00000262580.5	AC087741.1	1	4399						Detected	Detected	Detected	Detected	Detected	Detected	6.58199	6.58452	6.61613	7.65573	7.78913	7.8724
clstr_94404_627_14	2.56355e-07	10.7757	3.42971	up	13.0456	9.61588	TGTGGCTAAGGCCAACTGCACATGTAGAACGGTGTTCCTCCTATGCTTGGGACAAATAAA	ENST00000549807.1	chr12	104262314	104280722	-	GENCODE release 31	lncRNA	antisense	ENSG00000257732.1	AC089983.1	2	701						Detected	Detected	Detected	Detected	Detected	Detected	13.001	13.1144	13.0214	9.58908	9.68504	9.57353
clstr_3759_1752_12	0.000621895	2.16174	1.11219	up	4.45905	3.34686	TAATGTCTTAAATCGGGAAAGGAGAGTAAGAGAAAGCACTCAACGGAGTCAGAGGTGTCT	ENST00000608477.1	chr7	128524016	128531069	-	GENCODE release 31	lncRNA		ENSG00000273270.1	AC090114.2	1	7054						Detected	Detected	Detected	Not Detected	Not Detected	Not Detected	4.29204	4.43571	4.64941	3.28946	3.4411	3.31002
clstr_148382_340_11	0.0164413	2.25961	1.17607	up	5.88636	4.71029	AACATTAAGGTTGACTGAGCCAAAGTAGCACACCCAAGGTGTGATACAGCCTGCGTTCAA	ENST00000602975.1	chr15	77067654	77068325	-	GENCODE release 31	lncRNA	intronic	ENSG00000269951.1	AC090181.2	1	672						Detected	Detected	Detected	Detected	Detected	Detected	5.82479	5.87721	5.95709	4.2366	5.24649	4.64779
clstr_1348_544_18	0.000318733	2.14305	1.09966	up	8.90182	7.80216	AATTGAATCAGGACCTCAGGCCCTTTACAGACTCCCTTCTACACTTGGTTGCTGATTAAG	ENST00000666670.1	chr18	61605936	61607006	-	GENCODE release 31	lncRNA		ENSG00000267279.2	AC090409.1	2	875						Detected	Detected	Detected	Detected	Detected	Detected	8.87923	8.96975	8.85649	7.89794	7.88321	7.62532
clstr_202544_292_20	0.000250992	2.89847	1.53529	up	6.88807	5.35278	TTTGGTGGAGCGTTGAGATTCGCCAGTGAACTCTAACAGTGAGGATGGCACTGGAATAAA	ENST00000587138.5	chr18	61571342	61577151	-	GENCODE release 31	lncRNA	intergenic	ENSG00000267316.5	AC090409.2	3	384						Detected	Detected	Detected	Detected	Detected	Detected	6.87683	7.05452	6.73285	5.22585	5.32299	5.5095
clstr_56534_599_12	0.0248318	-2.36859	-1.24403	down	3.04081	4.28483	TCTGAACTTGGGTATACGCTGATACATAAGGACTACCATAGAAGTTACATGCCTTAATCC	ENST00000500850.2	chr15	42740748	42743202	+	GENCODE release 31	lncRNA	antisense	ENSG00000246283.2	AC090510.1	2	2017						Not Detected	Not Detected	Not Detected	Detected	Detected	Detected	3.31957	3.05197	2.75089	3.67312	4.46109	4.72029
clstr_154781_128_6	0.00500754	-3.37391	-1.75442	down	3.19579	4.95021	CATAGGGCATCTTATTCTTGAAGCATGTAAGGAAACCGGCCTATCAGATACCGTCTTAGT	ENST00000617465.1	chr15	42726583	42727211	+	GENCODE release 31	lncRNA	antisense	ENSG00000274403.1	AC090510.2	1	629						Not Detected	Not Detected	Detected	Detected	Detected	Detected	2.87047	2.93706	3.77985	5.0233	4.72929	5.09805
clstr_127926_640_18	0.000468666	-2.02718	-1.01947	down	4.75666	5.77613	ATGGACATGAAACCTTGTCTGTTTGTTAGTACTCTGGGAGGCTGAAGTTATGGCAGGGAG	ENST00000615831.1	chr15	42724102	42724922	+	GENCODE release 31	lncRNA		ENSG00000278769.1	AC090510.3	1	821						Detected	Detected	Detected	Detected	Detected	Detected	4.61539	4.77225	4.88233	5.73175	5.89276	5.70388
clstr_210097_166_14	7.62309e-05	-2.93527	-1.55349	down	6.44036	7.99385	AGGATGCTGTTGCCAGTTTACCACCGAATAACACGTATGCTTCTTATATGACCTGCCTGG	ENST00000532022.1	chr11	47123104	47130801	-	GENCODE release 31	lncRNA	antisense	ENSG00000255520.1	AC090589.2	2	332						Detected	Detected	Detected	Detected	Detected	Detected	6.53996	6.44001	6.34111	7.85967	8.11317	8.00872
clstr_99961_702_13	0.00462855	7.63547	2.93272	up	4.68589	1.75317	TGCTGAGTTTAACTCTCCCGCTTACCAGAGATAAAGTTGGCCATACACACACGTCTCTTA	ENST00000668402.1	chr8	57582177	57592451	+	GENCODE release 31	lncRNA		ENSG00000253821.2	AC090796.1	2	1125						Detected	Detected	Detected	Not Detected	Not Detected	Not Detected	4.63536	4.51414	4.90818	2.75214	1.25466	1.25272
clstr_90582_577_23	0.00320961	5.68325	2.50672	up	5.3974	2.89068	TTGTAAGAGACTTTGACCCAGAGGACTCAGAGATGGATAAGCTGAGGATTGGAGAGGTGA	ENST00000521991.2	chr8	125486680	125530605	+	GENCODE release 31	lncRNA		ENSG00000253111.2	AC091114.1	3	1272						Detected	Detected	Detected	Detected	Not Detected	Not Detected	5.20132	5.67029	5.32058	3.62953	2.46343	2.57907
clstr_96865_866_18	0.00157323	-2.67228	-1.41807	down	3.35479	4.77286	AGACTCAGACATATCAGGTTGAGAGAGCAAGGGAGTTAAGAAGTCAAGTTGGCTGTACAC	ENST00000667388.1	chr17	39086976	39091942	+	GENCODE release 31	lncRNA		ENSG00000286443.1	AC091178.2	2	1171						Not Detected	Not Detected	Not Detected	Detected	Detected	Detected	3.33187	3.26039	3.4721	4.59792	5.1224	4.59825
clstr_185512_142_21	0.00182226	-3.02204	-1.59552	down	4.4343	6.02982	TCTTCACCTGGCACAATTCCTGCCACAGAGTAGTGTGTCAGCTCTCTATTGTTGTCTAAA	ENST00000520544.1	chr8	120052180	120056184	+	GENCODE release 31	lncRNA	intergenic	ENSG00000254343.2	AC091563.1	2	490						Detected	Detected	Detected	Detected	Detected	Detected	4.72373	4.37947	4.19969	5.7267	6.21938	6.14338
clstr_16732_2732_12	0.0329126	3.8554	1.94688	up	4.14718	2.2003	ATAGTTCTGCAAAGTCGCAGGAAACCTGGAATCATCTAATTATCGTGAGTGTTGGTGAGT	ENST00000660500.1	chr7	1160432	1165580	+	GENCODE release 31	lncRNA		ENSG00000229043.3	AC091729.3	2	4484	101927021					Detected	Detected	Detected	Not Detected	Not Detected	Not Detected	3.74982	4.49786	4.19385	2.33999	3.10746	1.15344
clstr_284_828_5	0.00141685	3.7683	1.91391	up	6.3728	4.45889	CCCTCCAGAATCTAAGAGCGATAGCGTTTCTCCAAATAAACCGCCAATAAATCAGCTCCC	ENST00000608012.1	chr7	5428731	5429672	+	GENCODE release 31	lncRNA		ENSG00000273084.1	AC092171.5	1	942						Detected	Detected	Detected	Detected	Detected	Detected	6.19504	6.43628	6.48708	4.05744	4.84054	4.47868
clstr_63741_299_14	0.0144141	2.06567	1.04661	up	4.17679	3.13018	CTGGGTTCAGGTCACCCATCCAACTCCACTGATGGATTTAGGCTCATTTAATCCAAACTC	ENST00000661486.1	chr1	212466808	212472905	-	GENCODE release 31	lncRNA		ENSG00000224535.2	AC092803.1	3	686	105372907					Detected	Detected	Detected	Not Detected	Not Detected	Not Detected	4.51791	4.21401	3.79847	2.88303	3.12814	3.37937
clstr_60786_1510_8	0.000304335	2.99147	1.58086	up	7.65498	6.07412	TCCTGGAAAGAAGCTCCGTCAGCGTAAAGTGAACTCTTAGCTTTGACTTTGCAGAGGGAT	ENST00000564287.2	chr1	212557833	212559731	-	GENCODE release 31	lncRNA	intergenic	ENSG00000260805.2	AC092803.2	1	1899						Detected	Detected	Detected	Detected	Detected	Detected	7.61397	7.71091	7.64004	5.81203	6.2308	6.17953
clstr_44562_199_10	0.0238362	-2.25745	-1.17469	down	3.90503	5.07972	CTGTCATTAGTGGTGTGACTAGAAACCAGTTAATTTCGCTGGGTGGTAAATTCGTGGACT	ENST00000669720.1	chr1	212559363	212561399	+	GENCODE release 31	lncRNA		ENSG00000288007.1	AC092803.5	2	1571						Detected	Detected	Detected	Detected	Detected	Detected	4.125	4.29584	3.29426	5.21261	5.18205	4.84451
clstr_202528_252_25	0.00123884	2.07034	1.04987	up	5.92223	4.87236	ATTTCAAGATATTGATGTAATAACATTACTGAGTCCCATGTGGGCAGCAAGAGAACCGCT	ENST00000432294.1	chr1	100057990	100084471	-	GENCODE release 31	lncRNA	intronic	ENSG00000241073.1	AC093019.2	2	384						Detected	Detected	Detected	Detected	Detected	Detected	5.75934	6.01917	5.98819	4.68992	5.0328	4.89437
clstr_195535_278_19	0.000394417	2.36967	1.24469	up	8.22334	6.97866	TCTCAGGTACTCTATCCCAGGACCACAAGGAGTTAATTTGATATTTCCACCAATGGAGGG	ENST00000609166.1	chr2	190454092	190454521	-	GENCODE release 31	lncRNA	antisense	ENSG00000272979.1	AC093388.1	1	430						Detected	Detected	Detected	Detected	Detected	Detected	8.32641	8.13434	8.20928	6.80459	6.98424	7.14713
clstr_164777_99_14	0.035208	-2.39289	-1.25875	down	3.2825	4.54125	AGCAGAACTTGCAGGGCTTGTGACAGGTATATAACCTAGTCCTTAAGCCCTGTGGGATTT	ENST00000610062.1	chr7	98322853	98323430	+	GENCODE release 31	lncRNA	antisense	ENSG00000272950.1	AC093799.1	1	578						Not Detected	Not Detected	Detected	Detected	Detected	Detected	2.59898	3.40679	3.84172	4.24748	4.53653	4.83974
clstr_5819_4378_10	9.28409e-05	-2.05803	-1.04126	down	6.00679	7.04805	ACCATGTCACCAACCTATGCCCTACTGAAAGACGGGTATTCTGAGATCAAGTGACACTAA	ENST00000662749.1	chr2	220784894	220825855	+	GENCODE release 31	lncRNA		ENSG00000224819.2	AC093843.1	3	7517						Detected	Detected	Detected	Detected	Detected	Detected	5.97121	6.05549	5.99368	6.93641	7.14524	7.06251
clstr_12870_3616_11	0.000504836	-2.84235	-1.50708	down	2.7597	4.26678	CCACTTTAAGAGCTATCCGTCCTGTTTACCTCAGGTAGATCTAAACAGAGGTATGGTGCC	ENST00000664814.1	chr4	173397770	173409559	+	GENCODE release 31	lncRNA		ENSG00000288025.1	AC093849.4	3	5159						Not Detected	Not Detected	Not Detected	Detected	Detected	Detected	2.7922	2.82034	2.66656	4.19281	4.53541	4.07212
clstr_24797_2131_7	0.00786948	4.92426	2.29991	up	5.25354	2.95363	AATAAGCAATGATCACATCGATAGTGTAGTGTTCGTGTGCTACAAGAATGCAGATGATCC	ENST00000513071.2	chr4	107907226	107978982	-	GENCODE release 31	lncRNA		ENSG00000245293.3	AC096564.1	2	3587	107986298					Detected	Detected	Detected	Detected	Not Detected	Not Detected	5.0881	5.30987	5.36266	3.41732	2.03603	3.40755
clstr_40097_1266_10	0.00516645	-2.19284	-1.1328	down	4.69314	5.82594	GGGTGTAAGTAGAATATCAGAGGGTTAGTCAGGGAGATCCTGGAAACGAGATAGTCATTG	ENST00000612055.1	chr1	219270774	219273387	+	GENCODE release 31	lncRNA	intergenic	ENSG00000277007.1	AC096642.1	1	2614						Detected	Detected	Detected	Detected	Detected	Detected	4.89839	4.55371	4.62731	6.12505	5.83468	5.51808
clstr_90627_291_39	0.000706546	-2.12054	-1.08443	down	7.11268	8.19711	AATGAATTCTGCCAACAACCTGAGAGGTGGCCTCCAGATGAGAAGACAGCCTGACTTAAA	ENST00000659697.1	chr3	122515006	122518172	+	GENCODE release 31	lncRNA		ENSG00000287207.1	AC096861.2	2	1271						Detected	Detected	Detected	Detected	Detected	Detected	7.09959	7.31521	6.92326	8.16211	8.23082	8.19841
clstr_97670_985_9	0.00103498	2.59536	1.37594	up	7.06924	5.6933	TGGGACTCTAAATAAAGCGAGTTTCTGCAGGCATTCATTCATTCAACAGATGAACGCCTA	ENST00000607541.1	chr3	57078943	57080101	+	GENCODE release 31	lncRNA	antisense	ENSG00000272202.1	AC097358.2	1	1159						Detected	Detected	Detected	Detected	Detected	Detected	7.00813	7.26267	6.93692	5.64442	5.50124	5.93426
clstr_100415_699_10	0.000146597	2.94914	1.56029	up	8.074	6.51371	AAGAGAAATACGACCAGAGAGACTTGCATGCAAACATTCCTAACAGCATTGTCCACGCCA	ENST00000664676.1	chr4	6985926	6987036	-	GENCODE release 31	lncRNA		ENSG00000287104.1	AC097382.3	1	1111						Detected	Detected	Detected	Detected	Detected	Detected	8.11062	8.09981	8.01157	6.49867	6.70448	6.33796
clstr_169108_269_10	0.00499184	-2.09278	-1.06542	down	3.83934	4.90476	GTTTAGGATTTGGTAAGCAGAACTCCATCACGCAATGAGTCACTGTAACATCAATGCCGA	ENST00000610199.1	chr4	20766808	20767372	+	GENCODE release 31	lncRNA	antisense	ENSG00000272995.1	AC097505.1	1	565						Detected	Detected	Detected	Detected	Detected	Detected	3.88145	3.93293	3.70365	4.57765	4.95058	5.18605
clstr_190006_28_12	0.0189681	-2.01294	-1.0093	down	4.53297	5.54227	TGCTGCTGATTTCACGGCAAGTAAGTGGTTCCCTAATTAGCACAGAGCCTATGCTACAAA	ENST00000613523.1	chr17	73202968	73203431	-	GENCODE release 31	lncRNA	antisense	ENSG00000277728.1	AC097641.2	1	464						Detected	Detected	Detected	Detected	Detected	Detected	4.75887	4.27292	4.56712	5.09796	5.81686	5.712
clstr_16483_992_14	0.0394254	-2.0573	-1.04075	down	3.16659	4.20734	ACCTGTGTGTTCTAGCACCAGTTAGAGAGTTCTTTGACCGGATTCTGAAAGCACTATCCA	ENST00000652083.2	chr4	32005076	32022483	-	GENCODE release 31	lncRNA		ENSG00000286212.2	AC097654.1	4	1241						Detected	Not Detected	Not Detected	Detected	Detected	Detected	3.6893	3.11042	2.70006	3.86229	4.23295	4.52678
clstr_196179_346_22	0.000549781	-2.73472	-1.45139	down	7.00146	8.45285	TTTGGCTTTGTCCTAGCCTTTGACTACGTGGGTGCTTAATACATGCATGTTGAATGAACA	ENST00000609581.1	chr2	28810281	28810706	-	GENCODE release 31	lncRNA	antisense	ENSG00000273233.1	AC097724.1	1	426						Detected	Detected	Detected	Detected	Detected	Detected	7.13219	7.02237	6.84981	8.6901	8.33279	8.33565
clstr_3091_302_9	0.0016759	5.37266	2.42564	up	6.02886	3.60322	GAATGAAAGGAGCAGTCAGCCGAAACGACAGCATTACTTGCGTCCTTACCTAATTGGAAC	ENST00000605834.1	chr4	184474802	184477304	+	GENCODE release 31	lncRNA	intergenic	ENSG00000271646.1	AC099343.3	1	2503						Detected	Detected	Detected	Detected	Detected	Not Detected	5.93571	6.18513	5.96574	3.13738	4.19812	3.47416
clstr_74912_1227_21	3.83156e-05	-2.28072	-1.18949	down	4.87517	6.06466	GGAAAGCAATTCTACATATCCTGATACAGTGTGGTCACCAGATAGATGGCTAAGATACAA	ENST00000651456.1	chr3	185499140	185501109	+	GENCODE release 31	lncRNA		ENSG00000286086.1	AC099661.1	2	1565						Detected	Detected	Detected	Detected	Detected	Detected	4.90116	4.88762	4.83672	5.96258	6.07272	6.15868
clstr_175852_298_16	0.0325009	2.14291	1.09957	up	3.7888	2.68923	ACAGAAGAGGCTGGAATGGTGGAATGCACCCTCAGTATGCATTATATATAGAGGTTTCGG	ENST00000449899.1	chr7	55593777	55595006	+	GENCODE release 31	lncRNA	intergenic	ENSG00000231394.1	AC099681.2	2	543						Detected	Detected	Detected	Not Detected	Not Detected	Not Detected	4.22702	3.62805	3.51131	3.14903	2.67237	2.24629
clstr_86737_866_4	5.0468e-05	3.88042	1.95621	up	8.1984	6.24218	TCATTCTTGCCGCCTAAGTTGTCGCCGTGGGACTATTGAAAGGGTATCAGCGATATTCAT	ENST00000451775.1	chr17	59106598	59118267	+	GENCODE release 31	lncRNA	antisense	ENSG00000224738.1	AC099850.1	2	1338						Detected	Detected	Detected	Detected	Detected	Detected	8.22356	8.31396	8.05767	6.0948	6.29508	6.33667
clstr_58385_1745_14	0.0055046	5.67455	2.50451	up	4.07839	1.57388	CTCTTTGAAGGATTCGTTTGATTAGATTGGACCTGCAGGAGTACCTCAAGATCACCTTCT	ENST00000519197.2	chr8	20079114	20124857	+	GENCODE release 31	lncRNA		ENSG00000253775.2	AC100802.1	4	1963						Detected	Detected	Detected	Not Detected	Not Detected	Not Detected	4.32067	3.77696	4.13752	1.1469	2.43556	1.13917
clstr_58386_1867_3	1.54235e-05	-3.21116	-1.6831	down	5.9839	7.66699	AACGCCCAAGTGACGTGAAATGGTGTGTGTATTTATATCCGACGTAAACAATCTCCTTCA	ENST00000562459.1	chr8	141353403	141355365	-	GENCODE release 31	lncRNA	intergenic	ENSG00000261655.1	AC100803.2	1	1963						Detected	Detected	Detected	Detected	Detected	Detected	5.85744	6.03246	6.06179	7.62468	7.7003	7.67599
clstr_52968_269_6	5.88401e-06	-2.09581	-1.06751	down	8.90395	9.97146	CACCACTTAATTGATGATCAATACACGTTCCTTGAAAGAACCGATAGCATGCGATCGATA	ENST00000665209.1	chr8	1761054	1763269	-	GENCODE release 31	lncRNA		ENSG00000253982.2	AC100810.1	2	2122	101927752					Detected	Detected	Detected	Detected	Detected	Detected	8.89477	8.95114	8.86595	9.94069	9.95841	10.0153
clstr_32437_254_7	0.00191428	-2.91571	-1.54385	down	4.70641	6.25025	GAATTAACGTCGACATTAATTTGCTGATGAAGCGCCTGCAGTAGGTCATATAGCGTGAGC	ENST00000662748.1	chr8	142111414	142185527	-	GENCODE release 31	lncRNA		ENSG00000287332.1	AC103758.1	2	3028						Detected	Detected	Detected	Detected	Detected	Detected	4.93376	4.8814	4.30407	6.11629	6.33178	6.30269
clstr_34532_64_14	0.0047573	4.04192	2.01504	up	5.60977	3.59473	CACCTCCAAGGATCACGTAGGACCAGCAGAAGCAGCGTAAAGTATTGGAACTTTGAATCT	ENST00000426017.1	chr1	51518383	51561629	+	GENCODE release 31	lncRNA	antisense	ENSG00000227070.1	AC104170.1	3	362						Detected	Detected	Detected	Not Detected	Detected	Not Detected	5.47846	5.74112	5.60975	2.97863	4.17902	3.62655
clstr_133860_54_11	0.00437596	-2.35939	-1.23841	down	3.48669	4.7251	GCTGGGAGCCTCGTTAGGTCATCATTATCCCTAGCCTGGATTAGACAGATGTGTTTCTAA	ENST00000605056.1	chr2	28425945	28426719	+	GENCODE release 31	lncRNA	intergenic	ENSG00000270210.1	AC104695.3	1	775						Not Detected	Detected	Detected	Detected	Detected	Detected	3.16937	3.70516	3.58554	4.48058	4.95922	4.73551
clstr_215674_98_12	7.10151e-06	-2.02228	-1.01598	down	7.24933	8.26531	ATGACTGTGATTCCCAAGCTAGCCTCAATCATACCTCTCTAGTGCCCTCTACGGGAAATT	ENST00000604052.1	chr2	28396815	28397110	+	GENCODE release 31	lncRNA	intronic	ENSG00000270640.1	AC104695.4	1	296						Detected	Detected	Detected	Detected	Detected	Detected	7.2787	7.2159	7.2534	8.2111	8.30578	8.27905
clstr_176615_334_20	5.51743e-05	-2.86121	-1.51662	down	4.88687	6.4035	GGATGCAGAGACAAGCATGCAGGGAGAACGTCATGTGAAGATTTGAGTTATGCTGCCAAA	ENST00000603264.1	chr4	151333775	151353224	-	GENCODE release 31	lncRNA	intergenic	ENSG00000270265.1	AC104819.3	2	540						Detected	Detected	Detected	Detected	Detected	Detected	4.89607	4.96988	4.79467	6.28982	6.52124	6.39943
clstr_89391_945_16	0.00271184	-4.78038	-2.25713	down	2.87812	5.13524	AATATCTAAAGCACCAAATGCGTGTGGACAGCAGTGAAGATAAAGCTGGAAATGCGCCGG	ENST00000609675.1	chr1	92189237	92190707	+	GENCODE release 31	lncRNA	intergenic	ENSG00000273487.1	AC104836.1	2	1293						Not Detected	Not Detected	Not Detected	Detected	Detected	Detected	2.61347	3.38934	2.63154	4.83672	5.57884	4.99017
clstr_94379_993_12	3.26496e-07	8.41214	3.07247	up	9.60881	6.53634	TTAACTCGGTAACTGGCACATCGTAGATGACTCAGTAAATGCTATTACCCTTACACATAC	ENST00000588144.2	chr18	58670009	58671877	-	GENCODE release 31	lncRNA		ENSG00000267226.2	AC104971.1	2	1209	101927322					Detected	Detected	Detected	Detected	Detected	Detected	9.58211	9.67662	9.56771	6.53006	6.48397	6.59499
clstr_86847_1149_12	0.000232534	-2.00337	-1.00243	down	4.33751	5.33993	GCCAATCCACAACTCCTGTTAGAAGACCGGAGGGATAATACCCATATACCTTAATAAAGG	ENST00000664535.1	chr7	102699228	102748695	-	GENCODE release 31	lncRNA		ENSG00000286830.1	AC105052.5	3	1336						Detected	Detected	Detected	Detected	Detected	Detected	4.23812	4.42151	4.35289	5.24314	5.44793	5.32873
clstr_79573_1107_16	0.00012735	2.37218	1.24621	up	14.5457	13.2995	TTTAGAACTCACGTGGAGACATGTGTGGCCCAATTGCTTCTCTTTCATCTCAGGCAATAA	ENST00000662651.1	chr4	103550589	103553242	-	GENCODE release 31	lncRNA		ENSG00000250920.3	AC105460.1	2	1471						Detected	Detected	Detected	Detected	Detected	Detected	14.4992	14.4744	14.6637	13.1788	13.3766	13.3432
clstr_159324_522_12	0.0185101	4.06425	2.02299	up	3.80074	1.77776	AATGCCAAGGAAACTAGGGCATGTCTAAGTCTTGCGCAAGAACACACAGGCCACGTAAAT	ENST00000419183.1	chr3	49903987	49916937	+	GENCODE release 31	lncRNA	antisense	ENSG00000228008.1	AC105935.1	2	600						Detected	Detected	Detected	Not Detected	Not Detected	Not Detected	3.79455	4.0229	3.58478	1.30053	2.8007	1.23203
clstr_197467_318_24	0.00153212	-3.29419	-1.71992	down	4.7002	6.42012	AAACACCGTCACAGCAACACCTGGGTTAGCGTTTGATTGAATAAATGTGACTGGAGCCTG	ENST00000666330.1	chr4	6763508	6767660	+	GENCODE release 31	lncRNA		ENSG00000287331.1	AC106045.1	2	418	105374367					Detected	Detected	Detected	Detected	Detected	Detected	4.96732	4.87324	4.26005	6.38708	6.39888	6.47441
clstr_70034_218_14	0.000987293	-2.7561	-1.46263	down	3.67339	5.13601	AATGTCCCATTCAACGGTCGCATTCTGTCATCCACAGGAATTAGTCCTGTATCCGAAACA	ENST00000475981.6	chr3	158545189	158571066	-	GENCODE release 31	lncRNA		ENSG00000243150.6	AC106707.1	5	1671	100996447					Detected	Detected	Detected	Detected	Detected	Detected	3.55898	3.81331	3.64786	4.85801	5.16841	5.38162
clstr_192609_229_22	0.014701	2.33681	1.22454	up	4.26634	3.0418	CCTGCTGGATTGGCTCTGTCCATTCCTCATACTATGACAAAGAACTGTGGAGCGTCAATA	ENST00000515123.1	chr5	19035906	19038799	-	GENCODE release 31	lncRNA	intergenic	ENSG00000251487.1	AC106744.2	3	448						Detected	Detected	Detected	Detected	Not Detected	Not Detected	4.18466	4.32539	4.28896	3.60733	2.90312	2.61493
clstr_54344_529_23	8.78217e-07	2.02973	1.02129	up	7.52708	6.50579	GAAACCTGGAGAGCAACAAGTGAGATTAATACAGGACACACAGCTCTAGTAAGGATGTCA	ENST00000457407.2	chr2	190534855	190569776	+	GENCODE release 31	lncRNA		ENSG00000233654.2	AC108047.1	3	2078	105376748					Detected	Detected	Detected	Detected	Detected	Detected	7.5178	7.5307	7.53274	6.48048	6.54399	6.49291
clstr_7042_303_17	1.8233e-07	3.00273	1.58627	up	11.0716	9.48535	TTTCACCAAATTCCATCCATCTGCCGGTCATGGAAGCTCACAACATGTATGTCTCCTGAG	ENST00000504916.1	chr5	82919376	82921119	-	GENCODE release 31	lncRNA	intergenic	ENSG00000248112.1	AC108174.1	2	745						Detected	Detected	Detected	Detected	Detected	Detected	11.0662	11.1045	11.0442	9.47003	9.50741	9.4786
clstr_6880_3083_16	0.030191	2.13213	1.0923	up	4.27039	3.17809	AAGCATTCTTTCTTCCTGATAGGAATCCTACTTTCCTTGGTCTGACACCTGCAGGGTCAA	ENST00000529314.2	chr4	39639140	39666879	+	GENCODE release 31	lncRNA		ENSG00000255458.7	AC108471.2	5	3296						Detected	Detected	Detected	Not Detected	Not Detected	Not Detected	4.207	3.94755	4.65662	2.82386	3.68337	3.02704
clstr_187036_395_28	0.00156109	3.73861	1.9025	up	3.45527	1.55277	TTCTGGAGACAGTACAAGATGACGTCTTTGGAGGGCTCTTCAAATAAAGTATGATGCAAA	ENST00000653139.1	chr4	183725830	183732570	+	GENCODE release 31	lncRNA		ENSG00000287349.1	AC108477.2	2	481						Detected	Detected	Detected	Not Detected	Not Detected	Not Detected	3.20095	3.71226	3.4526	1.94849	1.3075	1.40232
clstr_85699_224_16	0.000168847	3.30225	1.72345	up	8.3642	6.64075	TGAGCCAGTTGAATCTGAATGCAAAGAACAAGGACCGACTGGAGTCACAATGCTTAACGG	ENST00000663800.1	chr3	172711151	172725038	+	GENCODE release 31	lncRNA		ENSG00000287012.1	AC108667.2	2	1356						Detected	Detected	Detected	Detected	Detected	Detected	8.41515	8.3848	8.29264	6.88275	6.50856	6.53093
clstr_180574_66_14	0.000705106	-2.56244	-1.35752	down	8.39075	9.74827	CAGTTAATATGATTCCTCTCATTGCCCATAGGTAGGCCACCGATCCAAATGGATCCTGAG	ENST00000503470.1	chr5	134399495	134401921	+	GENCODE release 31	lncRNA	intergenic	ENSG00000248559.1	AC109454.2	2	520						Detected	Detected	Detected	Detected	Detected	Detected	8.4931	8.2682	8.41095	9.50807	9.79123	9.9455
clstr_193946_35_14	0.00174699	-2.61318	-1.3858	down	4.55495	5.94075	TGGATCCTGAAACGAAGACGACATATGGATCAGGAACTGAGTCACTGACAGACTACAGCT	ENST00000423367.1	chr18	27954519	27963687	+	GENCODE release 31	lncRNA		ENSG00000227279.1	AC110015.1	3	440						Detected	Detected	Detected	Detected	Detected	Detected	4.30154	4.80764	4.55567	5.74204	5.93734	6.14288
clstr_36143_2547_16	0.00845937	-2.65155	-1.40684	down	4.45731	5.86415	AAAGAGAGGAGAGCTGTGATTGTTCCACGTCCTCAGCAACGTTTAGAATAGGCAGTCTTT	ENST00000655200.1	chr17	81375372	81382336	-	GENCODE release 31	lncRNA		ENSG00000262223.8	AC110285.1	3	2814	100130370	GO:0005654	nucleoplasm			Detected	Detected	Detected	Detected	Detected	Detected	4.76391	3.88513	4.7229	5.76683	5.95039	5.87523
clstr_68017_947_10	3.27276e-08	120.777	6.9162	up	8.07547	1.15927	TTGTGTCTGATTGTTAAGGTCTTGACAGCCTTTCAATTGAGGAATACGGTCGTGTCTGTT	ENST00000561977.1	chr4	139618136	139623232	-	GENCODE release 31	lncRNA	intergenic	ENSG00000261268.1	AC112236.1	2	1098						Detected	Detected	Detected	Not Detected	Not Detected	Not Detected	8.10188	8.157	7.96753	1.12212	1.16959	1.18609
clstr_91363_361_19	0.0185147	2.29884	1.20091	up	4.13359	2.93268	AACTTGGGAGTACAGGCTAATCCCAGTGCAGATTCAACATTCCTCTACTCTGCTGCCAAA	ENST00000500267.2	chr5	138032774	138037266	+	GENCODE release 31	lncRNA	antisense	ENSG00000246323.2	AC113382.1	2	1253						Detected	Detected	Detected	Not Detected	Not Detected	Not Detected	3.78573	4.08134	4.53371	2.52283	2.97622	3.299
clstr_213240_175_36	1.10097e-05	-3.57996	-1.83994	down	6.77872	8.61867	AAGTACAGCTATTGGAGCCAGACCACCTGGGTTTGAATCCTGCCTTTGCTACTGATGAAT	ENST00000417355.1	chr2	219299002	219304130	+	GENCODE release 31	lncRNA		ENSG00000230432.1	AC114803.1	3	311						Detected	Detected	Detected	Detected	Detected	Detected	6.8057	6.87642	6.65404	8.59988	8.65348	8.60264
clstr_177511_74_10	0.0137341	4.5538	2.18707	up	4.25711	2.07004	TTTATACCTACGAGATCCCTAGTTTGACACCTCAGAGACAACTGACGCTGGGATATTGTG	ENST00000428335.1	chr2	1158310	1160424	-	GENCODE release 31	lncRNA	antisense	ENSG00000236665.1	AC114808.2	3	536						Detected	Detected	Detected	Not Detected	Not Detected	Not Detected	4.12869	4.46112	4.18152	2.61824	1.04926	2.54261
clstr_52868_1345_10	0.0038772	-4.59448	-2.1999	down	2.67906	4.87896	TTTAGGTTGGAGACTCTAGCTGGTAGTGGGCAGTTCTACGTTCACCACTAAATTTGCTCT	ENST00000565748.1	chr5	43287601	43289725	+	GENCODE release 31	lncRNA	antisense	ENSG00000261604.1	AC114947.2	1	2125						Not Detected	Not Detected	Not Detected	Detected	Detected	Detected	2.82398	2.99538	2.21783	4.36372	4.94425	5.32892
clstr_151200_223_20	0.0143574	2.48169	1.31132	up	5.13394	3.82261	TCCTCATGTCAACCCACTAAGGACGGGATCCTTCTGTCCATCTTAAAGATGAGGCAACTA	ENST00000530049.1	chr11	46238382	46239267	+	GENCODE release 31	lncRNA	intergenic	ENSG00000254639.1	AC116021.1	2	653						Detected	Detected	Detected	Detected	Not Detected	Not Detected	4.97089	5.18627	5.24465	4.38909	3.73757	3.34118
clstr_6043_2241_4	0.000926685	3.03585	1.6021	up	5.23781	3.63571	TTTGATACTCGTTGCTCCCGCAATCGTTGAAGTTGAGCACGGTTGTATATGCTTATTGGC	ENST00000399869.1	chr5	987180	997308	-	GENCODE release 31	lncRNA	intergenic	ENSG00000215246.5	AC116351.1	2	3482	100506688					Detected	Detected	Detected	Detected	Detected	Not Detected	5.06718	5.3053	5.34095	3.32045	3.73746	3.84922
clstr_15485_38_28	0.00695081	-2.43125	-1.2817	down	4.04659	5.32829	ACAAGACTACAACAAATCACTGAAGTCAAGGTCTAAAGTCTTTGAGAAGTCAGATGGACC	ENST00000538837.1	chr12	123707602	123708386	-	GENCODE release 31	lncRNA	antisense	ENSG00000255839.1	AC117503.1	2	321						Detected	Detected	Detected	Detected	Detected	Detected	3.82779	3.99192	4.32006	4.95474	5.66173	5.36839
clstr_30345_154_12	8.31649e-05	3.24061	1.69627	up	6.99702	5.30075	GCAGGTTGTGGAAATCATATGAGTTCCCTGCTAGTGACATTGGAGTGCACAGATGAATAT	ENST00000633182.1	chr1	201399633	201401190	+	GENCODE release 31	lncRNA	antisense	ENSG00000282221.1	AC119427.1	2	556						Detected	Detected	Detected	Detected	Detected	Detected	7.08897	6.99865	6.90343	5.35459	5.12633	5.42134
clstr_188835_323_24	0.00109933	4.15631	2.0553	up	6.68014	4.62484	ACCATCCAGCTCTAGCTAAGCCATCAGCTGACTACAACTACATGAATGAACCCAGGAGAT	ENST00000414199.1	chr1	40863914	40876670	+	GENCODE release 31	lncRNA	intergenic	ENSG00000229528.1	AC119677.1	3	471						Detected	Detected	Detected	Detected	Detected	Detected	6.54049	6.82136	6.67858	4.24397	5.04132	4.58923
clstr_155535_520_13	0.00664572	5.73401	2.51954	up	4.18168	1.66213	TGAGTTGATAGTGTCATCTATCTGAAGCTGTCCTTATGGGATACATCTGAACTCCCAGGT	ENST00000552441.1	chr12	52306616	52308371	-	GENCODE release 31	lncRNA	antisense	ENSG00000257829.1	AC121757.1	2	624						Detected	Detected	Detected	Not Detected	Not Detected	Not Detected	4.05468	4.43326	4.0571	1.19178	2.60352	1.1911
clstr_71269_448_24	0.00326629	7.3966	2.88686	up	6.60429	3.71743	AACATTGAGGAAATGCTTAGGGCATTGACCTGGACAAAGATTTCTTGATTGAGACCTCAA	ENST00000664686.1	chr12	52298856	52306287	-	GENCODE release 31	lncRNA		ENSG00000287051.1	AC121757.2	3	1643						Detected	Detected	Detected	Not Detected	Not Detected	Detected	6.56587	6.65976	6.58724	3.3106	3.20974	4.63194
clstr_4045_891_4	0.00738466	-2.12617	-1.08826	down	3.48804	4.57629	GAATTTATCCTCTCACTACGCTTGATAACTAACCTTGGCGCAAACCCACAACTGTGGTGA	ENST00000440769.3	chr5	91280097	91281142	-	GENCODE release 31	lncRNA	intergenic	ENSG00000234292.3	AC123595.1	1	1046						Detected	Not Detected	Detected	Detected	Detected	Detected	3.54319	3.1138	3.80712	4.50398	4.73329	4.49162
clstr_142399_7_20	0.00937363	3.07929	1.6226	up	4.85103	3.22843	TCATGTCCAGCCATAGTCTAGGTAATGTTGATACAACAGTGAACAAGACAAACCAAATCC	ENST00000586389.1	chr18	79117207	79117920	+	GENCODE release 31	lncRNA	intronic	ENSG00000267655.1	AC125437.1	1	714						Detected	Detected	Detected	Not Detected	Not Detected	Not Detected	4.82007	4.91954	4.81347	3.06361	3.88971	2.73198
clstr_150621_32_18	0.00699945	-2.11869	-1.08317	down	2.9198	4.00297	ATCTGAATCATCTCCAACCCTGACATTCGGCTTTAGTATGTCTGAAAGCAGACCTACTGC	ENST00000602431.1	chr12	6742985	6743641	+	GENCODE release 31	lncRNA	intergenic	ENSG00000269892.1	AC125494.2	1	657						Not Detected	Not Detected	Detected	Detected	Detected	Detected	2.64634	2.83177	3.2813	3.80878	4.0752	4.12494
clstr_19169_3985_13	5.10066e-05	3.83431	1.93897	up	9.20574	7.26677	TTCCCATCTGATCCACCACTCTGTTGTAGAATTTAGGCTCGTCACTACGTCCCTTCATGT	ENST00000553259.1	chr12	49292631	49324576	-	GENCODE release 31	lncRNA		ENSG00000258334.1	AC125611.4	8	4166	101927267					Detected	Detected	Detected	Detected	Detected	Detected	9.18288	9.1374	9.29694	7.09167	7.41312	7.29553
clstr_79699_308_16	0.000689044	13.1944	3.72185	up	7.21746	3.49561	TTTCCTGTCGACATCGCTGCATGGATACTTCTTAGAAGAACATAACAGCATTAGCACTCA	ENST00000548722.2	chr12	90107739	90112779	+	GENCODE release 31	lncRNA	intergenic	ENSG00000257194.2	AC126178.1	2	926						Detected	Detected	Detected	Not Detected	Detected	Not Detected	7.16835	7.38613	7.0979	3.20846	4.25349	3.02488
clstr_136445_50_16	0.00377017	6.20705	2.63391	up	4.40419	1.77028	TTTGTTTCCGACACATGTATGCGTATGTCTGTGGATTTCTGAACGAAGCAGAGCTCAGCT	ENST00000561567.1	chr16	87780134	87806476	-	GENCODE release 31	lncRNA		ENSG00000260177.1	AC126696.1	2	756						Detected	Detected	Detected	Not Detected	Not Detected	Not Detected	4.58119	3.96276	4.66861	1.39802	1.39342	2.51939
clstr_180239_43_12	0.009616	2.15778	1.10954	up	7.81551	6.70596	AGTTGAAGAAGCTGAAGAAGTTGATGACGGAGAAGATGTCCTTGGAGAAGGCGTAGAGCA	ENST00000563687.1	chr16	87836532	87837663	+	GENCODE release 31	lncRNA		ENSG00000260466.1	AC126696.2	2	522						Detected	Detected	Detected	Detected	Detected	Detected	7.75292	7.75193	7.94168	6.26612	7.04123	6.81054
clstr_22638_49_10	0.000324326	2.35069	1.23309	up	5.54841	4.31532	GCAGATGCTCGGCTCACGTCGTACCTGGTAATTTAGAAATGCAGCAAGTCTAGTCATGTA	ENST00000668490.1	chr16	87773304	87778287	-	GENCODE release 31	lncRNA		ENSG00000260498.6	AC126696.3	2	658						Detected	Detected	Detected	Detected	Detected	Detected	5.58678	5.4978	5.56064	4.1299	4.48866	4.3274
clstr_32194_176_6	0.00380706	-3.45293	-1.78782	down	3.52649	5.31431	AGCTCAACCTTGATATAACGCTATTATCTCACCGATACATACTCAAATGTCCCGTTGTCT	ENST00000612545.1	chr16	68591382	68594424	+	GENCODE release 31	lncRNA	intergenic	ENSG00000275383.1	AC126773.4	1	3043						Detected	Not Detected	Detected	Detected	Detected	Detected	3.8508	3.08554	3.64312	4.97598	5.33832	5.62862
clstr_111131_269_40	2.35782e-05	-2.17577	-1.12153	down	6.27258	7.39411	TGGCGACGGCAGAGGAATCCTTCTTAGAAATTCCTAAGGCTCAATGCTGTGTGGAAGATT	ENST00000527970.1	chr11	3481520	3581211	-	GENCODE release 31	lncRNA		ENSG00000255367.3	AC127526.2	5	983	101927708					Detected	Detected	Detected	Detected	Detected	Detected	6.29503	6.1786	6.34412	7.40939	7.37516	7.39778
clstr_157063_467_24	0.000795142	-3.45148	-1.78721	down	3.41667	5.20389	CTCAGCTCCAGTGGCTGAAACACACTACAGAATCATCAAACCTAGTCTGAGATAGTCATG	ENST00000581944.1	chr17	27237859	27241661	-	GENCODE release 31	lncRNA	intergenic	ENSG00000265246.1	AC129926.1	2	614						Detected	Detected	Not Detected	Detected	Detected	Detected	3.32266	3.7837	3.14365	5.26969	5.22005	5.12191
clstr_1840_240_23	0.00655348	-2.70403	-1.43511	down	2.78829	4.2234	GAAGGCTGGAATTTACTGAGCTTACTGAAGCCAATTATCCCAAGAGTATGTGATCCAGAA	ENST00000567369.1	chr16	19354462	19367878	-	GENCODE release 31	lncRNA	intergenic	ENSG00000259925.1	AC130456.2	2	408						Not Detected	Not Detected	Not Detected	Detected	Detected	Detected	2.70436	2.85406	2.80645	3.73317	4.67621	4.26083
clstr_210686_166_14	0.00459464	2.41431	1.27161	up	4.98773	3.71612	AGCTGAATGAAGAGCTCGTCTTCAATGTAGCTCTCCAAGCTTTCAGAGCAAGACAACCAT	ENST00000617135.1	chr12	118066398	118066725	+	GENCODE release 31	lncRNA		ENSG00000274859.1	AC131238.1	1	328						Detected	Detected	Detected	Detected	Detected	Not Detected	4.72621	5.05384	5.18314	3.78913	3.97676	3.38246
clstr_88772_79_6	0.000741792	-2.60885	-1.38342	down	3.63252	5.01594	GGGAAACGTATCCGACAGCAAAGAACTTACCAAGGACTATGAACGTCTTGCTAACATAGA	ENST00000658363.1	chr17	82450911	82452213	+	GENCODE release 31	lncRNA		ENSG00000287193.1	AC132938.6	1	1303						Detected	Detected	Detected	Detected	Detected	Detected	3.5015	3.5403	3.85577	4.93932	4.89891	5.20959
clstr_129845_100_11	0.00468573	-2.28394	-1.19153	down	3.78091	4.97244	TACATGAAAGCATTAAGCTCGTAACATGAGTAGGGAAGCGGGAAGGGTAAGTGCAGTGGT	ENST00000608316.1	chr2	241581922	241582726	+	GENCODE release 31	lncRNA	intergenic	ENSG00000273113.1	AC133528.1	1	805						Detected	Detected	Detected	Detected	Detected	Detected	3.88911	3.65229	3.80133	4.58501	5.10097	5.23133
clstr_86368_1166_14	3.74419e-05	-4.13358	-2.04739	down	4.50461	6.552	CCCAACTTCCTAGACCCATTAATAGCATTCTACACTCACAGTCCATCAGTGGTGCAAGAC	ENST00000667880.1	chr3	127274581	127278304	+	GENCODE release 31	lncRNA		ENSG00000286919.1	AC133681.1	3	1344						Detected	Detected	Detected	Detected	Detected	Detected	4.43571	4.59631	4.4818	6.37233	6.66687	6.61681
clstr_51967_1986_15	6.86098e-05	3.71306	1.89261	up	9.21318	7.32057	TAGGTTCAAGTTCAGGCTCTATCACTAGCTAGGGACCTCACTTTCTTCATCTGTAGACTG	ENST00000537498.1	chr16	89046172	89052965	-	GENCODE release 31	lncRNA	intergenic	ENSG00000256982.2	AC135782.1	2	2154						Detected	Detected	Detected	Detected	Detected	Detected	9.26843	9.18433	9.18677	7.10634	7.43394	7.42143
clstr_178734_25_8	0.000456195	-3.64901	-1.8675	down	2.89827	4.76578	TGACGTTTCAAATACCAAGGCTCTTTACGTTGTTGGGACCCAATTTGTTCTCCTCTACGG	ENST00000504620.1	chr5	145337932	145381670	-	GENCODE release 31	lncRNA	intergenic	ENSG00000250842.1	AC137770.1	2	530						Not Detected	Not Detected	Not Detected	Detected	Detected	Detected	3.17662	2.94396	2.57425	4.81197	4.73394	4.75142
clstr_101632_723_10	2.21937e-06	-10.3526	-3.37192	down	4.43401	7.80593	AGATAGAGCTGTACTCCCATGATCGCTGTGGCTTTGTTGAGGATAGCCAAGATACGGAAA	ENST00000667112.1	chr8	141507333	141509785	+	GENCODE release 31	lncRNA		ENSG00000287325.1	AC138647.2	2	947						Detected	Detected	Detected	Detected	Detected	Detected	4.37595	4.55048	4.3756	7.68748	7.8747	7.8556
clstr_171495_47_25	0.00408452	-2.47908	-1.3098	down	3.91059	5.22039	AAAGGAAGGCTTGATCAGCATGTGGTGGATCTGAAGATTCAAAGAGGTGCCACAGCTCAA	ENST00000504629.1	chr5	176124210	176131461	-	GENCODE release 31	lncRNA	antisense	ENSG00000251458.1	AC139491.4	2	354						Detected	Detected	Detected	Detected	Detected	Detected	4.24544	3.61931	3.867	5.02921	5.17408	5.45788
clstr_69957_25_17	0.0108392	2.31554	1.21135	up	5.13434	3.92299	TCCACTCTTACCTTCCATACTGCATAACTGCCAGATAGACAACTTCTGCCTCACACTTAA	ENST00000512502.5	chr4	81164940	81193395	+	GENCODE release 31	lncRNA	antisense	ENSG00000251059.6	AC139722.1	5	782	101928942					Detected	Detected	Detected	Detected	Not Detected	Detected	5.30243	5.11498	4.98561	4.30349	3.44357	4.02192
clstr_62599_1374_20	1.22715e-05	-2.61445	-1.38651	down	8.0677	9.45421	AAGAGGTATTTCAGTTTCTCTGGCTTTGTTTCCCGTCATTTGTACCTGGCCCTGCAGACT	ENST00000609974.1	chr7	155295918	155297541	-	GENCODE release 31	lncRNA	bidirectional	ENSG00000273117.1	AC144652.1	1	1624						Detected	Detected	Detected	Detected	Detected	Detected	8.03157	8.15552	8.01601	9.50959	9.43843	9.41461
clstr_66018_1676_19	0.00791197	-2.16334	-1.11326	down	3.93291	5.04617	CCACGTCGCACTCTCTGGGTATGTCTCAAGGTGTGGATAATGCAGACTTCTGAGTTTAAA	ENST00000376617.3	chr12	132275444	132278329	+	GENCODE release 31	lncRNA		ENSG00000256943.1	AC148477.3	3	1766						Detected	Detected	Detected	Detected	Detected	Detected	4.18954	3.64934	3.95984	4.72246	5.17168	5.24436
clstr_69487_1559_11	0.0462026	-2.07486	-1.05302	down	4.12702	5.18003	CTTCATATATCCTGCGTGCCAGTAGGTTGTGAGACGTGTGATTCACAAATGTTTATTTCT	ENST00000423600.1	chr3	195655565	195657927	-	GENCODE release 31	lncRNA	intergenic	ENSG00000229178.1	AC233280.1	3	1684						Detected	Detected	Detected	Detected	Detected	Detected	4.25132	4.23744	3.89229	4.50022	5.6627	5.37718
clstr_150767_402_28	0.00963915	-2.12282	-1.08598	down	4.30453	5.39051	AGGAGATGAACAGGCTGCAAATAAGGATTTGAGAGCCATTGGAGGATGGATGATAATGGA	ENST00000564612.2	chrX	101627868	101628523	+	GENCODE release 31	lncRNA	intergenic	ENSG00000261101.2	AC234775.3	1	656						Detected	Detected	Detected	Detected	Detected	Detected	4.54239	4.04894	4.32225	5.04064	5.463	5.66789
clstr_33230_181_18	7.68009e-05	2.02599	1.01863	up	8.76895	7.75032	CAGAAGGAACACTAAAGTAGTCAAATCAGCCTAGCAGAAACAAAGTACGTTAACCAATGG	ENST00000650785.1	chr1	147173362	147295734	+	GENCODE release 31	lncRNA		ENSG00000237188.5	AC242426.2	22	2981						Detected	Detected	Detected	Detected	Detected	Detected	8.76377	8.87218	8.67089	7.71407	7.75679	7.78011
clstr_192765_370_20	0.00114858	2.36659	1.24281	up	11.7738	10.531	TGCTCTGGAATTCCGAGTGTGAACTTTCAGCCAAGAAGGAGCTTCTGTCTAGATGAATAG	ENST00000617712.1	chr1	149607765	149612402	+	GENCODE release 31	lncRNA	intergenic	ENSG00000275557.1	AC242842.1	4	447						Detected	Detected	Detected	Detected	Detected	Detected	11.959	11.5651	11.7973	10.4973	10.3831	10.7126
clstr_60085_593_12	0.0316261	2.44829	1.29178	up	4.39318	3.10141	TGAGGTTTCAAGATCTAAAGTTACCATGAAGTCGACCTAACCTCGTCTGGAGGTCCTCCT	ENST00000427169.1	chr1	148295180	148297556	+	GENCODE release 31	lncRNA	intergenic	ENSG00000238107.1	AC245100.6	2	1918						Detected	Detected	Detected	Not Detected	Not Detected	Not Detected	4.55779	4.42263	4.19913	2.37613	3.68558	3.24251
clstr_993_249_16	0.000555973	4.17803	2.06282	up	7.43318	5.37036	AAGGACAAACCTAGTTCTGGCAGGATTGTGTTTAAGTTGGAGGTTTCTAGGGAGCAGTTG	ENST00000609678.1	chr1	148358245	148358686	-	GENCODE release 31	lncRNA	intergenic	ENSG00000272824.1	AC245100.7	1	442						Detected	Detected	Detected	Detected	Detected	Detected	7.46999	7.42451	7.40504	4.96114	5.59049	5.55944
clstr_67060_1421_20	0.00195026	2.05556	1.03953	up	7.25591	6.21639	ACCTGGGCCTGCAGTATGTAATTCCATAACTCATGGGATGCCATCAAGAGAGACAATCTA	ENST00000665384.1	chr1	149175898	149182142	+	GENCODE release 31	lncRNA		ENSG00000274265.5	AC245297.3	4	1741						Detected	Detected	Detected	Detected	Detected	Detected	7.39528	7.19535	7.17712	6.01994	6.17832	6.45089
clstr_31107_305_10	1.97969e-05	2.88796	1.53005	up	9.33917	7.80912	TGTGCTCCCACGACACTTAGTGCATACTGGGCTCCTGACTTAATAACACGTGTTTGAAAT	ENST00000407120.1	chr22	22559343	22566602	+	GENCODE release 31	lncRNA	antisense	ENSG00000220891.1	AC246793.1	3	3111	648691					Detected	Detected	Detected	Detected	Detected	Detected	9.34503	9.30143	9.37105	7.68479	7.86918	7.87339
clstr_145783_63_22	0.00630293	2.02116	1.01518	up	6.99945	5.98427	TGTATTTCTGGGAACATTCCATGGCAGCATATTCTGGGTTGTTGTTTATGTGTTCCAATG	ENST00000419899.1	chr3	195280723	195282741	-	GENCODE release 31	lncRNA	intronic	ENSG00000229325.1	ACAP2-IT1	2	690						Detected	Detected	Detected	Detected	Detected	Detected	7.13469	6.94357	6.92009	5.63845	6.25036	6.064
clstr_11995_381_17	0.00883454	2.12035	1.0843	up	5.47663	4.39233	TTATCACCGCTTCTAAACTGTGGCTCTAAACCTAACACAGAGGGTAATGGTAGTGCTGTA	ENST00000553944.2	chr14	68980041	68981562	+	GENCODE release 31	lncRNA	intergenic	ENSG00000259062.2	ACTN1-AS1	2	484	161159					Detected	Detected	Detected	Detected	Detected	Detected	5.07909	5.66046	5.69034	4.21856	4.36275	4.59568
A_24_P303420	5.64748e-05	-6.59368	-2.72108	down	3.89042	6.6115	CTTTTGACACCTGCTTGACCAGGATTTGGATAAAAGGAGAATTTCTGCAGGAAAATAACT	NR_026938	chr6	41101034	41140835	+	Refseq	lncRNA			ADCY10P1		4585	221442					Detected	Detected	Detected	Detected	Detected	Detected	3.69257	4.13638	3.8423	6.46252	6.72103	6.65094
clstr_170159_301_19	0.00289869	2.64819	1.40501	up	4.87315	3.46814	TTCACAAAGCTTAAACCACAGACGTCATGTCCAGAAATGGAATACTGTCATGTTAGGATG	ENST00000446301.1	chr21	14961309	14964233	+	GENCODE release 31	lncRNA	antisense	ENSG00000229047.1	AF127577.1	2	562						Detected	Detected	Detected	Detected	Not Detected	Not Detected	4.63232	5.14943	4.8377	3.50382	3.71797	3.18263
clstr_73791_1407_13	0.0141159	2.2472	1.16813	up	5.2113	4.04318	CTCACCATCTAGTACCTAAGCACAGCGAGTTGGACAAACTCTCACAGTATTCACAAAGTA	ENST00000638924.1	chr8	11283481	11285068	-	GENCODE release 31	lncRNA	antisense	ENSG00000280273.2	AF131216.4	1	1588						Detected	Detected	Detected	Detected	Detected	Not Detected	5.09185	5.33997	5.20208	3.86079	4.57692	3.69181
clstr_149527_315_17	0.00168523	2.08748	1.06176	up	7.0251	5.96334	AACGAACATCTACAAATCCGAAGAGGACAAACAATACACTTGGCAATAGACATTGGGTAC	ENST00000445586.1	chrX	48506523	48508838	-	GENCODE release 31	lncRNA	bidirectional	ENSG00000224292.1	AF196972.1	2	653	101927635					Detected	Detected	Detected	Detected	Detected	Detected	6.9486	7.19718	6.92952	5.83549	6.18683	5.86769
clstr_29380_391_3	0.00465869	-5.59964	-2.48533	down	2.15993	4.64527	GACACATCGTTATCTGCCAATTCTTCGCAGACGTAGAGAACGGACTGCAGAGTTAATAAA	ENST00000669546.1	chr6	167822103	167825923	-	GENCODE release 31	lncRNA		ENSG00000198221.9	AFDN-DT	2	3225	653483					Not Detected	Not Detected	Not Detected	Detected	Detected	Detected	1.37137	2.78074	2.3277	4.38826	4.81347	4.73408
A_22_P00022398	0.00236109	-2.23489	-1.16021	down	4.5339	5.6941	TTTTTTCCACAACCTTTTGTTCACCGGGTTTTTAACAACAGAAATAAACCTAACCCCCAA	NR_046730	chr2	27049683	27050264	-	Refseq	lncRNA			AGBL5-AS1		407	100874031					Detected	Detected	Detected	Detected	Detected	Detected	4.70887	4.25484	4.63797	5.52334	5.84444	5.71453
clstr_192469_17_18	0.00264588	-2.07366	-1.05218	down	4.5869	5.63908	GGAGGAGATACAACATTCACCTTTCGATGAAAGTGGCAAGATAATATCACAACAGTGCAT	ENST00000608926.1	chr22	32284683	32285131	+	GENCODE release 31	lncRNA	intergenic	ENSG00000273325.1	AL008723.2	1	449						Detected	Detected	Detected	Detected	Detected	Detected	4.46468	4.75152	4.54448	5.42915	5.88544	5.60265
clstr_215459_182_6	4.77984e-05	8.67316	3.11656	up	4.53046	1.4139	ATCCAGTCAACAACCTGTAGCGGTATCCGGAATACGCACAGCACTATGAGCTACAACAAA	ENST00000420172.1	chr22	38231320	38232248	+	GENCODE release 31	lncRNA		ENSG00000235246.1	AL020993.1	2	297						Detected	Detected	Detected	Not Detected	Not Detected	Not Detected	4.24283	4.80504	4.54351	1.40935	1.35404	1.47832
clstr_29501_405_19	0.000535052	-2.61814	-1.38854	down	4.42317	5.81172	AGGCACTGCAGAGGAACCAGCCAAAGTATGAGACCCATATGTTGAGAGTGACAGTGTAAA	ENST00000607119.1	chr6	57855891	57856468	-	GENCODE release 31	lncRNA	intergenic	ENSG00000272541.1	AL021368.3	1	578						Detected	Detected	Detected	Detected	Detected	Detected	4.56362	4.45878	4.24712	5.64093	5.98942	5.8048
clstr_129125_67_8	0.0116244	-2.85229	-1.51212	down	3.6297	5.14182	TGGAACTAGAATTCTTGGGCCGTCAACATCCAGCACAGAATATGACGACATAGAGAGAGC	ENST00000653431.1	chr6	57880071	57884297	-	GENCODE release 31	lncRNA		ENSG00000286723.1	AL021368.5	2	811						Detected	Detected	Detected	Detected	Detected	Detected	3.72012	3.54676	3.62223	4.52886	5.19576	5.70086
clstr_169116_408_25	0.00290376	-2.22594	-1.15442	down	4.81192	5.96634	CGCTGGGATTACAATACTGTCTAGTATGAAGGAAGTTTGTCTTGATATGTTTCCTGCTCA	ENST00000607175.1	chr6	27122657	27123221	-	GENCODE release 31	lncRNA	intergenic	ENSG00000272468.1	AL021807.1	1	565						Detected	Detected	Detected	Detected	Detected	Detected	5.06606	4.51163	4.85806	5.88365	6.11397	5.90139
clstr_191672_129_15	0.00115754	3.33307	1.73685	up	5.48838	3.75153	AATTGCCATAAGATTCTAACCTCTGCTGTAACTATGGTTGTGTGTTCTTGGTTAGACCAC	ENST00000602426.1	chr6	106100140	106100593	+	GENCODE release 31	lncRNA	intronic	ENSG00000269919.1	AL022067.1	1	454						Detected	Detected	Detected	Not Detected	Detected	Not Detected	5.57054	5.64731	5.24729	3.43248	4.01289	3.80922
clstr_18512_372_9	0.00754391	-2.87361	-1.52287	down	3.26714	4.79001	AAACCCAAGTGGGCGTTGGATAATACTTAACAGATAGGGTTGCATAGTTTCAGTGTAACG	ENST00000664890.1	chr6	11291299	11296224	+	GENCODE release 31	lncRNA		ENSG00000287920.1	AL022098.1	2	4243						Not Detected	Detected	Detected	Detected	Detected	Detected	2.76164	3.46141	3.57838	5.12291	4.6586	4.58851
clstr_186527_386_17	0.000149381	-2.0261	-1.01871	down	6.50646	7.52517	AACTGTGACCTGGTTGACTGTGAGCAGGAGGTGTCTGAATACGGCTTTGTAACAATCATG	ENST00000610000.1	chr22	35526932	35527415	+	GENCODE release 31	lncRNA	intergenic	ENSG00000273044.1	AL022334.2	1	484						Detected	Detected	Detected	Detected	Detected	Detected	6.42522	6.53607	6.55809	7.40564	7.58816	7.58171
clstr_95326_298_23	0.000248897	-2.3791	-1.25042	down	10.2001	11.4505	GAACCCTGACTGTGCCACAGACCTTCTGTACCGTGTCCATTTCCATATAATCTAATAAAT	ENST00000564248.1	chr6	136335714	136336087	-	GENCODE release 31	lncRNA	intergenic	ENSG00000260418.1	AL023284.4	1	374						Detected	Detected	Detected	Detected	Detected	Detected	10.2159	10.062	10.3222	11.315	11.5179	11.5185
clstr_23838_176_16	0.000158674	3.22893	1.69106	up	5.59993	3.90887	TCAATTGAAAGCCCTGGAGGGCTACACCCTAAGAACAGAAGTGAATCGGAGGTACACTTA	ENST00000454588.1	chr6	143039425	143042324	-	GENCODE release 31	lncRNA	intergenic	ENSG00000227192.1	AL023581.2	2	552						Detected	Detected	Detected	Detected	Detected	Not Detected	5.42086	5.58268	5.79623	3.96955	3.96024	3.79682
clstr_153411_170_24	0.000399145	-3.13128	-1.64675	down	5.19878	6.84553	ATATCCCTCTGTCTACTGTCAGATTTGGCCATCGCAGACTTAGCTGTGAATATTTCAGCA	ENST00000620080.1	chr20	38955910	38956547	+	GENCODE release 31	lncRNA	intergenic	ENSG00000274825.1	AL023803.2	1	638						Detected	Detected	Detected	Detected	Detected	Detected	5.01341	5.49005	5.09289	6.8509	6.78829	6.89742
clstr_221420_32_18	9.97256e-05	-2.86266	-1.51736	down	4.6428	6.16015	TGGGAATAATGCCATTTGGGAAGCACACAACATAGGCAGCACAGTGGAGCACAAGAAAGT	ENST00000603042.1	chr6	145736911	145737173	-	GENCODE release 31	lncRNA	intergenic	ENSG00000270828.1	AL023806.2	1	263						Detected	Detected	Detected	Detected	Detected	Detected	4.70483	4.53773	4.68584	6.01319	6.17056	6.29671
clstr_19566_1452_12	0.00605337	3.14927	1.65502	up	5.13156	3.47654	AAATCCTGCACTTAGGCCCTGTATAGACAGTGTGTTCCAAACCTAAGGAGGTGTCTGCAA	ENST00000607749.1	chr6	136550661	136552554	+	GENCODE release 31	lncRNA	antisense	ENSG00000272189.1	AL024508.2	1	1894						Detected	Detected	Detected	Detected	Not Detected	Not Detected	5.08206	5.18266	5.12996	4.09575	3.20604	3.12784
clstr_33664_1042_10	0.000383023	-4.92075	-2.29888	down	2.59197	4.89085	AGATGTGCATGTAACCACCAATAGAGTTGGCTAGGGCCTATGGCAGTATATGGAGTGCTT	ENST00000607727.1	chr6	27404010	27406964	-	GENCODE release 31	lncRNA	intergenic	ENSG00000271755.1	AL031118.1	1	2955						Not Detected	Not Detected	Not Detected	Detected	Detected	Detected	2.40844	2.38132	2.98615	4.98468	4.76139	4.92648
clstr_55770_584_12	0.000148176	8.24424	3.04339	up	5.78069	2.73731	CCTTCAAGATGCTGCATGCCTCTTCAGGCGAATGGATTACCTTGTAAGAGTGACCTGAAA	ENST00000669831.1	chr6	6704340	6739030	-	GENCODE release 31	lncRNA		ENSG00000226281.4	AL031123.1	4	1133						Detected	Detected	Detected	Not Detected	Not Detected	Not Detected	5.4809	5.85857	6.00262	2.45138	2.96088	2.79966
clstr_145660_494_14	0.00305937	-2.32689	-1.21841	down	3.95224	5.17065	TAACATTTGCAGCCAAATTTCAAGGGAGGCCCTAGAGCCACTGTATAACACAGACGTGAC	ENST00000609265.1	chr22	38043230	38043920	+	GENCODE release 31	lncRNA	intergenic	ENSG00000273214.1	AL031587.4	1	691						Detected	Detected	Detected	Detected	Detected	Detected	3.72661	4.18753	3.94259	5.38259	5.21243	4.91693
clstr_23133_1278_16	0.00656474	2.29026	1.19551	up	4.09664	2.90113	GACCAGAGTTGGGATTCTCCCTCAGTTCTAATACACAGTATGCTACATTTCCTGTCGAGT	ENST00000502390.5	chr6	53561289	53617007	-	GENCODE release 31	lncRNA	intronic	ENSG00000231683.6	AL033397.1	5	3653	101927136					Detected	Detected	Detected	Detected	Not Detected	Not Detected	4.15534	4.15321	3.98137	3.31756	2.55433	2.8315
clstr_55513_1487_18	0.000299444	3.21816	1.68623	up	6.11324	4.42701	CAGTGGTGAGCAAGTCAGACAATACCTCTAATCTCATGGTATTTATAAGTAAATGGGCCG	ENST00000445300.1	chr1	8026738	8122702	+	GENCODE release 31	lncRNA	intergenic	ENSG00000238290.1	AL034417.2	3	2044						Detected	Detected	Detected	Detected	Detected	Detected	6.19633	6.127	6.01639	4.19267	4.65504	4.43331
clstr_106121_681_17	0.00418654	-7.68174	-2.94143	down	1.90056	4.84199	CTTGTGAGTGGACTATTGTCAGACTGCAGGAATGGGTTCTCATTATCACAGGAGTGGCTT	ENST00000641100.1	chr1	7998187	7999934	-	GENCODE release 31	lncRNA	intergenic	ENSG00000284716.1	AL034417.3	2	1043						Not Detected	Not Detected	Not Detected	Detected	Detected	Detected	1.04641	2.26741	2.38786	4.32591	5.12775	5.07233
clstr_187580_274_18	1.72649e-05	-2.47458	-1.30718	down	8.46934	9.77652	CAGACTCATTCAGGTCAATCACTTGATGTGGCCTCTTACTGGCAACATTAGCCATGGATT	ENST00000512005.1	chr20	34234840	34281173	-	GENCODE release 31	lncRNA		ENSG00000250917.1	AL035458.2	3	478						Detected	Detected	Detected	Detected	Detected	Detected	8.43516	8.4911	8.48176	9.67563	9.8124	9.84154
clstr_17965_3276_10	0.00134861	6.47215	2.69424	up	5.85366	3.15942	AGATAACTGTGGCATCTTGGTGTGTACTACAGCGCTAGATTCAGCTCTGAGCCTAACTAG	ENST00000658453.1	chr22	41207592	41217910	-	GENCODE release 31	lncRNA		ENSG00000235513.2	AL035681.1	3	4313						Detected	Detected	Detected	Not Detected	Not Detected	Not Detected	5.7922	6.05867	5.71012	2.51612	3.47866	3.48348
clstr_11160_383_15	0.000545162	2.00356	1.00256	up	7.16538	6.16282	CAGACCAGCGGAACAACCAAGCTGACCAGTAGACTTAGGAGCAGTAAACAGATGATTGTT	ENST00000616572.1	chr20	16576068	16579615	+	GENCODE release 31	lncRNA	intergenic	ENSG00000273998.1	AL049794.1	2	774						Detected	Detected	Detected	Detected	Detected	Detected	7.00412	7.27125	7.22079	6.05521	6.24591	6.18734
clstr_160425_53_14	0.0261509	2.41011	1.2691	up	4.07293	2.80383	TACAGGACCCAACCCATCAGTTCCTAGCTTGTCCTTCTGGTGAGAATTGAGCACACTATA	ENST00000431589.1	chr20	41991140	42063969	+	GENCODE release 31	lncRNA	intergenic	ENSG00000225458.1	AL049812.2	2	594						Detected	Detected	Detected	Not Detected	Not Detected	Not Detected	4.02579	4.60712	3.58587	2.76592	3.20149	2.44407
clstr_111313_366_8	0.0012857	-12.5741	-3.65239	down	1.75594	5.40833	AATTCATGGATGCTCAAGCGCCTTACATAACTTGGTGTAGTATTTGCGAATAACCTATGC	ENST00000563647.1	chr14	57993545	57994525	-	GENCODE release 31	lncRNA	intergenic	ENSG00000259969.1	AL049838.1	1	981						Not Detected	Not Detected	Not Detected	Detected	Detected	Detected	1.09023	2.47414	1.70346	5.05188	5.78557	5.38754
clstr_192965_141_12	0.0111662	-2.00808	-1.00582	down	2.92914	3.93496	GTAGTGGTAATCCTCCATATTTCAGCTGACACCTCTATGTGAGCTGTGGTCATCTTAGTG	ENST00000420044.1	chr20	13244064	13245369	-	GENCODE release 31	lncRNA	antisense	ENSG00000225956.1	AL050320.1	2	446						Not Detected	Not Detected	Not Detected	Detected	Detected	Detected	2.79908	3.11688	2.87146	3.53723	4.05485	4.2128
clstr_48410_555_11	0.00894339	2.55839	1.35523	up	4.11389	2.75866	AGGTTAATGTCCTGTTAACGCTTATCCTGATTTGTGGAGGACACTTAAGCTGTCTAGGCC	ENST00000609881.1	chr1	185317779	185318530	+	GENCODE release 31	lncRNA	intergenic	ENSG00000273004.1	AL078644.2	1	752						Detected	Detected	Detected	Not Detected	Not Detected	Not Detected	3.76087	4.01882	4.56198	2.51296	3.05837	2.70464
clstr_51890_356_32	1.784e-05	3.11297	1.63829	up	8.20051	6.56222	ATAAGGACACTCATCTGGATTTAGAGCCCACCCTAATCCAGGATAACCTCATCGTCTTGT	ENST00000615354.1	chr20	63218041	63218502	+	GENCODE release 31	lncRNA	intergenic	ENSG00000273821.1	AL096828.3	1	462						Detected	Detected	Detected	Detected	Detected	Detected	8.27405	8.07487	8.25263	6.5842	6.59182	6.51065
clstr_49567_838_10	0.00243228	3.39519	1.76349	up	6.82312	5.05963	TCACATAAGCACACCGAGAAACACCATCGCAGACATGTTCTCACAAGCACATGTGCATAA	ENST00000422059.5	chr6	43995723	44074652	-	GENCODE release 31	lncRNA	antisense	ENSG00000237686.7	AL109615.3	5	2232	101929705					Detected	Detected	Detected	Detected	Detected	Detected	6.68324	6.8906	6.89551	4.75965	5.55474	4.86448
clstr_59280_1013_18	0.00878179	-2.73892	-1.45361	down	3.5839	5.03751	TTTAACTACATGAACAAGCATGGTGGTGTTCCAGTTGAACTCCTTAGGAAACCGACATTT	ENST00000624617.1	chr22	49851425	49853364	+	GENCODE release 31	lncRNA	intergenic	ENSG00000279494.1	AL117328.2	1	1940						Not Detected	Detected	Detected	Detected	Detected	Detected	3.14813	3.48912	4.11446	5.24946	4.871	4.99206
clstr_111945_762_4	6.54406e-05	2.27532	1.18607	up	9.3217	8.13563	TTTGCCTCTATGCTCACCCGTCTCAATCTAGGGTAGAATCGAAGCATCCAAACTTACTCG	ENST00000622628.1	chr20	21302731	21303704	-	GENCODE release 31	lncRNA	antisense	ENSG00000275457.1	AL117332.1	1	974						Detected	Detected	Detected	Detected	Detected	Detected	9.29465	9.37105	9.29939	8.14211	8.24297	8.0218
clstr_203938_119_14	0.00251437	2.23778	1.16207	up	4.46671	3.30464	AATGGTAGAAAGGACCTGAGACTTAGTCAGAAGACCTCAGTTCACCCAAGGTATCTGCTA	ENST00000412972.1	chr20	31686216	31716825	+	GENCODE release 31	lncRNA	antisense	ENSG00000236559.1	AL117381.1	2	374						Detected	Detected	Detected	Detected	Not Detected	Not Detected	4.24104	4.64608	4.51301	3.54795	3.13883	3.22715
clstr_150606_146_10	0.0254185	-2.17338	-1.11994	down	3.06407	4.18401	TCCTGGGAGCATCCTATGAGACATTTGGACACAGGTTTACTTGGAGTCTCGGAGATATGA	ENST00000654598.1	chr1	230878662	230890169	-	GENCODE release 31	lncRNA		ENSG00000288037.1	AL118511.4	3	657						Not Detected	Not Detected	Detected	Detected	Detected	Detected	3.00055	2.55427	3.63739	4.04471	4.27251	4.2348
clstr_72702_1373_14	0.000226749	2.354	1.23511	up	5.62292	4.38781	CACATGGGTTATAGCACTCCACTTTCCCAAAGCCCTCATATACATCATCTGTTTCAGTGC	ENST00000668185.1	chr20	39757202	39813931	+	GENCODE release 31	lncRNA		ENSG00000229976.2	AL118523.1	6	1611						Detected	Detected	Detected	Detected	Detected	Detected	5.59843	5.46851	5.80182	4.41135	4.36693	4.38514
clstr_122578_505_22	0.00335231	2.28265	1.19071	up	5.79337	4.60266	AGGCATTATGAGGACTTAGGAAACAGATGCATTTAATCTAATTAAAGCAAGGACGGCGAG	ENST00000412643.1	chr22	46067356	46069891	-	GENCODE release 31	lncRNA	intergenic	ENSG00000235159.1	AL121672.2	3	867						Detected	Detected	Detected	Detected	Detected	Detected	5.75919	6.06305	5.55788	4.42662	4.83615	4.54521
clstr_198252_44_16	0.0222176	-2.06584	-1.04673	down	5.22742	6.27415	TGTTTCCAGTGTGGATCAGCTAATTTGCAACCACCACTATCTGCATCTGTGCCTACCTCA	ENST00000611242.1	chr20	13368291	13368703	-	GENCODE release 31	lncRNA	intergenic	ENSG00000278153.1	AL121782.1	1	413						Detected	Detected	Detected	Detected	Detected	Detected	4.73953	5.61451	5.32822	6.4546	6.02141	6.34644
clstr_5613_4144_5	0.0139169	-2.65316	-1.40771	down	3.51701	4.92472	TTTAGCGGCTGCCATAACAAATTCCCATAAACTAGCGGCTTGAAGCCACGGAAGTTTATT	ENST00000612722.1	chr20	63253978	63261615	+	GENCODE release 31	lncRNA		ENSG00000275620.1	AL121827.2	1	7638	100192386					Detected	Not Detected	Detected	Detected	Detected	Detected	3.46406	3.10306	3.9839	4.49987	5.23086	5.04343
clstr_174496_445_40	0.00064491	-4.63423	-2.21233	down	4.92934	7.14167	TTTCATCACCTCCAAGAAAGCCTTGTACCTGGCAGCAGTCACTGTCTCTATGGATTTGCT	ENST00000622414.1	chr20	62430773	62431515	+	GENCODE release 31	lncRNA	intergenic	ENSG00000233017.3	AL121832.1	2	548						Detected	Detected	Detected	Detected	Detected	Detected	5.30953	4.65319	4.82529	6.90546	7.26016	7.25939
clstr_191990_73_14	0.0156157	2.68708	1.42604	up	3.90813	2.4821	CCCATAGTGATCATGCTGGTAGGAGTGAGGTGTTATTATTTAGAAACACTATTGCACCCG	ENST00000456078.1	chr1	234261706	234274465	+	GENCODE release 31	lncRNA	intronic	ENSG00000231272.1	AL122008.1	2	452						Detected	Detected	Detected	Not Detected	Not Detected	Not Detected	3.66881	3.85867	4.19692	2.65004	2.92845	1.86781
clstr_141234_385_32	0.0014264	2.08617	1.06085	up	4.97473	3.91387	AGAATGCCTTTCCAGGACAGAGCTTCTCCAACCTTAGTTCTGACTTTCTAAGTCACAGAG	ENST00000557546.1	chr14	100675930	100679884	-	GENCODE release 31	lncRNA	intergenic	ENSG00000258717.1	AL132711.1	2	722						Detected	Detected	Detected	Detected	Not Detected	Not Detected	5.01752	5.15815	4.7485	3.99283	3.95724	3.79155
clstr_214448_132_28	0.0101573	2.67315	1.41854	up	3.84805	2.42951	TCAAAGGACGGGACAAGTTTGGCCTGGACAAGTTTCCTCCTAGAAGTCACTTAATCTGCA	ENST00000557524.1	chr14	91418266	91421176	+	GENCODE release 31	lncRNA	intergenic	ENSG00000258798.1	AL133153.2	2	303						Detected	Detected	Detected	Not Detected	Not Detected	Not Detected	3.72954	3.97811	3.83651	1.88718	2.92701	2.47434
clstr_45344_1571_14	0.000148413	-3.15732	-1.6587	down	6.42912	8.08782	AATAGTGCTACTGTCTGGTCAAGGATTTGTTTGAAGAGCCATGATTATGCCCATATGGTA	ENST00000568017.1	chr10	103877374	103879761	-	GENCODE release 31	lncRNA	intergenic	ENSG00000260461.1	AL133355.1	1	2388						Detected	Detected	Detected	Detected	Detected	Detected	6.37932	6.30046	6.60757	7.94247	8.13906	8.18193
clstr_177323_405_14	0.00250723	-2.59727	-1.37699	down	3.03279	4.40979	GTGTCTCATATGGAGCTCAACAATGTTACTGCTGGCATGAGTGCACCATAAAGCATATGA	ENST00000554679.1	chr14	68125004	68130196	-	GENCODE release 31	lncRNA	antisense	ENSG00000258837.1	AL133370.1	2	537						Not Detected	Detected	Not Detected	Detected	Detected	Detected	2.87708	3.398	2.8233	4.40056	4.56904	4.25976
clstr_149737_522_18	0.00872568	2.05406	1.03848	up	4.35899	3.32051	AACTAACAGAATACCAGCTTTCCAGCCATTGTTTCATCCCTCAGCGATACCACCTGCTTC	ENST00000660258.1	chr9	35491133	35491969	-	GENCODE release 31	lncRNA		ENSG00000287287.1	AL133476.1	2	663						Detected	Detected	Detected	Not Detected	Not Detected	Not Detected	4.31569	4.3221	4.43917	3.14365	3.073	3.74486
clstr_91904_752_10	0.0110915	-2.22255	-1.15222	down	3.29742	4.44964	AGAAGGAAAGGTGTGCTTGAATTCATTCACGATCATGCATGCAACCAATCAAGGATATTG	ENST00000429214.1	chr10	37857740	37859110	+	GENCODE release 31	lncRNA	antisense	ENSG00000236514.1	AL135791.1	2	826						Not Detected	Detected	Not Detected	Detected	Detected	Detected	3.20838	3.59474	3.08915	4.28004	4.20568	4.8632
clstr_83107_425_3	0.000886999	-3.94529	-1.98013	down	4.85288	6.83301	CCGAGTACCTTCGTCATCAAATAATATTTATGTCGCAAGACCGCTGTACCCGGTGACTCA	ENST00000584934.1	chr6	63571005	63572408	-	GENCODE release 31	lncRNA	antisense	ENSG00000266680.1	AL135905.1	1	1404						Detected	Detected	Detected	Detected	Detected	Detected	4.49062	5.20689	4.86112	6.68457	6.84238	6.97206
clstr_205550_168_25	0.000966838	3.037	1.60264	up	8.31269	6.71004	CCCAGATCAGCCTCTGCTGACAGTTCTCTTGTAAAGATACTGAGGATAGGATTACAGGTA	ENST00000427901.1	chr9	72257336	72257783	+	GENCODE release 31	lncRNA	intergenic	ENSG00000235523.1	AL135924.2	2	361						Detected	Detected	Detected	Detected	Detected	Detected	8.32193	8.2489	8.36724	6.377	6.7526	7.00053
clstr_181047_387_18	0.0105741	-2.43106	-1.28159	down	3.49333	4.77491	GGCGTAAGAAAGGAATGTGGAAACCTAAACCCTGAAAGGGTAATATTGAACTTTACCAGT	ENST00000447478.1	chr1	31933020	31933975	+	GENCODE release 31	lncRNA	antisense	ENSG00000228634.1	AL136115.1	2	517						Detected	Detected	Detected	Detected	Detected	Detected	3.28471	3.40893	3.78634	4.3019	5.07481	4.94803
clstr_161893_236_22	0.0118518	-2.1078	-1.07574	down	5.29054	6.36628	TGATTATGTTGATGTTCTCTGACTGAGCCAGCTGTAAAGATTACTGTGTTTCAAAGCAGC	ENST00000602889.1	chr1	31851913	31921841	-	GENCODE release 31	lncRNA	intronic	ENSG00000269967.1	AL136115.2	2	587						Detected	Detected	Detected	Detected	Detected	Detected	5.53268	5.02089	5.31805	6.0519	6.32203	6.72492
clstr_107242_83_14	0.0168279	-2.06531	-1.04636	down	4.74005	5.78641	AAACTAACGCAACCGCAGTAAGTCACTTTGGCACACTGTGTCATGTAAACATAGCTCACC	ENST00000414640.1	chr1	230280312	230281893	-	GENCODE release 31	lncRNA	antisense	ENSG00000224407.1	AL136988.1	2	1029						Detected	Detected	Detected	Detected	Detected	Detected	4.57095	4.78212	4.86709	5.32146	5.86012	6.17765
clstr_13307_494_9	0.000187731	2.51109	1.32831	up	7.44768	6.11937	GAGAAAGCAACCGGAGCATCAAATGGCAGTTCTCGAGAATCGACGAGGAACTTAAATCTG	ENST00000450930.1	chr6	16761912	16762618	+	GENCODE release 31	lncRNA	intergenic	ENSG00000229931.1	AL137003.1	2	635						Detected	Detected	Detected	Detected	Detected	Detected	7.5911	7.30567	7.44628	6.05469	6.07007	6.23334
clstr_659_847_16	0.00187917	3.32943	1.73527	up	5.53732	3.80205	GGACCCTACATCAGGTAACTTAATTTCATTTGGTGTCATACATGTTGGTTAAGGTCCATG	ENST00000606924.1	chr6	16764346	16766883	+	GENCODE release 31	lncRNA	intergenic	ENSG00000272341.1	AL137003.2	1	2538						Detected	Detected	Detected	Detected	Not Detected	Not Detected	5.33918	5.76712	5.50566	4.2075	3.60339	3.59526
clstr_64146_468_8	0.000445624	-3.61792	-1.85516	down	6.47661	8.33177	GAAGATGTGCCTCGCTATTGAAGATCCAATGCTCCAGTGGAAGAAGATCGTCGTCAGAAA	ENST00000518570.2	chr6	118934770	119182745	+	GENCODE release 31	lncRNA		ENSG00000253194.2	AL137009.1	5	1812						Detected	Detected	Detected	Detected	Detected	Detected	6.42868	6.56807	6.43309	7.99694	8.46395	8.53443
clstr_11413_2519_7	0.0148502	-2.09946	-1.07002	down	4.58826	5.65828	CCTGTGATGGTCTGTATTGATTGTATCACACGCTTAGCTTTCTAAGGCTAACCAGGTCAT	ENST00000568421.1	chr9	112033394	112036310	-	GENCODE release 31	lncRNA	intergenic	ENSG00000259953.2	AL138756.1	1	2917						Detected	Detected	Detected	Detected	Detected	Detected	4.81954	4.30791	4.63734	5.2352	5.8168	5.92284
clstr_15721_163_11	0.00323493	-2.26925	-1.18221	down	3.07201	4.25422	TGGACTGAATTGAGCTTACACGACAATTGCAGTCAAGATTCTGCAACTCAGAACGGGCAA	ENST00000658112.1	chr1	193457422	193465198	+	GENCODE release 31	lncRNA		ENSG00000286285.1	AL138778.1	4	3949						Not Detected	Not Detected	Detected	Detected	Detected	Detected	2.75862	3.27559	3.18182	4.16054	4.1493	4.45283
clstr_161676_175_10	0.00613427	-2.09302	-1.06558	down	9.24684	10.3124	AAAGACACAAACGCATCCAAAGCACCTTCCACGCCAATAGTTCACGGATAAGAAGTATTC	ENST00000610057.1	chr13	45340039	45341183	+	GENCODE release 31	lncRNA		ENSG00000273149.1	AL138963.3	2	588						Detected	Detected	Detected	Detected	Detected	Detected	9.09574	9.38815	9.25663	9.95953	10.4055	10.5722
clstr_104868_658_19	0.00329195	2.28748	1.19376	up	5.124	3.93024	TGAAGACAAATCAGCCAGAGGGATCTAACAGCATTGACCCATTCTCTGGTCTTCTAGCAT	ENST00000660697.1	chr10	98446346	98453805	+	GENCODE release 31	lncRNA		ENSG00000287261.1	AL139243.1	3	1058	101927278					Detected	Detected	Detected	Detected	Detected	Detected	5.0887	5.1261	5.1572	3.61466	3.90722	4.26885
clstr_139886_80_9	0.00334234	3.15632	1.65824	up	5.54374	3.88549	TAGAACAGATAGCTAAACCTGTGTGACTCCCATTTAACGTCACAGATCTTCATCTCGGTC	ENST00000436713.1	chr1	43385113	43389155	+	GENCODE release 31	lncRNA		ENSG00000229431.1	AL139289.1	4	731						Detected	Detected	Detected	Detected	Detected	Not Detected	5.61666	5.4677	5.54684	3.60197	4.40853	3.64598
clstr_32121_2868_12	0.013963	2.40958	1.26878	up	3.74393	2.47515	TCAAGGGATAAGAACGTAGATTTCACTCCTTGATGGGAGGATCCCATGTACAGACAGGGA	ENST00000612143.1	chr13	112686769	112689815	-	GENCODE release 31	lncRNA	bidirectional	ENSG00000274922.1	AL139384.1	1	3047						Detected	Detected	Detected	Not Detected	Not Detected	Not Detected	3.72296	3.71112	3.79771	1.8729	2.82822	2.72432
clstr_56214_1695_11	0.000260223	2.13621	1.09505	up	7.72389	6.62883	TGAGGATATAGCAGTAAGCGCAACAGACCAAGCTAACAGCTTAGTAAAGGGTGAGGTAAA	ENST00000608721.1	chr6	160990318	160992342	-	GENCODE release 31	lncRNA		ENSG00000272841.1	AL139393.3	1	2025						Detected	Detected	Detected	Detected	Detected	Detected	7.65774	7.79832	7.7156	6.49483	6.61994	6.77174
clstr_130871_505_2	0.00242244	10.4521	3.38572	up	5.15783	1.77211	AGTCGGGTGTAGAGGATGCGTAGCCCACGATTTACAGATCATGTAACGCAGTACACATTA	ENST00000607572.1	chr1	10429881	10430677	-	GENCODE release 31	lncRNA	antisense	ENSG00000271989.1	AL139424.1	1	797						Detected	Detected	Detected	Not Detected	Not Detected	Not Detected	5.05601	5.20441	5.21306	1.23224	1.32515	2.75894
clstr_194703_315_22	0.0383497	5.03982	2.33337	up	4.42727	2.09389	TGGAGACCCTGACTGGAGAACTTTCTTGGGTCACACAACTAGTTATCCACTTTCAGCTTG	ENST00000456036.2	chr6	11990338	12001286	-	GENCODE release 31	lncRNA		ENSG00000225102.2	AL157373.1	3	432	101928253					Detected	Detected	Detected	Detected	Not Detected	Not Detected	4.13715	4.49064	4.65401	3.59704	1.30456	1.38008
clstr_231910_100_23	0.0209973	-3.68898	-1.88322	down	2.64287	4.52609	TTAAACTCCTTACAGAAGTTAACTCTGCAGACTGAGAAGACGTGAACAGAGAGAGTCAAG	ENST00000553954.1	chr14	100279959	100291456	-	GENCODE release 31	lncRNA	intronic	ENSG00000259052.1	AL157871.6	2	206						Not Detected	Detected	Not Detected	Detected	Detected	Detected	1.74013	3.44168	2.7468	4.3008	4.74321	4.53427
clstr_173661_166_14	0.0231596	-2.61497	-1.38679	down	4.19293	5.57972	CAGGGTGCAGTCTAGTAACACATAGAAGGACTGAGACCAATAGCCATGTTGAAGAGGAGA	ENST00000424177.1	chr9	32840598	32841762	-	GENCODE release 31	lncRNA	intergenic	ENSG00000231193.1	AL157884.2	2	551						Detected	Detected	Detected	Detected	Detected	Detected	4.16448	3.63055	4.78375	5.23005	5.59551	5.9136
clstr_144896_14_17	0.00316242	-5.68797	-2.50791	down	3.70461	6.21252	CGAACAATGCTGGTTTCATGAAATGCAACCGAAGGCTGAACCAAGGCAGTGCAACTTAGA	ENST00000599172.2	chr9	129175807	129177575	+	GENCODE release 31	lncRNA		ENSG00000268050.2	AL158151.3	3	696						Not Detected	Detected	Detected	Detected	Detected	Detected	2.9603	3.95859	4.19493	5.98344	6.33326	6.32086
clstr_190695_191_8	0.000581656	-2.43586	-1.28443	down	8.70493	9.98935	TCTGATTCATTGACTAGAGACGATTTGACATCAGCTAAATCCCTCTCTGCCGAGGAGTTT	ENST00000369391.3	chr10	112950646	112951875	-	GENCODE release 31	lncRNA	antisense	ENSG00000233547.1	AL158212.2	2	460						Detected	Detected	Detected	Detected	Detected	Detected	8.75	8.63031	8.73446	9.74534	10.0728	10.1499
clstr_165688_257_14	0.000425269	2.40977	1.2689	up	5.9917	4.7228	AAAGAAGACAAAGGAGGGACACCTAATTCAGAACGATGGGTTTGTTGGATAGGAGAGAAA	ENST00000413943.1	chr1	70359562	70360437	-	GENCODE release 31	lncRNA	antisense	ENSG00000226088.1	AL158839.1	2	575						Detected	Detected	Detected	Detected	Detected	Detected	5.97444	6.02279	5.97786	4.51807	4.7268	4.92352
clstr_101638_750_7	0.000439684	2.48625	1.31397	up	6.22744	4.91347	TTTACAACAGCACGAAGACTTACAAGTGAGCGTAGCAGCGACTTCCTGGAACCTCAAACA	ENST00000619666.1	chr13	48974967	48976867	-	GENCODE release 31	lncRNA	antisense	ENSG00000275202.1	AL161421.1	2	1101						Detected	Detected	Detected	Detected	Detected	Detected	6.03364	6.39032	6.25836	5.04452	4.8326	4.8633
clstr_69823_1331_9	0.00440524	-2.05227	-1.03722	down	5.01355	6.05077	TCTGTACCATGGCTCGGATGGTTGGGACTCCTTACCTCTGATCTCTAGTATGTGAAATAC	ENST00000653098.1	chr14	24818385	24820157	+	GENCODE release 31	lncRNA		ENSG00000288100.1	AL161663.2	2	1676						Detected	Detected	Detected	Detected	Detected	Detected	4.85599	5.2468	4.93786	6.24565	5.79488	6.11177
clstr_206206_196_13	0.0137674	-2.24351	-1.16576	down	3.53311	4.69887	TATTTATGAAATCCGGAGGTACTGGAGCAGCGCTGTATGTCCAGCATCTGGCATTGTTCA	ENST00000320322.2	chr14	21108043	21116703	+	GENCODE release 31	lncRNA	intergenic	ENSG00000178107.2	AL161668.1	2	358						Not Detected	Detected	Detected	Detected	Detected	Detected	3.03509	3.90224	3.66201	4.62336	4.57198	4.90127
clstr_200912_277_10	0.000334652	-5.16902	-2.36989	down	2.12342	4.49332	GGTTACACAACAACGTGAATATGCTTAAAGCCACGTTCACGGAACACGTACAAATGACTA	ENST00000435157.1	chr9	129259062	129261581	+	GENCODE release 31	lncRNA	intergenic	ENSG00000241084.1	AL161785.3	2	395						Not Detected	Not Detected	Not Detected	Detected	Detected	Detected	2.43798	1.83702	2.09527	4.33817	4.42909	4.71268
clstr_134053_297_37	0.000760475	2.7452	1.45691	up	7.55174	6.09483	CCACATTTCTGGACCTTGAGCATTCCTCAAGTAGGAAGATATCCCAGAGGAGACAGACAT	ENST00000497086.5	chr1	153626332	153634340	-	GENCODE release 31	lncRNA		ENSG00000271853.5	AL162258.1	7	753						Detected	Detected	Detected	Detected	Detected	Detected	7.45364	7.79118	7.4104	5.89629	6.15604	6.23215
clstr_85910_845_12	0.00268821	2.13977	1.09745	up	4.32802	3.23056	TCCTCAGGACACTGGGACCTGATAAACAACATAACGGTGGTACCATCACCTTATGTAAGG	ENST00000655100.1	chr1	227123895	227132394	+	GENCODE release 31	lncRNA		ENSG00000287532.1	AL353689.3	3	1352						Detected	Detected	Detected	Detected	Not Detected	Not Detected	4.1026	4.6495	4.23194	3.25335	3.20625	3.23209
clstr_669_1150_10	0.0158408	-2.15771	-1.1095	down	3.46764	4.57714	TTATCTGGAGTGTCAAGGCGTTCTACTTCCAAGACTCAGAAGTGAAGGAGGCTTCCGTTT	ENST00000565882.1	chr9	129480605	129482538	-	GENCODE release 31	lncRNA	intergenic	ENSG00000261334.1	AL353803.4	1	1934						Detected	Detected	Detected	Detected	Detected	Detected	3.20537	3.42225	3.7753	4.1725	4.93034	4.62859
clstr_83932_484_16	0.0166718	4.82931	2.27182	up	4.56628	2.29446	ATTGCATTAAGATGTGGCCCTAATCTTTCCACAGTCAAGCGTGTACTACTATTTCACAGC	ENST00000468244.2	chr9	125241663	125257071	+	GENCODE release 31	lncRNA		ENSG00000239705.2	AL354710.2	3	603						Detected	Detected	Detected	Not Detected	Not Detected	Not Detected	4.39461	4.93702	4.3672	2.14335	3.30101	1.43901
clstr_176864_358_18	0.000219544	2.324	1.21661	up	5.41796	4.20135	ACTTGAGGGCAGCAATACATGGAGCTCAGTTATGATTACTTTGTTCCCTTCATACTCACC	ENST00000373226.2	chr1	35739389	35743576	+	GENCODE release 31	lncRNA		ENSG00000232335.1	AL354864.1	2	539						Detected	Detected	Detected	Detected	Detected	Detected	5.4229	5.55435	5.27663	4.30241	4.17208	4.12956
clstr_153829_222_14	0.00199554	-2.65303	-1.40764	down	4.36782	5.77546	TCCATCATATGTTTCCAACCTACACTGCAACTCAAGCATGCCAAGTAGTCATCAATCTAT	ENST00000448245.1	chr9	34084332	34096225	+	GENCODE release 31	lncRNA	antisense	ENSG00000228352.2	AL354989.1	3	635						Detected	Detected	Detected	Detected	Detected	Detected	4.59364	4.47585	4.03397	5.58127	5.86588	5.87924
clstr_30029_1067_12	6.87555e-05	2.38785	1.25571	up	10.4361	9.1804	ATTCCGCTTTCGTCTCGCCCTGGCGGTTCTTAGTGGGATTACAATTGAGGATGTTAGTTT	ENST00000620617.1	chr13	19863858	19865048	+	GENCODE release 31	lncRNA	intergenic	ENSG00000275964.1	AL355001.2	1	1191						Detected	Detected	Detected	Detected	Detected	Detected	10.4235	10.4904	10.3944	9.11787	9.31579	9.10755
clstr_69821_317_13	0.00174631	2.8763	1.52421	up	4.44324	2.91903	TATATCCAGCTAGCTACTGTACCAGGTGCCAGGCATTTCGGGAAGAATAAGACAGACAAG	ENST00000451355.2	chr6	7183083	7185287	+	GENCODE release 31	lncRNA	intronic	ENSG00000225092.2	AL355336.1	2	1676						Detected	Detected	Detected	Detected	Not Detected	Not Detected	4.59662	4.25884	4.47427	3.19487	2.58179	2.98042
clstr_98599_669_21	0.00104313	2.01386	1.00996	up	5.72701	4.71704	ATCTAGTCCTGGGTGTTTGCTTAAATGGGCACTGGCTGACATGACTGAAACCTCATGCAT	ENST00000428646.1	chr1	182086551	182090112	+	GENCODE release 31	lncRNA	intergenic	ENSG00000225982.1	AL355482.2	3	1145						Detected	Detected	Detected	Detected	Detected	Detected	5.69854	5.83065	5.65184	4.8036	4.84102	4.5065
clstr_19059_2139_12	0.00066712	2.18515	1.12773	up	6.27209	5.14436	CAGGTCATTCTCCGTTTGTTCATTCCGTAAATATTTCAGCCTCTGTCATGTGCCAGGCTG	ENST00000666621.1	chr10	110472688	110496590	-	GENCODE release 31	lncRNA		ENSG00000273143.2	AL355512.1	2	3011						Detected	Detected	Detected	Detected	Detected	Detected	6.32237	6.32203	6.17187	5.33327	5.1359	4.96391
clstr_201510_135_17	0.00534581	-2.38709	-1.25525	down	4.01413	5.26938	CTGTGTAAACATTCTAGTGGGTGTCTATGGCCAATTCCAAATTGGAGCCTGTAGCTATGA	ENST00000442449.1	chr6	129479615	129481410	-	GENCODE release 31	lncRNA		ENSG00000233351.1	AL356124.2	2	391						Detected	Detected	Detected	Detected	Detected	Detected	4.08312	4.01024	3.94903	5.0488	5.03974	5.7196
clstr_193787_340_16	0.0329855	3.305	1.72465	up	4.16227	2.43762	AGCAGGTCCCGATGATATAATTTACCATGGTTAAGCTTTGACCAAAGCTAGACTTATTCC	ENST00000421318.1	chr6	74642384	74652002	+	GENCODE release 31	lncRNA	intergenic	ENSG00000224583.1	AL356277.2	2	441						Detected	Detected	Detected	Detected	Not Detected	Not Detected	3.80052	4.2996	4.3867	3.43971	1.79623	2.07692
clstr_18024_1130_16	0.00265574	2.01871	1.01344	up	6.32279	5.30935	GGCAGGATTGCTGACCTGGACTCTGTCATCTAAAGTTCTCACACAAATGACCATTACGTT	ENST00000602192.1	chr13	112964835	112966131	-	GENCODE release 31	lncRNA	antisense	ENSG00000267868.1	AL356740.1	1	1297						Detected	Detected	Detected	Detected	Detected	Detected	6.1267	6.41067	6.431	5.07752	5.44601	5.40453
clstr_64339_1727_23	6.3103e-06	7.82652	2.96837	up	7.35607	4.3877	CAGGATAAATCTCTTTCCACCTATCCTGTTGGTTGTGTTTCTCTGGATAACTCAGACTAA	ENST00000617703.1	chr20	62648961	62650767	-	GENCODE release 31	lncRNA		ENSG00000277496.1	AL357033.4	1	1807						Detected	Detected	Detected	Detected	Detected	Detected	7.33379	7.40454	7.32989	4.40613	4.2198	4.53717
clstr_196476_303_22	0.000198424	-2.55388	-1.35269	down	4.72203	6.07472	CAACAGGAGTCACAGGTGAACCAATGGGAAACCAAACACACGCATCGAAAGCCAATCAAA	ENST00000454104.1	chr1	9848318	9850154	+	GENCODE release 31	lncRNA	antisense	ENSG00000223989.1	AL357140.1	3	424						Detected	Detected	Detected	Detected	Detected	Detected	4.85717	4.70945	4.59946	5.93442	6.11842	6.17131
clstr_148825_237_18	0.0404097	2.5598	1.35603	up	5.04481	3.68877	TATCGATGGCAGAATGCTGACATGAGTTGCCCATAGTCCAGGTTTCCCAATGTAGCAGAT	ENST00000435946.1	chr6	74069451	74690727	+	GENCODE release 31	lncRNA	intergenic	ENSG00000223786.1	AL357507.1	4	669	101928516					Detected	Detected	Detected	Detected	Detected	Not Detected	4.91443	5.31914	4.90085	4.07649	4.16466	2.82517
clstr_189511_67_5	0.0234325	2.40604	1.26666	up	3.7511	2.48443	GGGTGATTGAGACTCATCCGTATGAACTATTCACCTTCGTACCTCCCGTTTACAACTCAG	ENST00000555115.1	chr14	51982520	51987219	-	GENCODE release 31	lncRNA	intergenic	ENSG00000258854.1	AL358333.1	2	467						Detected	Detected	Detected	Not Detected	Not Detected	Not Detected	3.72401	3.65718	3.87209	3.11966	1.91481	2.41884
clstr_166362_458_32	4.18265e-05	-4.82439	-2.27035	down	5.64974	7.92009	GGGTATTCACTGGCCATGGGACCCAGAACAAGTCACCTAAATCCTACTTTCTTCTTCCAT	ENST00000609315.1	chr9	128316337	128316909	+	GENCODE release 31	lncRNA	antisense	ENSG00000272696.1	AL359091.4	1	573						Detected	Detected	Detected	Detected	Detected	Detected	5.49891	5.79746	5.65285	7.76506	8.02718	7.96801
clstr_192954_372_16	4.70267e-05	3.32369	1.73279	up	8.80098	7.06819	AGCAGCAACTGTTGATTCTGAGTAAGTCTGTATGCTATCAAGAACACAAGAATGCAGGAT	ENST00000555403.1	chr14	50326526	50327909	-	GENCODE release 31	lncRNA	antisense	ENSG00000259071.1	AL359397.2	2	446						Detected	Detected	Detected	Detected	Detected	Detected	8.65637	8.87273	8.87384	6.97254	7.06208	7.16995
clstr_164123_93_13	0.0151449	-2.13884	-1.09683	down	3.63091	4.72774	TGCATAATAAGGGAGGCAGCTTGTGTTGGCAGGAGCTTACAACACCAAAGAAGTACACCA	ENST00000663056.1	chr13	107868823	107933503	+	GENCODE release 31	lncRNA		ENSG00000286343.1	AL359436.1	2	580						Detected	Detected	Detected	Detected	Detected	Detected	3.39727	3.92328	3.57219	5.11615	4.71327	4.3538
clstr_165689_501_5	0.0286349	2.85468	1.51333	up	5.53621	4.02288	GAACCCTCCAAACTGCTCGTGGGTATATTACTACAGATTACATAATGCAGCAGCGTTCCG	ENST00000431097.2	chr1	161765325	161766227	-	GENCODE release 31	lncRNA	bidirectional	ENSG00000226889.3	AL359541.1	2	575						Detected	Detected	Detected	Not Detected	Detected	Detected	5.28033	5.85554	5.47277	3.18565	4.40073	4.48227
clstr_113650_486_16	6.14173e-05	-2.78236	-1.47631	down	7.74063	9.21694	GAGAACATGCAGGTGGAACTGCCAGCTGAAACCTACACTTGCTACTTAAGAAACGGAAAG	ENST00000655188.1	chr9	125426169	125438509	+	GENCODE release 31	lncRNA		ENSG00000287782.1	AL359632.1	3	954						Detected	Detected	Detected	Detected	Detected	Detected	7.66998	7.77708	7.77482	9.09115	9.35422	9.20545
clstr_161916_226_28	0.00131549	2.87991	1.52602	up	5.75329	4.22726	AAGTGTACCATTTCATGCTCTTTGACATACAGATATACCTGTGAACCCGTTGTCAGAATC	ENST00000624879.1	chr10	21865335	21865921	-	GENCODE release 31	lncRNA	intronic	ENSG00000279623.1	AL359697.1	1	587						Detected	Detected	Detected	Detected	Not Detected	Detected	5.83426	5.83031	5.59529	4.19549	3.9443	4.542
clstr_212646_160_11	0.00109676	-2.58104	-1.36795	down	4.44586	5.81382	CCTGAGAAGCAGCTATCAGTATTAGACCACATACGAAAGCCTCTTCGGGACATTTGCAAG	ENST00000437748.2	chr13	44982077	45083125	-	GENCODE release 31	lncRNA	intronic	ENSG00000223732.2	AL359706.1	3	315						Detected	Detected	Detected	Detected	Detected	Detected	4.63268	4.44449	4.26042	5.63121	5.76436	6.04588
clstr_52941_162_16	0.00212925	-2.33627	-1.22421	down	4.34332	5.56753	AACTGTGGTTGACATGAGCATTACCTCATCCAAATGTATGTTCCCAGTGAACCTGTCATC	ENST00000569267.1	chr6	80466958	80469080	+	GENCODE release 31	lncRNA	intergenic	ENSG00000260645.2	AL359715.2	1	2123						Detected	Detected	Detected	Detected	Detected	Detected	4.32867	4.52189	4.17938	5.29919	5.61891	5.78447
clstr_194164_238_13	0.00222339	-2.03313	-1.0237	down	8.25711	9.28082	TCTTCCTATCCCTCAAGTTGAAGCATTATCGAAAGGTCCATATTGCTTGATCTGAGCATA	ENST00000442260.1	chr9	14025971	14030115	+	GENCODE release 31	lncRNA	intergenic	ENSG00000235533.1	AL360089.1	3	436						Detected	Detected	Detected	Detected	Detected	Detected	8.14658	8.13012	8.49463	9.45256	9.20706	9.18283
clstr_86140_860_12	0.00228795	2.51093	1.32822	up	6.01477	4.68655	CAAGGTGACTGGCTCGCTAAAGCCCAACCCTTATGATGCAATCCAATGGCAAGTGATATT	ENST00000609118.1	chr1	110963302	110964649	+	GENCODE release 31	lncRNA		ENSG00000273010.1	AL360270.3	1	1348						Detected	Detected	Detected	Detected	Detected	Detected	5.97563	6.2196	5.84909	4.74532	4.92633	4.38801
clstr_128736_45_16	0.00477385	4.1148	2.04082	up	4.74975	2.70892	AATTCAAGAAGCATTTATTGAACCGTCCTCATGAGCCAGGTCAGGGTGTTCAGCACTGAG	ENST00000661268.1	chr1	108050421	108074515	+	GENCODE release 31	lncRNA		ENSG00000226822.3	AL390036.1	4	814						Detected	Detected	Detected	Not Detected	Not Detected	Not Detected	4.85907	4.7397	4.65047	2.2268	3.40103	2.49895
clstr_137932_163_22	0.00160432	3.06818	1.61739	up	4.77252	3.15514	GAGACCGAGTTGCCCAGAGTCACACAACTGTCAGTAGTCATGGAGGAATTAGCTTTGAAA	ENST00000660250.1	chr1	116493350	116502634	+	GENCODE release 31	lncRNA		ENSG00000286276.1	AL390066.2	2	745						Detected	Detected	Detected	Not Detected	Not Detected	Not Detected	4.97153	4.79229	4.55375	3.11561	2.87392	3.47589
clstr_92713_1141_12	0.00275616	-3.66153	-1.87245	down	2.59194	4.46438	AAATTCCTCCGTTGGTCTGCTCTCGGCAGAGCATAGATTATCACTCTTGTGCTAATTATT	ENST00000671301.1	chr1	38193619	38210340	+	GENCODE release 31	lncRNA		ENSG00000287987.1	AL390839.2	2	1235						Not Detected	Not Detected	Not Detected	Detected	Detected	Detected	2.69488	2.50834	2.57259	3.91761	4.64046	4.83508
clstr_181522_380_22	0.0124466	3.15641	1.65828	up	6.3892	4.73091	CATCACCGGAGGGCATGAGTTTCCTGAGGATGGAGATGGGACTCTATGTTCAGTTTATAT	ENST00000603032.1	chr6	157323964	157324477	+	GENCODE release 31	lncRNA	intergenic	ENSG00000271040.1	AL390955.2	1	514						Detected	Detected	Detected	Detected	Detected	Detected	6.52584	6.43898	6.20277	4.07967	5.36636	4.74672
clstr_142246_0_10	0.00175663	-6.59986	-2.72243	down	1.97039	4.69282	AAATCCGGCCTGTAGTTGTATATTCGTATAGCTATATGTTGGTAGGATGGACCTACATGG	ENST00000602747.1	chr1	164680085	164680799	+	GENCODE release 31	lncRNA	intronic	ENSG00000269887.1	AL391001.1	1	715						Not Detected	Not Detected	Not Detected	Detected	Detected	Detected	1.57915	2.57754	1.75447	4.63297	4.38142	5.06408
clstr_9384_448_12	0.000203615	2.449	1.29219	up	4.91382	3.62163	CTGATATCAGACTAACAGGAGCACAACATTGCACGGTCTAAAGACACTACATTAGGGTGA	ENST00000652329.1	chr9	129503461	129506433	-	GENCODE release 31	lncRNA		ENSG00000286078.1	AL391056.2	2	947						Detected	Detected	Detected	Detected	Not Detected	Not Detected	4.95726	4.86534	4.91887	3.45016	3.63269	3.78203
clstr_134139_436_22	0.00304476	-3.36275	-1.74964	down	3.77836	5.528	GGACACTTCAGTTGTTGATGTGTTAAGTGGGAGGTGCTGTTTATACCACTGAATGGACTT	ENST00000554907.1	chr14	65957297	66004523	-	GENCODE release 31	lncRNA	intergenic	ENSG00000258847.1	AL391261.2	4	773						Detected	Detected	Detected	Detected	Detected	Detected	3.32749	3.96191	4.04568	5.33018	5.82692	5.4269
clstr_170822_334_23	0.000208003	-2.17027	-1.11788	down	7.03861	8.15649	ACAGTTAGTTATATGAGGTGTCACATTTGGAGGAAGCTGTGTGAAGGCTACATTGAATTC	ENST00000609609.1	chr9	19371386	19371945	-	GENCODE release 31	lncRNA	antisense	ENSG00000272842.1	AL391834.1	1	560						Detected	Detected	Detected	Detected	Detected	Detected	6.97924	7.18173	6.95487	8.19612	8.06034	8.213
clstr_157059_263_31	2.66298e-05	11.594	3.5353	up	4.66091	1.1256	ATGAGACTGGACTGGAACATTACCTTCAGACACATTGATATGACTACATGCTGGACATTT	ENST00000648995.1	chr10	6737418	6840712	+	GENCODE release 31	lncRNA		ENSG00000285988.1	AL392086.2	4	614						Detected	Detected	Detected	Not Detected	Not Detected	Not Detected	4.66734	4.93957	4.37581	1.12137	1.13483	1.1206
clstr_165621_115_21	6.17721e-05	-3.02533	-1.59709	down	9.81664	11.4137	GGTTGCTCTGTGGTGACAGCTTTACCTCCTTGCTATGTATTCTCAGATATTGCAAACGGA	ENST00000443631.1	chr9	128724445	128733194	+	GENCODE release 31	lncRNA	antisense	ENSG00000223478.1	AL441992.1	2	544	100506100					Detected	Detected	Detected	Detected	Detected	Detected	9.8142	9.93033	9.7054	11.5406	11.3404	11.3603
clstr_39531_10_6	0.000554197	-2.05493	-1.03909	down	5.80145	6.84053	AGTGCGGTGGGCTAGGACTATACGTTTGCAAGTTTAAGAGATAAGCGAGAAGACCAGACA	ENST00000620246.1	chr13	110916004	110917827	+	GENCODE release 31	lncRNA	intergenic	ENSG00000277767.1	AL442128.2	1	1824						Detected	Detected	Detected	Detected	Detected	Detected	5.9588	5.65193	5.79362	6.73529	6.90934	6.87697
clstr_80935_1179_31	0.0166823	-2.0822	-1.05811	down	4.11025	5.16836	GGGATAGAGTATATGATTTCCAAGGTCACTTTCACCTCTGTGATTGAGCCTCTAAGAAAG	ENST00000577528.1	chr1	24538802	24556024	-	GENCODE release 31	lncRNA	antisense	ENSG00000264443.1	AL445686.2	3	1445						Detected	Detected	Detected	Detected	Detected	Detected	3.93145	4.12172	4.27757	4.79129	5.63535	5.07843
clstr_111311_608_48	0.000447663	4.21935	2.07702	up	6.48988	4.41286	GAAAGAGATTCAACTGTGTGGAACCTATGCCGCGGAGAATTGCTTTCTGCCATTGTTATT	ENST00000649617.1	chr13	63738111	63751083	+	GENCODE release 31	lncRNA		ENSG00000285764.1	AL445989.2	5	981						Detected	Detected	Detected	Detected	Detected	Detected	6.47265	6.60358	6.39339	4.34055	4.76509	4.13293
clstr_203395_44_16	0.0106826	4.43572	2.14917	up	4.10033	1.95116	GGGTTTAGCGTTTATTGAGAACCTACTATGCCTAGGATAATTCCTGACCAATACAAGAGA	ENST00000430770.1	chr6	150600834	150605850	+	GENCODE release 31	lncRNA	intronic	ENSG00000232891.1	AL450344.3	2	378						Detected	Detected	Detected	Not Detected	Not Detected	Not Detected	4.26388	4.01856	4.01856	1.8718	2.79976	1.18192
clstr_128740_428_15	0.000216996	2.77822	1.47416	up	7.11995	5.64579	AGCTTGCAGATATCCTATCATAGGACTTCACCTTGTAATCGTGTCAGTTAATTCTCCCTA	ENST00000424451.1	chr1	227178333	227183444	+	GENCODE release 31	lncRNA	antisense	ENSG00000228625.1	AL451047.1	3	814						Detected	Detected	Detected	Detected	Detected	Detected	7.04573	7.29331	7.02081	5.76936	5.50746	5.66054
clstr_140184_82_16	0.0223969	-2.11708	-1.08208	down	4.72006	5.80213	GGGCCACCATATTATCCCTGGACTGCTTAGCATGGACCGTTATATAATAGAGAAATAAAT	ENST00000608512.1	chr1	165706556	165707284	-	GENCODE release 31	lncRNA	intergenic	ENSG00000273365.1	AL451074.5	1	729						Detected	Detected	Detected	Detected	Detected	Detected	4.43772	4.78505	4.9374	5.29629	5.95089	6.15922
clstr_83856_839_22	0.0174701	2.17208	1.11908	up	4.37569	3.25661	GCTTGTGACAATTGACTGGTCCACCACATAGAATTTCTTAGTCTTTCTAACACTAGGTGA	ENST00000606756.1	chr6	122643388	122644771	+	GENCODE release 31	lncRNA	intronic	ENSG00000272472.1	AL512283.1	1	1384						Detected	Detected	Detected	Detected	Not Detected	Not Detected	4.155	4.82773	4.14433	3.40717	2.90544	3.45721
clstr_153684_78_10	0.0149432	3.27338	1.71078	up	3.64789	1.93711	AGTCTGCAGCTGGTGGCACAACTCTCAGGGCTATATAATGATGTATGGCTTGTTCTTCGT	ENST00000438919.1	chr10	50822692	50824525	-	GENCODE release 31	lncRNA	intronic	ENSG00000229711.1	AL512366.1	4	636						Detected	Detected	Detected	Not Detected	Not Detected	Not Detected	3.58998	3.70334	3.65036	1.94969	1.2091	2.65254
clstr_192457_118_22	0.00819712	2.17985	1.12423	up	6.77611	5.65188	TTGTATTTGCATACCATTTCCTTTCACCATCTGGTCCTAGTGTCATGTCCTAACACTTCC	ENST00000613918.1	chr13	43877715	43878163	-	GENCODE release 31	lncRNA	intronic	ENSG00000274001.1	AL512506.1	1	449						Detected	Detected	Detected	Detected	Detected	Detected	6.7412	6.73679	6.85035	5.22067	5.74091	5.99408
clstr_58169_1219_8	0.000161718	2.03821	1.0273	up	6.74688	5.71958	GATCTGAATGGAAAGGTCGCTCAGTACCTGACGGTATTCGGTGAGGTCAAAGTTCTTAAG	ENST00000662817.1	chr9	62856999	62898087	-	GENCODE release 31	lncRNA		ENSG00000234665.9	AL512625.3	3	1969						Detected	Detected	Detected	Detected	Detected	Detected	6.66877	6.84171	6.73018	5.674	5.82887	5.65588
clstr_125875_432_12	0.00840179	2.34955	1.23239	up	4.03085	2.79846	GGACAACTTGGATCTTCACCGTTCTTCGCCACTAAGAATTCCAGTCATCTACATTCAGAG	ENST00000437135.1	chr9	121279863	121282730	-	GENCODE release 31	lncRNA	antisense	ENSG00000239593.1	AL513122.2	2	838						Detected	Detected	Detected	Not Detected	Not Detected	Not Detected	3.93398	4.32932	3.82925	2.9337	2.3973	3.06439
clstr_94875_419_16	0.0389009	2.01663	1.01195	up	3.71903	2.70709	CCTTGGTATGTGATGGTAGACAGTATAGTGACTTCGAGTGTTTATTTAACTGTGCATGCT	ENST00000426575.2	chr1	175904762	175921057	-	GENCODE release 31	lncRNA		ENSG00000227740.2	AL513329.1	3	1201						Detected	Detected	Detected	Not Detected	Not Detected	Not Detected	4.0271	3.80871	3.32129	2.23948	2.73901	3.14277
clstr_87040_783_10	0.0357199	2.77796	1.47403	up	4.3445	2.87047	AGTCACTATGAAAGTGGACTCATCACTGATTGAACCTTGGAATAACGATAGCCCAATTGA	ENST00000671395.1	chr10	50736078	50739434	-	GENCODE release 31	lncRNA		ENSG00000287221.1	AL589794.2	2	1333						Detected	Detected	Detected	Not Detected	Not Detected	Not Detected	3.93264	4.52642	4.57443	2.02003	3.33819	3.25317
clstr_23589_450_17	0.00169649	-2.36399	-1.24123	down	2.9568	4.19803	TGCAGGCTTTGTAACTTGGGAGCACATCTCTGGTGATCATGGTTTATGCAGTGAGTGATA	ENST00000657329.1	chr6	53739266	53794904	-	GENCODE release 31	lncRNA		ENSG00000227885.3	AL590652.1	2	3695						Not Detected	Not Detected	Not Detected	Detected	Detected	Detected	2.90674	2.82026	3.14341	3.93782	4.38767	4.26859
clstr_203700_219_18	0.000121111	-7.65672	-2.93673	down	4.20993	7.14665	TATCAAATCAGATTCTCCACGTTACCTACTCAAGTCATAAGCGTCTGAAGAAAGTGCTCT	ENST00000422284.6	chr6	46670444	46687800	-	GENCODE release 31	lncRNA	antisense	ENSG00000242973.6	AL591242.1	2	343	101926934					Detected	Detected	Detected	Detected	Detected	Detected	3.86388	4.27597	4.48992	7.03666	7.28929	7.114
clstr_45237_294_16	5.49113e-05	-2.51892	-1.3328	down	7.05922	8.39202	GGCGCCCTAAACGCTGGACTGAACAGAGAAGCTTAATTGATACTTAAGAGTGGAAGCTTA	ENST00000670830.1	chr9	129080355	129080765	-	GENCODE release 31	lncRNA		ENSG00000287234.1	AL592211.2	1	411						Detected	Detected	Detected	Detected	Detected	Detected	7.17715	7.00863	6.99188	8.46786	8.39248	8.31573
clstr_75618_619_5	0.00219055	-3.6725	-1.87676	down	2.62977	4.50653	AAACGCTTTCTAAAGGCGAAGGCATGGTATCTTGTGAGATAGTAATTCCTTCAAACTCAC	ENST00000563624.1	chr1	151130075	151131610	-	GENCODE release 31	lncRNA	intergenic	ENSG00000261168.1	AL592424.1	1	1536						Not Detected	Not Detected	Not Detected	Detected	Detected	Detected	2.67994	2.15654	3.05284	4.38113	4.53693	4.60154
clstr_193642_356_30	0.00283195	-2.41447	-1.27171	down	5.71634	6.98804	TTACTTCAGTTGGCATTTAATTTCTGAGCATATGCTATGTGCCAGTCACCATGTGTCATG	ENST00000416076.1	chr10	74005137	74027915	+	GENCODE release 31	lncRNA	intronic	ENSG00000225761.1	AL596247.1	2	442						Detected	Detected	Detected	Detected	Detected	Detected	5.98612	5.48786	5.67504	6.76034	6.99534	7.20845
clstr_50931_2022_15	0.0113007	-3.05457	-1.61097	down	3.97935	5.59032	CACCCAGATATCAGGAGCGGCACAGCTGGCGTTCTGTGGAAAGTCATACCAATTATTTAT	ENST00000654363.1	chr6	168217032	168220262	+	GENCODE release 31	lncRNA		ENSG00000287056.1	AL606970.5	2	2187						Detected	Detected	Detected	Detected	Detected	Detected	4.23891	3.79595	3.90319	6.18756	5.56251	5.02089
clstr_19461_14_6	0.00662451	-2.30775	-1.20649	down	3.2626	4.46908	TTCCTGCTTAACAGAAATTGGTCAGTATGCGCTTAATGCTCATAGTGTGGCGTCCGGACA	ENST00000618845.1	chr14	49863072	49864379	+	GENCODE release 31	lncRNA	intergenic	ENSG00000278002.1	AL627171.1	1	1308						Detected	Not Detected	Detected	Detected	Detected	Detected	3.50463	2.92306	3.3601	4.16822	4.56107	4.67796
clstr_38578_1646_11	0.000811474	4.78415	2.25826	up	5.55237	3.29411	TTTGATTCTCATAGATGAAAGGACACCAGCACGGAGGACATGATTGGTCTTCTCGCCTCT	ENST00000642329.1	chr6	158853588	158864502	+	GENCODE release 31	lncRNA	intergenic	ENSG00000285159.1	AL627422.2	4	2687						Detected	Detected	Detected	Not Detected	Not Detected	Not Detected	5.50765	5.56257	5.5869	3.19688	3.76265	2.9228
clstr_188833_64_14	0.00227226	-4.35692	-2.12331	down	1.73927	3.86258	TGAGAAACAAGAACTCCAAACTACCCAGAGATAACAACACTCGGTTTAGGGCAGTATTTG	ENST00000458555.1	chr1	1011997	1013193	-	GENCODE release 31	lncRNA	antisense	ENSG00000224969.1	AL645608.1	2	471						Not Detected	Not Detected	Not Detected	Detected	Detected	Detected	1.89816	1.2189	2.10076	3.57614	3.92531	4.0863
clstr_54094_1997_29	3.83166e-06	-7.6741	-2.94	down	8.38335	11.3233	CACTGCCTCCTTGATGAGGACCAAGGGTCAATAAATGTTTGCTGAATTCCTTTGCCTCTG	ENST00000606034.1	chr1	995966	998051	-	GENCODE release 31	lncRNA		ENSG00000272512.1	AL645608.7	1	2086						Detected	Detected	Detected	Detected	Detected	Detected	8.40335	8.29247	8.45423	11.1949	11.4271	11.348
clstr_160403_402_9	0.000959099	-2.56251	-1.35756	down	7.01084	8.3684	CAACAAATGTACACGTGCCCAAATCCCGACTCCATCACTAATAGCCATGCAATCCTCTGA	ENST00000606432.1	chr6	33246075	33246856	-	GENCODE release 31	lncRNA	intergenic	ENSG00000272217.1	AL645940.1	2	594						Detected	Detected	Detected	Detected	Detected	Detected	6.8231	7.07068	7.13874	8.12269	8.48164	8.50087
clstr_86731_981_16	3.71879e-05	2.54791	1.34931	up	15.8656	14.5163	CCAGGGACAATGCACCTTCACAGAGATTCTGCACTAATCTGAGTGAAGGTCTAAGGTTTG	ENST00000649802.1	chr6	31828834	31839719	+	GENCODE release 31	lncRNA		ENSG00000285565.1	AL671762.1	4	1338						Detected	Detected	Detected	Detected	Detected	Detected	15.8296	15.923	15.8441	14.3942	14.5733	14.5813
clstr_153694_131_12	0.00169305	-3.06945	-1.61798	down	2.92624	4.54422	CTTCACATCTTGACGGCAATGCAACGAAGACAAGTATCTGTCTCTTTGGGTCTGTCTAAC	ENST00000432272.7	chrX	1734117	1763212	+	GENCODE release 31	lncRNA	intergenic	ENSG00000223511.7	AL683807.1	3	636						Detected	Not Detected	Not Detected	Detected	Detected	Detected	3.23272	2.69855	2.84746	4.3552	4.44656	4.8309
clstr_216647_59_23	0.0113998	-2.86438	-1.51822	down	3.67355	5.19177	ACTGAGAAGTCACCAGATCTTTCTCAGTATGGATCAAATCAGTCATCTGACCTAGAAGGG	ENST00000431293.2	chr10	73071295	73074008	+	GENCODE release 31	lncRNA		ENSG00000237768.2	AL731563.2	2	291						Detected	Detected	Detected	Detected	Detected	Detected	3.51694	4.14516	3.35853	4.70672	5.48346	5.38513
clstr_190709_361_18	0.00339261	2.24217	1.16489	up	7.87106	6.70617	ATTCCTCTCCAGAGAATCACTGGTCTAGAATAGAGACCTACAAACTTGGGCCCTTAGGCT	ENST00000609461.1	chr21	44929653	44930112	-	GENCODE release 31	lncRNA	intronic	ENSG00000273027.1	AL844908.2	1	460						Detected	Detected	Detected	Detected	Detected	Detected	7.8728	7.85403	7.88636	6.41282	7.05353	6.65215
clstr_196209_351_8	0.00107896	-2.14851	-1.10334	down	3.32534	4.42867	TCTTTAAGCAGCTGAGACCAGTAGCCCTGTCGTCTAATTGTCGCATACTTTGTAAATAAA	ENST00000608759.1	chr21	29657406	29657831	+	GENCODE release 31	lncRNA	antisense	ENSG00000273464.1	AP000238.1	1	426						Detected	Not Detected	Not Detected	Detected	Detected	Detected	3.4651	3.2916	3.21931	4.26542	4.63405	4.38655
clstr_129866_413_26	0.000104313	-6.17703	-2.62691	down	1.25306	3.87997	GTAAGTGGCAGACTAAGGCTGCAAGCATCAGGACAGCAGAGACCAAATTCATCATTGAAT	ENST00000427022.1	chr21	34205055	34325034	+	GENCODE release 31	lncRNA	intergenic	ENSG00000214955.5	AP000317.1	5	805						Not Detected	Not Detected	Not Detected	Detected	Detected	Detected	1.13434	1.10231	1.52252	3.69663	4.05887	3.88442
clstr_152972_455_25	0.00103586	-4.72156	-2.23926	down	3.09164	5.3309	GCAGAGACCAAATTCATCATTGAATCCTCAACATCTAGCACAATATGCCTGGCATAAGAT	ENST00000362077.4	chr21	34073592	34360033	+	GENCODE release 31	lncRNA		ENSG00000272657.1	AP000317.2	6	641						Not Detected	Not Detected	Not Detected	Detected	Detected	Detected	2.98338	3.55117	2.74035	5.1249	5.47517	5.39262
clstr_160062_101_18	0.0155667	-2.12385	-1.08668	down	4.22777	5.31445	TTGAAGGATGGGTACGATGAGAATGTACAGGGAATAAACATTTACTCAGTGTAGCTAGAG	ENST00000397184.2	chr21	36360630	36362040	+	GENCODE release 31	lncRNA	intronic	ENSG00000228107.1	AP000692.1	2	596						Detected	Detected	Detected	Detected	Detected	Detected	4.04331	4.31719	4.32281	4.93805	5.21118	5.79412
clstr_162415_481_19	0.00023849	-3.10542	-1.63479	down	7.42562	9.06041	AAAGCCACACACCATAGCTCAGGATAACAAGGGCTGAGATGCGTTTGGACAATGAGAAGA	ENST00000665037.1	chr11	65487884	65488896	+	GENCODE release 31	lncRNA		ENSG00000286756.1	AP000769.4	2	585						Detected	Detected	Detected	Detected	Detected	Detected	7.63658	7.19882	7.44147	9.04778	9.00828	9.12517
clstr_213248_35_12	0.0224966	2.15525	1.10786	up	4.48084	3.37298	GGGAAGGACAGTCAATCCTGATTTCATTATCGAAAGCCTTGGAAGACCCTTGACTCATAG	ENST00000534162.1	chr11	57325603	57327958	+	GENCODE release 31	lncRNA		ENSG00000254662.1	AP000781.1	2	311						Detected	Detected	Detected	Not Detected	Not Detected	Not Detected	4.62116	4.60672	4.21464	2.87381	3.82747	3.41767
clstr_19522_629_8	0.000382791	-2.26549	-1.17982	down	4.4486	5.62843	TGAACTCAAGACACTGAGACTTCGCTAACCTTCCTCGCACACAAGGTCCTAAAGGAACTA	ENST00000526487.6	chr11	113278250	113314482	-	GENCODE release 31	lncRNA		ENSG00000255129.6	AP000880.1	4	949						Detected	Detected	Detected	Detected	Detected	Detected	4.30776	4.48138	4.55668	5.65675	5.48248	5.74605
clstr_140935_529_8	0.00024402	-2.08873	-1.06262	down	7.02536	8.08798	AAGTTATTGTAGACATGACGACTGGAGTAAGTGATCACCTGTGGGATAGACCGAGGCAGA	ENST00000660892.1	chr11	123062655	123084870	+	GENCODE release 31	lncRNA		ENSG00000288061.1	AP000926.2	3	724						Detected	Detected	Detected	Detected	Detected	Detected	6.96245	7.16194	6.95168	8.16189	8.11391	7.98814
clstr_6215_12_25	0.00299417	5.76445	2.52718	up	4.1509	1.62371	CTACCAGCTGGTGTCCTACTTATGTTATAGAAATGTGACAGCAAATGTGATATGAACTCC	ENST00000607176.1	chr8	101208148	101208558	+	GENCODE release 31	lncRNA	intergenic	ENSG00000271882.1	AP001330.5	1	411						Detected	Detected	Detected	Not Detected	Not Detected	Not Detected	4.2242	4.07092	4.15757	2.40372	1.23018	1.23724
clstr_201514_270_11	0.000693241	3.55839	1.83123	up	7.07082	5.2396	GACGCTGAGTCTCCTAATTTACAGCGATTTCCCACAGCCACTTCTAACTACATCGAGATT	ENST00000538101.1	chr11	62545999	62547699	+	GENCODE release 31	lncRNA	antisense	ENSG00000257058.1	AP001363.2	2	391						Detected	Detected	Detected	Detected	Detected	Detected	6.89718	7.22785	7.08743	4.96654	5.54548	5.20676
clstr_147849_403_14	2.44828e-06	5.19794	2.37794	up	12.6695	10.2915	CAGCACCTAGAACTATGTCACACTCGTAGTAGGCCGCTGCATTGGTTGAACAAATGATTT	ENST00000663760.1	chr11	64245961	64248197	+	GENCODE release 31	lncRNA		ENSG00000256940.2	AP001453.2	2	533	105369340					Detected	Detected	Detected	Detected	Detected	Detected	12.6935	12.7526	12.5623	10.2708	10.2694	10.3344
clstr_225593_153_24	3.41577e-05	-8.66838	-3.11576	down	4.63062	7.74638	CTTTGTGCCTTGGAAGCCTCAAGCTGAAATGGATGTCAGCCTCAAGTTTAACTCCAAGAG	ENST00000533672.1	chr11	86921922	86925037	-	GENCODE release 31	lncRNA	antisense	ENSG00000255471.1	AP001528.2	2	239						Detected	Detected	Detected	Detected	Detected	Detected	4.37646	4.72125	4.79416	7.58223	7.83618	7.82074
clstr_188587_96_14	0.00458568	2.51684	1.33161	up	5.56086	4.22925	ATATTGGATCAGTATTCCTGAGGAATCTGCGTTTCAGAATCCCAGGTCCGGAAGGACAAG	ENST00000550747.1	chr11	126652852	126682103	+	GENCODE release 31	lncRNA	antisense	ENSG00000254607.2	AP001783.1	2	399	101929427					Detected	Detected	Detected	Detected	Detected	Detected	5.72811	5.66658	5.28788	3.93063	4.1832	4.5739
clstr_132666_607_19	0.000419106	-6.97886	-2.80299	down	1.26461	4.06761	GATGTTCATAGAGTCAGTCATGCAAGATGAGAGAGTTCCAGAGACGTAGATCATTGTGCT	ENST00000658360.1	chr11	119832966	119867682	+	GENCODE release 31	lncRNA		ENSG00000287545.1	AP001994.2	2	784						Not Detected	Not Detected	Not Detected	Detected	Detected	Detected	1.09123	1.14437	1.55825	3.64016	4.26634	4.29631
clstr_80448_451_14	9.82546e-05	-2.58576	-1.37059	down	6.9769	8.34749	ATTCTGCAGATGGAAAGTTGCAAGTACGGTAATTAGCTAAGCAGTGGCAAGGCCGACCAT	ENST00000577848.1	chr18	3653410	3656282	+	GENCODE release 31	lncRNA		ENSG00000266401.2	AP002478.1	3	1455	105371967					Detected	Detected	Detected	Detected	Detected	Detected	7.05024	7.07265	6.80782	8.30246	8.36474	8.37528
clstr_18600_3754_6	0.00112752	-2.78302	-1.47665	down	4.49075	5.96741	AGACCAGCAGAACGATCACTCTTTCTACTGTAGTACCAGCCGAGGCCATTGATATATTCC	ENST00000502284.1	chr11	72014291	72020910	+	GENCODE release 31	lncRNA		ENSG00000251143.1	AP002490.1	4	4233	100128494					Detected	Detected	Detected	Detected	Detected	Detected	4.49575	4.28173	4.69478	5.70602	6.1043	6.0919
clstr_202236_25_16	0.00798923	-3.26502	-1.70709	down	2.43651	4.1436	ATACATGGCAGGCCACCGATTTGCAAGGCAGATCTAATGCTAGGCCAGAGCAAAGAAATT	ENST00000533740.1	chr11	75506937	75508391	-	GENCODE release 31	lncRNA	intronic	ENSG00000254460.1	AP002815.1	2	386						Not Detected	Not Detected	Not Detected	Detected	Detected	Detected	2.14789	3.10145	2.06018	4.0002	4.09803	4.33256
clstr_39952_1843_13	0.00460148	2.09446	1.06658	up	6.82571	5.75913	CTGATGTTTGTGTGCTCAGATTCTTTGGGACCTATCTATAAGACTTGGCGAGGCAATACG	ENST00000640504.1	chr8	102656464	102687118	+	GENCODE release 31	lncRNA	intergenic	ENSG00000283959.1	AP002851.1	5	2130						Detected	Detected	Detected	Detected	Detected	Detected	6.64911	6.94382	6.8842	5.43706	5.96453	5.87581
clstr_95426_106_14	0.0346618	-3.37452	-1.75468	down	2.49305	4.24773	AAAGGAATCAGATACGGCTCCATTGTACATGGCATGACTTGTATAGCCAGACAGAGCAGG	ENST00000664822.1	chr11	61499163	61506649	+	GENCODE release 31	lncRNA		ENSG00000255931.2	AP003108.1	3	1193						Not Detected	Not Detected	Not Detected	Detected	Detected	Detected	2.84683	3.21937	1.41293	4.35155	4.32135	4.07029
clstr_158493_516_10	8.13478e-05	2.3023	1.20308	up	11.7448	10.5417	GGAGGTGCATTGTCCTGAAATGCTTACAACAGCTGTCTTCAATAACTCGTGCATAGAATG	ENST00000660738.1	chr11	108008678	108009282	-	GENCODE release 31	lncRNA		ENSG00000288012.1	AP003307.1	1	605						Detected	Detected	Detected	Detected	Detected	Detected	11.7068	11.8357	11.6919	10.627	10.4321	10.5659
clstr_148977_453_13	0.0029264	4.60262	2.20246	up	6.01747	3.81501	AAGAAGAGGAAGAACAGAGCAAATGTGCACGGTAGCAAGCTGGTTGGAAGCACTTGTGAA	ENST00000522743.1	chr8	94097764	94104322	-	GENCODE release 31	lncRNA	intergenic	ENSG00000253585.1	AP003351.1	3	668						Detected	Detected	Detected	Not Detected	Detected	Not Detected	6.06039	6.09667	5.89533	3.15006	4.20777	4.0872
clstr_105616_522_22	0.00185096	2.60702	1.3824	up	4.65963	3.27723	AAGTAGTAGGACAGAATATTTGCTGAATCAGATTTAGAGGTTTGACTATCCGGTAGTGCC	ENST00000583253.1	chr18	2561172	2562220	-	GENCODE release 31	lncRNA	intronic	ENSG00000266783.1	AP005136.2	1	1049						Detected	Detected	Detected	Not Detected	Not Detected	Not Detected	4.47362	4.58499	4.92027	3.18007	3.1118	3.53981
clstr_139169_182_24	0.0123681	2.15576	1.1082	up	3.90867	2.80047	AGACATGCAGGTCTGCTCAGTTTGCGTTGTGTTTCTCCAACTTTGTGCCTCATCAGGAAA	ENST00000669836.1	chr1	266855	268655	+	GENCODE release 31	lncRNA		ENSG00000286448.1	AP006222.2	2	736						Detected	Detected	Detected	Detected	Not Detected	Not Detected	3.98056	3.82403	3.92142	3.26039	2.39221	2.74882
clstr_120441_479_6	7.73158e-05	-2.21257	-1.14573	down	6.57622	7.72195	TAAATGCCAGGAACATGAGACTCGAACGTGGCAGGATATCCTTCTGCCCACGAATCTAAA	ENST00000530083.1	chr11	777582	784180	+	GENCODE release 31	lncRNA	intergenic	ENSG00000255284.2	AP006621.3	2	765	171391					Detected	Detected	Detected	Detected	Detected	Detected	6.56062	6.60691	6.56114	7.58729	7.78764	7.79091
A_33_P3245290	0.000107976	6.85242	2.77661	up	8.03893	5.26232	GTGATAAGAATATTACTTCCCATTTGTGTTGCTGTGAATATTAAATGCGCTACCACATGT	NR_002817	chr9	63315243	63334520	-	Refseq	lncRNA			AQP7P1		3180	375719					Detected	Detected	Detected	Detected	Detected	Detected	7.9798	8.02619	8.1108	4.97547	5.22299	5.58849
A_21_P0013643	3.31067e-05	3.99325	1.99756	up	10.5127	8.5151	TATGACTAAGCAGAAAGATGGAAGGACCAGGAATGGTGATGCTAACTTGGAACCACGATG	NR_026558	chr9	65877574	65912560	+	Refseq	lncRNA			AQP7P3		564	441432					Detected	Detected	Detected	Detected	Detected	Detected	10.5301	10.5428	10.4651	8.32936	8.6349	8.58104
clstr_19176_467_18	0.000136519	-4.78805	-2.25944	down	4.65779	6.91723	TTGAAGACATCAGCGTGATCAGGCAGATCATCATGGTACTGCATTTCCTGGACACGATCT	ENST00000480639.6	chr3	154024415	154121347	-	GENCODE release 31	lncRNA		ENSG00000243069.8	ARHGEF26-AS1	4	2730	100507524					Detected	Detected	Detected	Detected	Detected	Detected	4.60812	4.59085	4.77441	6.66225	6.92146	7.16799
clstr_60794_1758_16	6.75172e-05	3.19705	1.67674	up	8.07862	6.40188	CCATCTTCAAAGCCAACGATGACCAGTGTAGACTTTCTATGCTGCTTCAATCTGACATGG	ENST00000671383.1	chrX	102637817	102650135	+	GENCODE release 31	lncRNA		ENSG00000271147.8	ARMCX5-GPRASP2	2	1899	100528062	GO:0001540,GO:0005737	amyloid-beta binding|cytoplasm			Detected	Detected	Detected	Detected	Detected	Detected	8.13374	8.08849	8.01363	6.51837	6.4651	6.22216
A_21_P0000603	0.00222097	-3.72801	-1.89841	down	4.9243	6.8227	GTCAGATTCAAATACAGGTTTTCTGACGTTAACTTATGTGATGATTTGATCAAAGCAGGA	NR_033769	chr15	92795484	92797108	+	Refseq	lncRNA			ASB9P1		1625	728619					Detected	Detected	Detected	Detected	Detected	Detected	4.92145	5.2596	4.59184	7.16354	6.80585	6.49872
A_23_P60793	0.00124944	-2.03302	-1.02362	down	5.98319	7.00682	GCACAGGATGTACAGCTCAGCGCTGGGGAGGGGGTCCCTGAAAAAGTCACCTGGTTTAAA	NR_026710	chrX	1400531	1413586	+	Refseq	lncRNA			ASMTL-AS1		1789	80161					Detected	Detected	Detected	Detected	Detected	Detected	5.8914	6.11633	5.94185	6.79763	7.08149	7.14133
A_33_P3340752	0.000475942	6.68615	2.74118	up	4.31227	1.5711	TTGCAACCTTACCAGAAAGCACTTAGGAAAGTGATGATTCTGATGGAGAAATAAGAAAAA	NR_120495	chr10	121928312	121951965	+	Refseq	lncRNA			ATE1-AS1		967	100130887					Detected	Detected	Detected	Not Detected	Not Detected	Not Detected	3.8838	4.55957	4.49345	1.87229	1.41179	1.42922
A_33_P3285156	1.77026e-05	-3.1535	-1.65695	down	9.21674	10.8737	ACCAAAAAACAACCAAGCAAAGTCTGAGAAACTGTCACAGCCTAGAGGAACCTGGAGACA	NR_026857	chr17	81029133	81034719	-	Refseq	lncRNA			BAIAP2-AS1		4421	440465					Detected	Detected	Detected	Detected	Detected	Detected	9.23353	9.18636	9.23035	10.7403	10.954	10.9268
clstr_18117_2683_16	0.00119224	-3.38168	-1.75774	down	5.08454	6.84228	AGGACAGAACATTGTTGGGAGGAGTCCAGGCATAAAGTGACATAAACAGCGCAGAGAATG	BAIAP2-DT:20	chr17	81029095	81034774	-	LNCipedia version 5.2	lncRNA	bidirectional	BAIAP2-DT	BAIAP2-DT	3	4294	440465					Detected	Detected	Detected	Detected	Detected	Detected	5.03597	4.90398	5.31366	6.49209	7.05443	6.98032
clstr_25476_724_16	6.14232e-05	9.27863	3.21391	up	4.30146	1.08754	CATAATTCTGTACGGAACAGTCATGTTCCTTGGATTCTGACAGCATCGCCAATATGTGCT	ENST00000551146.5	chr12	49828593	49832466	+	GENCODE release 31	lncRNA	antisense	ENSG00000258057.6	BCDIN3D-AS1	3	813	100286844					Detected	Detected	Detected	Not Detected	Not Detected	Not Detected	4.39442	4.56096	3.94899	1.07843	1.08542	1.09879
clstr_9660_202_15	0.00438908	3.01415	1.59175	up	3.86637	2.27462	ATCGTATGAAGTACCACAGTGGTTCCTGGATGGCAGTCCTTAAACAGGTGCTACACATGA	T189061	chr2	47533577	47558612	+	MiTranscriptome beta	lncRNA	intergenic	G043441	BCYRN1	2	5932	618					Detected	Detected	Detected	Not Detected	Not Detected	Not Detected	3.69135	4.29275	3.615	1.94669	2.52422	2.35294
clstr_18947_2705_11	0.00018303	-2.68024	-1.42236	down	5.01884	6.4412	AAAGGATGCTAGCCGTTGATTCCTGGCATGCTATTCTACATTTGGCTACATTACAACGTT	ENST00000660080.1	chr11	27639943	27696422	+	GENCODE release 31	lncRNA		ENSG00000245573.9	BDNF-AS	8	4193	497258					Detected	Detected	Detected	Detected	Detected	Detected	5.00285	5.09509	4.95858	6.29707	6.39614	6.6304
A_21_P0011477	6.99018e-05	2.03671	1.02624	up	8.3169	7.29066	CAGACAGGGAGTCACACAGACACTTTTCTATAATTTCTTACGTACTTTGAATATTCAAGT	NR_073460	chr14	19306690	19316914	+	Refseq	lncRNA			BMS1P17		725	101101776					Detected	Detected	Detected	Detected	Detected	Detected	8.39329	8.2344	8.32302	7.21262	7.3304	7.32897
clstr_127154_449_27	1.29465e-05	2.69297	1.4292	up	7.65952	6.23033	AGTGGATGCCTGAAATCGCGGAGAGTACTGAATCCTACATATAATGTGTTCTTTCCTATA	ENST00000434306.1	chr2	241544403	241558977	-	GENCODE release 31	lncRNA	antisense	ENSG00000234235.1	BOK-AS1	2	643	100379249					Detected	Detected	Detected	Detected	Detected	Detected	7.59416	7.63784	7.74656	6.22271	6.28746	6.18081
clstr_119835_506_18	0.000556628	-2.17703	-1.12236	down	8.23998	9.36234	AAACCAGGCGCTACCAAGGGCAGTGAAATTGCTTTGATTGACTTGGCCTAAGGACATGTA	T087204	chr12	116922195	116926599	-	MiTranscriptome beta	lncRNA	intergenic	G020255	BRCAT115.3	3	892						Detected	Detected	Detected	Detected	Detected	Detected	8.31279	8.36786	8.0393	9.45638	9.31805	9.31259
clstr_16367_1254_12	0.00278228	-3.5039	-1.80896	down	4.32595	6.13491	AGACAGCATAGCCTTAATGACCTGTGGGACAATATCAAGCAGTCCAGTACCCATGAAACT	T188979	chr2	47011889	47016547	+	MiTranscriptome beta	lncRNA	intergenic	G043418	BRCAT210	2	4541						Detected	Detected	Detected	Detected	Detected	Detected	4.76276	4.06614	4.14895	5.81233	6.36538	6.22704
clstr_121568_242_6	0.000102392	6.01078	2.58755	up	3.74852	1.16096	CTTACAAAGGAGCCACGAATCAAGACCGATTCCGTGTGCTCTTGACGATTCTGTTACACT	T071293	chr12	798944	834234	+	MiTranscriptome beta	lncRNA	intergenic	G016482	BRCAT287.1	4	876						Detected	Detected	Detected	Not Detected	Not Detected	Not Detected	3.42108	3.95854	3.86593	1.20654	1.14279	1.13356
clstr_138846_605_36	0.000877484	10.326	3.36821	up	5.25262	1.88441	AAAGCAGTGGCCAGGTCGTATGGTCCTTACATTCCAGGAAATTGTAAAGCTCTTCAAACT	T285992	chr5	92161643	92315064	+	MiTranscriptome beta	lncRNA	intergenic	G066691	BRCAT407	3	739						Detected	Detected	Detected	Not Detected	Not Detected	Not Detected	5.42239	5.25303	5.08243	2.06097	1.1825	2.40977
clstr_6434_786_10	3.73293e-05	2.3633	1.2408	up	5.01664	3.77584	ATGGCAATAACCTACACACCACATAGACGTTAAATGTGGTTCGGGTCAGACTCTAGGGCA	ENST00000603064.2	chr21	39313935	39314962	+	GENCODE release 31	lncRNA	antisense	ENSG00000255568.3	BRWD1-AS2	1	1028	103091865					Detected	Detected	Detected	Detected	Detected	Not Detected	5.07649	5.02624	4.94719	3.69999	3.86902	3.75851
clstr_218029_182_17	0.013538	-2.5136	-1.32976	down	3.81834	5.1481	ACTTCTGAGCCAGACTGCTTGGTCTGAACTCTGGTGTCACCACTTAGTAAGTTCTGGTTT	ENST00000443579.1	chr1	27525805	27530561	+	GENCODE release 31	lncRNA	intergenic	ENSG00000237429.1	BX293535.1	2	283						Detected	Detected	Detected	Detected	Detected	Detected	3.39119	4.39579	3.66805	5.00781	5.09716	5.33932
clstr_184127_343_16	0.0414046	4.21773	2.07647	up	4.97059	2.89412	TGGACAGCCAGTAATTTCAGGGCAAGTTCAAAGGACTAGATCTATCTGAGAGGTCTCCAT	ENST00000454307.1	chrX	151515551	151516245	+	GENCODE release 31	lncRNA	intergenic	ENSG00000214915.3	BX546450.1	2	482	105377213					Detected	Detected	Detected	Not Detected	Not Detected	Not Detected	5.12899	4.85173	4.93104	3.39422	1.51945	3.76868
clstr_67148_1202_22	3.86809e-07	2.02942	1.02107	up	8.12389	7.10282	TGTTATATAAGGTATATCAGACCTACAGGCTGCTGGCAGGATTTGTCAGATAATCAAGCC	ENST00000640486.1	chr9	39816600	39874206	-	GENCODE release 31	lncRNA		ENSG00000283886.2	BX664615.2	5	1739						Detected	Detected	Detected	Detected	Detected	Detected	8.12719	8.12919	8.11529	7.07262	7.12528	7.11057
clstr_62806_780_7	0.0417561	2.43569	1.28433	up	4.2875	3.00317	CCGACAGCCAGGGCTAACAAGACGGTTAATTACAGCCCGAGAAGAACGTTAACAGTATTA	ENST00000392630.7	chr10	132445189	132449408	+	GENCODE release 31	lncRNA		ENSG00000180066.9	C10orf91	3	1846	170393					Detected	Detected	Detected	Not Detected	Not Detected	Not Detected	4.50197	4.39832	3.96221	3.13072	2.25208	3.62672
A_24_P15898	0.00602059	-4.0808	-2.02885	down	2.56469	4.59354	TTCTTGAGGAGGACACAAAAAAGTCTGAAGACAACTGTCCAGATGAGAATCTTGCACTTG	NR_073155	chr1	228203506	228213655	-	Refseq	lncRNA			C1orf145		981	574407					Not Detected	Not Detected	Not Detected	Detected	Detected	Detected	2.36163	2.08404	3.24839	4.65965	4.30791	4.81305
A_22_P00024593	0.00166442	-2.05412	-1.03852	down	4.81404	5.85256	GGCTTTTTCTTCCCAGGAGAGAAACCCCAATTCCCTTCGTAACGTCCAATAAAGACATTC	NR_105049	chr5	135038831	135040047	-	Refseq	lncRNA			C5orf66-AS1		843	101927953					Detected	Detected	Detected	Detected	Detected	Detected	4.93048	4.75529	4.75633	5.79848	6.09098	5.66822
A_23_P418431	0.00257327	-3.44322	-1.78376	down	4.42848	6.21224	TTGTAATTTCCTTCTGAAATCATTCTAACCCTTTAGTAAAGACATTAATTTAAAGATGTT	NR_026784	chr6	87397124	87399741	+	Refseq	lncRNA			C6orf164		1558	63914					Detected	Detected	Detected	Detected	Detected	Detected	3.9518	4.69284	4.64082	6.02851	6.17826	6.42996
clstr_42406_706_12	0.00683002	2.59789	1.37734	up	5.11702	3.73968	AAGGACATAACAACTGAGTGCAATGTGAGATCCTCGATTCGATCTTGGAGAAGAAAGAGG	ENST00000602172.1	chr19	48255675	48258199	+	GENCODE release 31	lncRNA	antisense	ENSG00000268001.1	CARD8-AS1	2	1969	100505812					Detected	Detected	Detected	Detected	Not Detected	Not Detected	4.82297	5.32102	5.20707	3.68286	3.38652	4.14965
clstr_103751_814_20	0.000354212	2.62666	1.39323	up	5.88401	4.49078	AATGCCTTCATAGTGTTCACATGAACACATTTGGCCTGAGAGAGACTTATTATGCCGAGA	CARD8-AS1:4	chr19	48257181	48258253	+	LNCipedia version 5.2	lncRNA	intergenic	CARD8-AS1	CARD8-AS1	1	1073	100505812					Detected	Detected	Detected	Detected	Detected	Detected	5.81527	6.1093	5.72747	4.41089	4.56445	4.497
clstr_1427_3674_9	0.0422811	2.30878	1.20713	up	4.47767	3.27054	TGGAGCAGTTTATCTTCTCCGGTACTTTGCTCCACAAATTTGAGCTATCGCTGCTTCTGC	T351183	chr8	128161690	128182040	+	MiTranscriptome beta	lncRNA	intergenic	G082924	CAT1098.2	2	13535						Detected	Detected	Detected	Not Detected	Not Detected	Not Detected	4.13036	4.74375	4.55891	3.3018	3.89141	2.61842
clstr_92293_75_4	4.02535e-05	2.1713	1.11856	up	7.55379	6.43523	ATTGAGGACAAGTCGACAAGAGATCCCGAGGACGTCTACAGTCAGCCTTACGAAGATAAT	T352469	chr8	140472307	140475255	-	MiTranscriptome beta	lncRNA	intergenic	G083223	CAT1109	2	1243						Detected	Detected	Detected	Detected	Detected	Detected	7.55738	7.53799	7.566	6.54376	6.35326	6.40868
clstr_30926_551_4	0.000981206	-11.3338	-3.50256	down	1.77702	5.27958	TTTCTTTACACGTACGGCGTGGGTTTCTTAACTGGACACGTTATAACCCAGCGAAGTGCA	T363785	chr9	102580893	102584017	-	MiTranscriptome beta	lncRNA	intergenic	G085937	CAT1174.1	1	3124						Not Detected	Not Detected	Not Detected	Detected	Detected	Detected	2.06726	2.10727	1.15653	4.76086	5.56297	5.51489
clstr_91674_886_16	0.00929918	-2.36446	-1.24151	down	5.26785	6.50936	AGTAGAAGGGAGGACGCTTCCTGAGAAACTTGTGGTCTTCGCATGCTCTTGAAATGAATA	T364581	chr9	112935402	112938737	-	MiTranscriptome beta	lncRNA	intergenic	G086192	CAT1179	2	1254						Detected	Detected	Detected	Detected	Detected	Detected	5.61774	5.03296	5.15286	6.12128	6.67437	6.73243
clstr_74078_627_24	0.0437302	2.18711	1.12902	up	4.62096	3.49193	TTCCAGTGACTACTATCAGAATATGATGAGCAATCCACTCATCAGAGAAGCTGTTTCTAC	T040715	chr10	43915914	43918100	+	MiTranscriptome beta	lncRNA	intergenic	G009354	CAT1254	2	1583						Detected	Detected	Detected	Not Detected	Not Detected	Detected	4.48829	4.61292	4.76167	2.83319	3.49302	4.14958
clstr_1439_7821_9	0.0266008	-2.07521	-1.05326	down	3.56025	4.6135	TGATGGGATCACAGGGCCTAGCTAGGGATACTTCAGTGGTTGGTCAATCAAGATGAAGAT	T047625	chr10	103371072	103384580	+	MiTranscriptome beta	lncRNA	intergenic	G011069	CAT1296	1	13508						Not Detected	Detected	Detected	Detected	Detected	Detected	3.02712	3.81893	3.83469	4.45216	4.91905	4.46931
clstr_14531_243_16	0.00961559	-2.377	-1.24914	down	3.03825	4.2874	CAGGAGTGGGAAACAAGAGAGAGCAGAAGAGCCAAGATAACGGTGCATTATTAGGTCACT	T057708	chr11	44994133	45001390	+	MiTranscriptome beta	lncRNA	intergenic	G013394	CAT1352.3	2	4842						Detected	Not Detected	Detected	Detected	Detected	Detected	3.31292	2.61569	3.18615	4.11246	4.60941	4.14033
clstr_8211_5997_9	0.000130046	-3.41474	-1.77177	down	3.95935	5.73112	TGCCCAGAGATACGTAGTGATCTACTCAGTTGGGTAGTAGATAGTATGATTCATGGGTCT	T065634	chr11	89926166	89932571	-	MiTranscriptome beta	lncRNA	intergenic	G015131	CAT1409	1	6405						Detected	Detected	Detected	Detected	Detected	Detected	3.94792	4.17421	3.75591	5.73428	5.7557	5.70339
clstr_38341_2158_10	0.00142291	-2.17381	-1.12023	down	5.67191	6.79214	GAATATTTACCGCTGACTCCTACATGTTGCTGGCCGAGGATTGTCCCATGGGATATAACT	T074289	chr12	13174736	13177436	+	MiTranscriptome beta	lncRNA	intergenic	G017069	CAT1476	1	2700						Detected	Detected	Detected	Detected	Detected	Detected	5.51729	5.85104	5.6474	6.61554	6.97745	6.78342
clstr_43818_1030_14	0.0182001	-3.40816	-1.76899	down	4.34055	6.10955	TTGGCCATTAGTAAGCATCGTCACAAGTCTGAGAAGCAGTAACCCTCATTATCCTCATAC	T078794	chr12	52450913	52453364	-	MiTranscriptome beta	lncRNA	intergenic	G018248	CAT1518	1	2451						Detected	Detected	Detected	Detected	Detected	Detected	4.76921	3.89009	4.36235	5.36132	6.35041	6.6169
clstr_96241_523_6	0.014409	2.78777	1.47911	up	4.26452	2.78541	CTCTCCATCTAATTGACCACCGTCAAGTCATTTAACATCGTCCACAGCCTACTCTGATCT	T082710	chr12	76719383	76720564	+	MiTranscriptome beta	lncRNA	intergenic	G019152	CAT1550	1	1181						Detected	Detected	Detected	Not Detected	Not Detected	Not Detected	4.4801	4.087	4.22648	2.63104	3.43344	2.29176
clstr_94475_761_10	0.000528388	-2.13413	-1.09365	down	8.85689	9.95054	TGTATACCTAGGCATGAATAGCTGGGCCTTAGGGTGTGAACTGTTTGTGAAACCGCAGAA	T138549	chr16	89268392	89269800	+	MiTranscriptome beta	lncRNA	intergenic	G032418	CAT1888	2	1208						Detected	Detected	Detected	Detected	Detected	Detected	8.74251	9.00687	8.82128	9.80526	10.0457	10.0007
clstr_17981_2991_14	0.04021	3.39672	1.76414	up	3.96615	2.20201	GAGATTGAAATATCGTCCTTTAAGATGCTTGTTTGTTCTGAACTAGGGAACATCACGTGG	T153678	chr17	70636659	70641638	+	MiTranscriptome beta	lncRNA	intergenic	G035600	CAT1974.4	3	4312						Detected	Detected	Detected	Not Detected	Not Detected	Not Detected	3.95984	3.997	3.94163	2.32564	1.12539	3.15501
clstr_58645_1056_29	0.000408989	2.13024	1.09102	up	4.90188	3.81086	CTGCCCGCAGTCAGAGGGATGGCAATTTGTAAGCTACAGACTATTGCGAATCATTCACTT	T184361	chr2	10179200	10183584	-	MiTranscriptome beta	lncRNA	intergenic	G042341	CAT207	4	1957						Detected	Detected	Detected	Detected	Detected	Not Detected	4.93428	4.95252	4.81883	3.66977	3.98205	3.78075
clstr_138847_391_23	0.0286178	2.07214	1.05112	up	5.43417	4.38305	TTGCTGATGGCCTCGCAAATCTTAACCCTGTCACTTGGGTTAAGACCATTGGAAGTACTA	T172092	chr19	28129349	28130088	-	MiTranscriptome beta	lncRNA	intergenic	G039975	CAT2091	1	739						Detected	Detected	Detected	Detected	Detected	Detected	5.51556	5.53124	5.2557	3.78946	4.59345	4.76624
clstr_8264_2187_8	6.32618e-05	7.18157	2.8443	up	8.4336	5.5893	CACCAGCACTTCACATCCGGCTTACTACCTCCGGGCACTATTCTAAGTATGTTACAAATA	T177854	chr19	47738374	47746523	-	MiTranscriptome beta	lncRNA	intergenic	G041109	CAT2117.1	2	6389						Detected	Detected	Detected	Detected	Detected	Detected	8.50822	8.47043	8.32214	5.28409	5.75329	5.73052
clstr_36138_950_16	0.000112818	4.51623	2.17512	up	5.27671	3.10159	AAAGCACGGAGCAACACTTTATGCCAGTTGGATTATGGTCCATTGGGAGAAAGATCAATT	T213659	chr20	10824428	10849514	+	MiTranscriptome beta	lncRNA	intergenic	G049367	CAT2143.2	9	2815						Detected	Detected	Detected	Detected	Not Detected	Not Detected	5.30046	5.34838	5.18129	3.228	3.2459	2.83088
clstr_113107_493_23	0.00520155	2.59512	1.3758	up	7.18145	5.80565	AGACCATATGCTGGGCCCTAGAGCAAGTCTCAACAGATTTCAAAGGGCTGAAATCACATA	T235237	chr22	46019563	46028863	-	MiTranscriptome beta	lncRNA	intergenic	G054111	CAT2258.1	2	961						Detected	Detected	Detected	Detected	Detected	Detected	7.05638	7.27206	7.2159	5.32957	5.99146	6.09591
clstr_4237_8108_12	0.00256155	-2.57113	-1.3624	down	4.1856	5.548	CCAGAGGACAAAGTTGTGAGTCACGGAAATCATTCCCATGCCGTTTGAAACTCAAATGGA	T235636	chr22	48027367	48418740	+	MiTranscriptome beta	lncRNA	intergenic	G054194	CAT2260.1	11	8626						Detected	Detected	Detected	Detected	Detected	Detected	4.4942	4.21294	3.84967	5.40267	5.67777	5.56357
clstr_5838_1777_12	0.00295905	-2.29499	-1.19849	down	7.31554	8.51403	CAAGCTGACTAACCACCTTATTACAAGGCCACCATGACAAGACTAGAGCGTCCATCATCA	T191903	chr2	73972477	73989379	+	MiTranscriptome beta	lncRNA	intergenic	G044189	CAT263	4	7507						Detected	Detected	Detected	Detected	Detected	Detected	7.44835	7.1493	7.34896	8.18976	8.71141	8.64091
clstr_35684_2275_4	2.25259e-05	7.21171	2.85034	up	4.03847	1.18813	TTATTGTTGTGTGAACATTGTAGAGTGTACGCAAACTTAGATGGCGTAGCCTATTACACG	T257739	chr3	194461789	194472745	+	MiTranscriptome beta	lncRNA	intergenic	G059389	CAT499.1	5	2838						Detected	Detected	Detected	Not Detected	Not Detected	Not Detected	4.09026	3.80332	4.22182	1.23619	1.16204	1.16616
clstr_1084_5655_8	0.0287884	2.82396	1.49772	up	4.26059	2.76287	AGTGTACTGTTCAGCAGTCTTAGGTACATTCATAACGTAGTGCAACCACCACCACCATTC	T276865	chr5	141332	156253	-	MiTranscriptome beta	lncRNA	intergenic	G064320	CAT631	1	14921						Detected	Detected	Detected	Not Detected	Not Detected	Not Detected	4.23614	4.05546	4.49017	2.14994	2.5467	3.59197
clstr_3339_7450_7	0.0241738	2.71533	1.44113	up	3.95335	2.51222	ATTTGCAAGACATACTTAGTCACGATTGATCAAGCCAGCCTGGCAGTGTTTGACTTCCGT	T285662	chr5	88762143	88771718	-	MiTranscriptome beta	lncRNA	intergenic	G066645	CAT687	1	9575						Detected	Detected	Detected	Not Detected	Not Detected	Not Detected	4.19401	3.83747	3.82858	2.96183	2.83897	1.73587
clstr_19270_2338_11	0.000287164	-3.39685	-1.7642	down	2.69744	4.46164	TAAAGACTCAGTCGTATTGATTAGGGACCACCCAAATGATTTCATCTGCTAGGATACCAT	T285978	chr5	91891645	91975215	-	MiTranscriptome beta	lncRNA	intergenic	G066687	CAT691.2	2	4158						Not Detected	Not Detected	Not Detected	Detected	Detected	Detected	2.49949	2.87489	2.71795	4.31021	4.65299	4.42173
clstr_26392_1908_19	0.00026392	2.62654	1.39316	up	7.66002	6.26686	AGATATTGGAAGGGAACGATGAATGTAGCATGGAAGATCCAAGATGATGGGAGTTCAGGG	T288594	chr5	127357284	127419305	-	MiTranscriptome beta	lncRNA	intergenic	G067451	CAT710	3	3451						Detected	Detected	Detected	Detected	Detected	Detected	7.63252	7.74957	7.59796	6.0636	6.41528	6.32169
clstr_94474_993_12	0.0267067	-2.16731	-1.11591	down	4.53069	5.64659	ACACTGATCCAATACTAAGAGTTCAGCTGTAGCGTCCGGTGTTTCATGATACTCACTTGT	T293374	chr5	172192619	172195092	+	MiTranscriptome beta	lncRNA	intergenic	G068660	CAT745.3	2	1208						Detected	Detected	Detected	Detected	Detected	Detected	4.33508	4.62157	4.63541	5.10448	5.65369	6.18161
clstr_151581_193_24	0.00254755	-3.89584	-1.96193	down	3.55717	5.5191	ATCCAGTGAGAGGATAGGAAGGCCAGCACTCTTATTCTGTCCTAATAAGAGACAGAGACG	T293792	chr5	174252830	174253747	+	MiTranscriptome beta	lncRNA	intergenic	G068765	CAT748	3	651						Not Detected	Detected	Not Detected	Detected	Detected	Detected	3.16534	4.09533	3.41084	5.42758	5.69461	5.43512
clstr_2146_4411_8	0.0185517	-2.13061	-1.09126	down	3.70864	4.7999	TTCTAATGTCTCTAAGACGTGGGTGGCAAGGGTAGGCTGTTAGCACTCCAGAATAACGTT	T295924	chr6	2617273	2644245	+	MiTranscriptome beta	lncRNA	intergenic	G069163	CAT759.2	6	11474						Detected	Not Detected	Detected	Detected	Detected	Detected	3.94873	3.18664	3.99054	4.62469	4.76425	5.01077
clstr_23072_3355_13	0.00714642	-2.61054	-1.38435	down	3.56647	4.95082	AAACCTGATACATGGCACTTAATGTGGTACTGCAGATCAAGTCCCAGAAACATCGCCATT	T307868	chr6	89798034	89801779	+	MiTranscriptome beta	lncRNA	intergenic	G072003	CAT838	1	3745						Detected	Detected	Detected	Detected	Detected	Detected	3.69474	3.64653	3.35815	4.60796	4.80185	5.44264
A_33_P3606465	0.000630598	2.15696	1.109	up	7.08927	5.98027	GGAAAAGCTTTCTGTAGCTGCTTCATTTACCAGAAAAGAATATTTGGTTCCATGGTATAT	NR_033754	chr18	2652170	2655395	-	Refseq	lncRNA			CBX3P2		1429	645158					Detected	Detected	Detected	Detected	Detected	Detected	7.25369	6.98493	7.02919	5.90245	6.13688	5.90147
A_21_P0014214	2.63321e-06	6.20308	2.63299	up	10.1553	7.52233	AGGAAGGCTCGCTAGAATACTTTGTGATATTGGATATTAGTTCCATATTCTACTGTGTAT	NR_108049	chr8	127207382	127219268	-	Refseq	lncRNA			CCAT1		2795	100507056					Detected	Detected	Detected	Detected	Detected	Detected	10.1562	10.1806	10.1291	7.4105	7.51689	7.6396
clstr_16080_449_15	0.000767167	2.14743	1.10261	up	5.4186	4.31599	TGGTCCGGATGAGTTTATGTTCCCATCTCCGAGCACAGGGATTGATTGTGATGGCATTTA	ENST00000662319.1	chr17	20921045	20933416	+	GENCODE release 31	lncRNA		ENSG00000233098.9	CCDC144NL-AS1	3	4586	440416					Detected	Detected	Detected	Detected	Detected	Detected	5.59254	5.31456	5.34871	4.38693	4.40738	4.15364
A_21_P0006788	0.000549913	-2.72358	-1.4455	down	4.21533	5.66083	AGATATCTTTGAGAAGCCTGGACATCAATCTGCTTTAGAAGACTAGAAACTCTGCCTTTA	NR_108036	chr10	104351301	104353575	-	Refseq	lncRNA			CCDC147-AS1		1085						Detected	Detected	Detected	Detected	Detected	Detected	4.11333	4.32888	4.20377	5.40334	5.76622	5.81292
A_21_P0000573	0.000253263	3.66895	1.87537	up	6.97703	5.10166	ATCCTCCTACTCTCACCCACGATGAATAATGTGTGAGATAAGCAGGGTGTTTGATTTTGA	NR_028595					Refseq	lncRNA			CCDC162P		715	221262					Detected	Detected	Detected	Detected	Detected	Detected	6.82906	7.06688	7.03514	4.96282	5.36839	4.97375
A_32_P131143	3.4141e-05	-2.58516	-1.37026	down	8.16092	9.53118	AAGGACACCAACGGCAGCATCAGCAAGTCCGTGTTGTCTCCCAAATAAGTGGTGTTCTCC	NR_024482	chr22	17159389	17165445	+	Refseq	lncRNA			CECR5-AS1		356	100130717					Detected	Detected	Detected	Detected	Detected	Detected	8.10279	8.27993	8.10004	9.47569	9.58364	9.53421
A_22_P00025545	8.09607e-05	3.39488	1.76336	up	7.91564	6.15229	CACTGAGTTTTTCCTCCATTGTTGTAAAACATGTGTTTTGCTCTTGTGTGTAAAATGACT	NR_015352	chr22	17036570	17060070	+	Refseq	lncRNA			CECR7		4053	100130418					Detected	Detected	Detected	Detected	Detected	Detected	7.83214	7.98667	7.92811	5.95964	6.27636	6.22085
A_33_P3283964	0.00216536	6.35604	2.66813	up	4.51343	1.8453	AGTACTTAGGAGGAACAGATGACCCTGTCAAGAAGAAAGACCTGTTCCTGGACTTAATGG	NR_033740	chr16	55724925	55750211	+	Refseq	lncRNA			CES1P2		1595	390732					Detected	Detected	Detected	Not Detected	Not Detected	Not Detected	4.42698	4.93699	4.17632	1.91594	2.33819	1.28177
clstr_122278_602_17	0.000834831	2.6304	1.39528	up	7.42979	6.03451	CATCTCTTAACATACGGCCAAGATGATGAAGCTGATGGAGTACGATGGTGTTCAAACTTA	CFLAR-AS1:29	chr2	201144140	201151247	-	LNCipedia version 5.2	lncRNA	antisense	CFLAR-AS1	CFLAR-AS1	7	870	65072					Detected	Detected	Detected	Detected	Detected	Detected	7.36414	7.38932	7.53592	5.74452	6.17422	6.18479
A_23_P34382	0.000726669	2.08173	1.05778	up	5.31534	4.25755	AGCCCTAGGCCCGAAATGACTAGCAAATATCATTTTCTGTATGAATTGTGGAACATCACA	NR_024604	chr1	86634276	86655376	+	Refseq	lncRNA			CLCA3P		3412	9629					Detected	Detected	Detected	Detected	Detected	Detected	5.47396	5.21405	5.25801	4.22427	4.13944	4.40896
clstr_15668_3627_19	0.0327983	2.2413	1.16433	up	4.72264	3.55831	GAAAGCTCAATTAGGCTAAAGAGTCTAGACGGGTCACTTACATGGTTGGCAGTGCATATT	T359449	chr9	68397491	68402143	-	MiTranscriptome beta	lncRNA	intergenic	G084811	CMAT24	1	4652						Detected	Detected	Detected	Not Detected	Detected	Detected	4.87128	4.60241	4.69422	2.85409	3.83464	3.98618
clstr_10970_2135_12	0.00585109	-2.05501	-1.03914	down	3.65102	4.69016	AAGTCTGAGAATACGAAGTGATGGTGAGAATGTGGAGCAACTCGAATGCCCATATATTGC	ENST00000669053.1	chr13	46052841	46122630	+	GENCODE release 31	lncRNA		ENSG00000235903.9	CPB2-AS1	5	5586	100509894					Detected	Not Detected	Detected	Detected	Detected	Detected	3.74442	3.33065	3.87797	4.48691	4.81161	4.77196
clstr_34970_2343_20	0.00339168	3.28315	1.71508	up	5.49164	3.77656	AGTGCTCATAACGTGGTAGTTTGTCCCAAGACACACAGGCAAATACTATAAAGCTTCTTA	ENST00000417843.2	chr9	63802144	63814159	-	GENCODE release 31	lncRNA	intergenic	ENSG00000225411.3	CR786580.1	5	2878						Detected	Detected	Detected	Not Detected	Detected	Detected	5.64615	5.34789	5.4809	3.27169	3.90965	4.14836
A_23_P126486	4.39793e-05	-2.03731	-1.02666	down	10.5826	11.6093	ACTACATCAGATCAAGGACTCTGGATAATTGGCATAACATCCTGGAATAGCTGAAACAGA	NR_026752	chr1	16618256	16630906	-	Refseq	lncRNA			CROCCP2		1765	84809					Detected	Detected	Detected	Detected	Detected	Detected	10.5426	10.5707	10.6346	11.5333	11.6017	11.6929
A_33_P3340007	0.000104617	2.06366	1.0452	up	7.88146	6.83626	ATGCTAGACGCTCTGGACCAGCAGAACTCAGAAGTTTTAATAAGCCTCCTTTGGATAAAA	NR_003268	chr13	49890409	49893380	+	Refseq	lncRNA			CTAGE10P		2972	220429					Detected	Detected	Detected	Detected	Detected	Detected	7.76933	7.96558	7.90948	6.80756	6.90577	6.79544
clstr_48861_2015_16	1.704e-05	-2.324	-1.21661	down	8.08515	9.30175	GAGATCACGTCTCAATAATCTCTGAGCAGACGAAATTAGTTAGGTCTCATAAGTGATCTC	ENST00000624576.3	chr21	6318434	6360415	+	GENCODE release 31	lncRNA		ENSG00000278903.3	CU633906.2	4	2257						Detected	Detected	Detected	Detected	Detected	Detected	8.08497	8.01098	8.15949	9.25003	9.32973	9.3255
clstr_66978_1476_6	0.00816259	-2.0182	-1.01307	down	4.44726	5.46033	GGGTGCAGCATAGTATAATCGCTAAGAGCATGGATACTAAAGCCGGATAGTCTGGATTCA	T375615	chrX	64126626	64128370	-	MiTranscriptome beta	lncRNA	intergenic	G088681	CVAT28	1	1744						Detected	Detected	Detected	Detected	Detected	Detected	4.09833	4.44777	4.79567	5.4051	5.41413	5.56175
clstr_16984_1487_10	0.0239922	2.20651	1.14176	up	4.18868	3.04692	ACTGGCATGATAATCACTAAGTTGTACTGCTCCTTCTTTACACTCGCACGGCATCCTATG	T273985	chr4	165891525	165897436	+	MiTranscriptome beta	lncRNA	intergenic	G063642	CVAT33	2	4450						Detected	Detected	Detected	Detected	Not Detected	Not Detected	4.27748	3.97983	4.30874	3.56877	3.05932	2.51267
clstr_141046_76_16	0.00262211	-3.77389	-1.91605	down	1.91302	3.82908	AAGACGATGTGGTGGTTAATATCGGAAAGAATGTGTGGTTAATATCAGGAAGAACACGTG	ENST00000584705.1	chr17	82037905	82039380	+	GENCODE release 31	lncRNA	intergenic	ENSG00000264569.1	DCXR-DT	2	709	113523640					Not Detected	Not Detected	Not Detected	Detected	Detected	Detected	2.01487	2.05502	1.66918	3.32389	3.97689	4.18645
clstr_15457_63_6	4.38875e-05	2.01108	1.00797	up	7.09399	6.08602	TTGTCAACCTCGTTCGCAGTCAACGACCAGGGAATAAATTATTCGTGGAATGACACAGTT	ENST00000465933.1	chr3	57693205	57696596	+	GENCODE release 31	lncRNA	intergenic	ENSG00000241933.1	DENND6A-DT	2	2919	101929159					Detected	Detected	Detected	Detected	Detected	Detected	7.11083	7.09364	7.07751	6.01178	6.18565	6.06063
A_23_P413303	0.0129001	2.69022	1.42772	up	5.76844	4.34072	CTACACTTGAAAGTGAGCTCTTACAAGAAACTAATCAGTGTTTCGTTATTCCATATCAGT	NR_033797	chr4	152536264	152539263	+	Refseq	lncRNA			DKFZP434I0714		3020	54553					Detected	Detected	Detected	Detected	Detected	Detected	5.55647	5.90039	5.84845	3.70819	4.6706	4.64336
clstr_23474_2148_13	0.0113692	3.39713	1.76432	up	3.67326	1.90894	GTGTCTTGTTGGTCAACCACAATTTGCCTAGCTTTCTCCTAGTTGTTGGGTATTTACTCA	DLGAP4-AS1:9	chr20	36568312	36573385	-	LNCipedia version 5.2	lncRNA	bidirectional	DLGAP4-AS1	DLGAP4-AS1	2	3706	101926987					Detected	Detected	Detected	Not Detected	Not Detected	Not Detected	3.72884	3.77938	3.51154	2.67931	1.42779	1.61973
clstr_9403_1756_8	0.00109802	-5.37184	-2.42542	down	1.60172	4.02714	TGGAAGGCTTTCGTTAAGTACGTGTTCAGAATTTCCATGCAGACCTTGAAAGAAGAGAAC	ENST00000514254.3	chr12	123925461	123934984	-	GENCODE release 31	lncRNA		ENSG00000250091.3	DNAH10OS	2	6003						Not Detected	Not Detected	Not Detected	Detected	Detected	Detected	1.4473	1.26363	2.09422	3.82586	3.9568	4.29875
clstr_14384_2397_6	0.0120649	2.14266	1.0994	up	5.3504	4.251	AATGGGAATAGTAGTACTTACCTTGCACGGGTGCTGAGAGAATTCCATGAGACGACACAA	ENST00000653368.1	chr2	24972126	25039570	+	GENCODE release 31	lncRNA		ENSG00000224165.6	DNAJC27-AS1	5	4869	729723					Detected	Detected	Detected	Detected	Detected	Not Detected	5.30745	5.24616	5.49759	4.31557	4.63158	3.80584
A_21_P0000604	0.00751377	-2.04099	-1.02927	down	3.32132	4.35059	AGGAATGTGGGCACGTCCTACTGTCACTGTGCTACAGCTCTCAGCAGGGTGGCTTGCTGG	NR_033791	chr11	67613524	67615664	-	Refseq	lncRNA			DOC2GP		434	390213					Not Detected	Detected	Not Detected	Detected	Detected	Detected	3.12285	3.69398	3.14713	4.38832	4.47996	4.18347
A_24_P367602	0.000628851	3.5876	1.84302	up	9.91279	8.06978	TATGTGTTGTGTCTCTTGTGACAGTTGTTTTGTCTTCAAGCCACTGACTTCTGGAATTTG	NR_002834	chr1	228644910	228652412	+	Refseq	lncRNA			DUSP5P1		2472	574029					Detected	Detected	Detected	Detected	Detected	Detected	9.85426	9.88998	9.99415	8.4344	7.94227	7.83266
clstr_36292_1070_12	0.0216702	2.04129	1.02948	up	5.15381	4.12433	TGATTACCTTTGCGATCTGCACACACCAGTTGAGCAGGTACTGGGAGCCAATATTGTCTT	ENST00000442411.1	chr7	55179750	55188934	-	GENCODE release 31	lncRNA		ENSG00000224057.1	EGFR-AS1	2	2806	100507500					Detected	Detected	Detected	Detected	Detected	Detected	5.00261	5.16158	5.29725	3.65894	4.12514	4.58892
clstr_40998_2182_8	0.000639379	-3.58615	-1.84244	down	4.16455	6.00699	GTGATGTTGCGATCGATGTTCATGGTGGACGTCTCGCAGTTCTCTGAGATGTACTTGTAA	ENST00000642849.1	chr6	31877808	31884204	+	GENCODE release 31	lncRNA		ENSG00000237080.3	EHMT2-AS1	5	2571						Detected	Detected	Detected	Detected	Detected	Detected	3.95037	4.27209	4.2712	5.69191	6.16552	6.16353
clstr_191352_204_8	2.90179e-05	3.56389	1.83345	up	9.34552	7.51207	GGGAATTTCTCAAAGTTCAAGACGGGTCATATTCCGTGGAATACGGAAGGAGTTGGAGTG	ENST00000442636.1	chr1	8878835	8879894	+	GENCODE release 31	lncRNA	antisense	ENSG00000230679.1	ENO1-AS1	2	456	100505975					Detected	Detected	Detected	Detected	Detected	Detected	9.35046	9.44967	9.23642	7.59575	7.39471	7.54574
A_23_P69941	0.0158442	2.73243	1.45018	up	4.97982	3.52963	GCGACTTTTGATGGAGTTTCCTCTCATAGTGATTTGCCACAAAGGACCTTCTGTAGGAAG	NR_027706	chr5	112419583	112420978	+	Refseq	lncRNA			EPB41L4A-AS2		1406	54508					Detected	Detected	Detected	Not Detected	Detected	Not Detected	5.02666	5.24729	4.66549	2.96806	4.06987	3.55096
clstr_83512_1303_16	0.00283382	3.73326	1.90044	up	5.74406	3.84363	CCATCCAAACACAGGATCAGCATAACCGCCAAAGTGCAATATAAATTTCTGAACTTTACC	ENST00000623705.1	chr5	112419583	112420978	+	GENCODE release 31	lncRNA		ENSG00000278921.2	EPB41L4A-DT	1	1396	54508					Detected	Detected	Detected	Detected	Detected	Not Detected	5.75642	5.75279	5.72298	3.72637	4.39531	3.4092
clstr_66939_1311_12	0.0263418	2.25186	1.17112	up	3.74927	2.57816	GGAACTTTGTTGCAAGGATTTCGTTCCAGAAGGATCCTGATGCTTTGATAAGACCGTGGG	ERICD:6	chr8	140636144	140638432	+	LNCipedia version 5.2	lncRNA	intergenic	ERICD	ERICD	2	1745						Detected	Detected	Detected	Not Detected	Not Detected	Not Detected	3.7932	3.72155	3.73308	2.03935	2.48855	3.20657
clstr_47942_1511_18	1.40139e-06	43.8692	5.45514	up	6.55306	1.09793	AATGTGGCTGTCTGTAGCCAGAAAGAGAGACTTATCGAGAACTAAATTGGCTGGCACCTT	T270004	chr4	115363517	115416899	-	MiTranscriptome beta	lncRNA	intergenic	G062546	ESAT64	4	2290						Detected	Detected	Detected	Not Detected	Not Detected	Not Detected	6.63145	6.70982	6.31792	1.11061	1.08205	1.10112
clstr_4870_7579_17	0.0230285	-2.55038	-1.35071	down	3.82099	5.1717	TTAAACCACAGTTGGAGCAGCTGGGATGTGAGGCACAAAGTCTCAAGGTTGCAAACAGTA	T204497	chr2	188897666	188905791	-	MiTranscriptome beta	lncRNA	intergenic	G047288	ESAT86	1	8125						Detected	Detected	Detected	Detected	Detected	Detected	3.97604	3.53725	3.94968	4.52991	5.25602	5.72917
clstr_8909_2105_18	0.00145236	-2.91192	-1.54197	down	5.58459	7.12656	GTAGAAATGAAGAAAGAAGGGTGATCACTTCCATGAGCACTGTAAGCCCTTGAATGGGCT	FAM111A-DT:32	chr11	59130130	59136287	-	LNCipedia version 5.2	lncRNA	intergenic	FAM111A-DT	FAM111A-DT	1	6158	101927204					Detected	Detected	Detected	Detected	Detected	Detected	5.53117	5.87017	5.35243	6.9263	7.36007	7.09331
clstr_39140_1550_19	3.92935e-06	-2.29652	-1.19945	down	7.53185	8.7313	ATGTAGCTGTTGGAACACCAGTCTCTCTAATGTGCTCTATGGGATAGCTGTTACCTTCCA	ENST00000532845.2	chr11	59134021	59142801	-	GENCODE release 31	lncRNA		ENSG00000245571.7	FAM111A-DT	3	2659	101927204					Detected	Detected	Detected	Detected	Detected	Detected	7.55425	7.48414	7.55717	8.68985	8.77446	8.7296
A_24_P391991	0.00208372	-4.17304	-2.0611	down	3.12077	5.18187	GTGACCACAGGATGAACCACTTCAGGGTCTACAGTGACATCACTCTGTACAAAGCTAAAA	NR_028347	chr7	38685346	38687089	-	Refseq	lncRNA			FAM183B		1647	340286					Not Detected	Detected	Not Detected	Detected	Detected	Detected	3.25531	3.47308	2.63391	5.08102	5.46871	4.99587
A_32_P112623	0.00090053	2.96978	1.57035	up	8.26948	6.69913	ATAATAATAATAAAATGAAACAATCTGATTGGGGCATTGCTGGATCAGAAAATGTGTGAC	NR_103714	chr9	41647674	41649440	+	Refseq	lncRNA			FAM27E2		1767	100289124					Detected	Detected	Detected	Detected	Detected	Detected	8.21031	8.31409	8.28404	6.37389	6.75085	6.97263
clstr_17672_1894_16	0.0342484	-2.84649	-1.50918	down	3.87081	5.38	TATGTCAAAGTATGGTTCGCTGGAATCAAGTAGACTCACCTTGAGATACAATCTTGGACA	ENST00000663272.1	chr8	7298744	7355334	-	GENCODE release 31	lncRNA		ENSG00000215374.6	FAM66B	7	4350	100128890					Detected	Detected	Detected	Detected	Detected	Detected	3.89873	3.64304	4.07067	4.53362	5.48451	6.12186
clstr_6641_3441_9	1.72761e-05	-2.79688	-1.48382	down	7.03971	8.52353	TTGAACAGGCACTCGCTAATAGACTTGCTTTGACGACTCAGGGTGTAATTGAAGGGTCAT	FEZF1-AS1:16	chr7	122304907	122314516	+	LNCipedia version 5.2	lncRNA	antisense	FEZF1-AS1	FEZF1-AS1	4	7050	154860					Detected	Detected	Detected	Detected	Detected	Detected	7.02188	7.04229	7.05497	8.41584	8.52948	8.62528
A_21_P0000676	1.7892e-06	3.73731	1.902	up	8.63413	6.73213	TAAATTTCCGAATACTTTCAGCTACTAATCCCAGTGTACCCAATTAAAAATGGCTTTCCT	NR_037184	chr16	27268205	27290468	+	Refseq	lncRNA			FLJ21408		631	400512					Detected	Detected	Detected	Detected	Detected	Detected	8.65849	8.68403	8.55987	6.69278	6.72995	6.77365
A_22_P00023023	0.0136864	2.01349	1.0097	up	5.73871	4.72901	TGATCTTTGAAATGCGTTATTGATTTTCTTCTTTCTTCTGGGAAATGCAATGCAGGTGAA	NR_104643	chr5	42985398	42993333	-	Refseq	lncRNA			FLJ32255		2760	643977					Detected	Detected	Detected	Detected	Detected	Detected	5.52942	5.916	5.7707	4.30956	4.88195	4.99553
clstr_200126_278_28	0.000235185	3.18415	1.67091	up	7.7099	6.03899	AAAGGCAGCTACAAAGCTGAGCTCTATTTGCTGATGATAGTCTCTGTTCAGCTGTTTAAA	ENST00000607013.1	chr1	1659325	1662602	+	GENCODE release 31	lncRNA	antisense	ENSG00000272004.1	FO704657.1	2	400						Detected	Detected	Detected	Detected	Detected	Detected	7.80016	7.65862	7.67091	5.90596	5.92075	6.29026
clstr_100892_710_18	3.26333e-06	3.52815	1.81891	up	10.3198	8.50088	GAAAGGACCCTTGCGTCTTAGGTCCTGAGAAGTCACAAATAAGCAAGCTGCATTGTCTAA	ENST00000555562.1	chr14	89417354	89419793	+	GENCODE release 31	lncRNA	antisense	ENSG00000258920.1	FOXN3-AS1	2	1077	400236					Detected	Detected	Detected	Detected	Detected	Detected	10.3037	10.3956	10.26	8.55744	8.4847	8.46049
clstr_8705_2636_9	0.00225937	2.38125	1.25172	up	5.13376	3.88204	GAAAGTTTAAGGTGGCCTTTATGTTCGATTGGTATACTTGTGCGAAGACTTAACAGCAAG	FRG1-DT:22	chr4	189934432	189940664	-	LNCipedia version 5.2	lncRNA	bidirectional	FRG1-DT	FRG1-DT	1	6233	728339					Detected	Detected	Detected	Detected	Not Detected	Not Detected	5.46568	4.89073	5.04487	3.86626	3.98338	3.79649
clstr_56203_485_12	0.000727609	-2.09243	-1.06518	down	3.6628	4.72798	CCAGGAGACTCAGCGAAGCCCTACTTTATCTTGTAAGAGCTGTTTCCACATTCACTCGAA	ENST00000621019.2	chr14	65411170	65412690	-	GENCODE release 31	lncRNA		ENSG00000276116.2	FUT8-AS1	1	1521	645431					Detected	Detected	Detected	Detected	Detected	Detected	3.69011	3.7326	3.5657	4.61551	4.93219	4.63624
clstr_32982_1499_14	0.0106912	2.9016	1.53685	up	4.91009	3.37324	GACCACTCAGACATTTAGCTCTAAGACTTTCACATATCCGTTGTTAGAGGCGTATAGTGG	ENST00000665892.1	chr9	39776431	39810079	-	GENCODE release 31	lncRNA		ENSG00000278175.4	GLIDR	3	2993	389741					Detected	Detected	Detected	Detected	Not Detected	Detected	4.78028	5.12428	4.8257	3.21027	2.91381	3.99565
clstr_105270_849_19	0.0147959	2.38796	1.25578	up	4.35147	3.09569	AGTGGTGTCACCCTTCCTAAGCTACAGAGATGTTGCTTCAACTTACAGCTCAGATAACAA	ENST00000662609.1	chr2	27335533	27337638	+	GENCODE release 31	lncRNA		ENSG00000234945.8	GTF3C2-AS1	4	1053	100505624					Detected	Detected	Detected	Detected	Not Detected	Not Detected	4.31719	4.44786	4.28935	3.66338	2.9905	2.63319
A_33_P3300800	0.0161611	-2.05363	-1.03818	down	3.31057	4.34875	TGGCTGAAGCTCGGAAAATGGGGGCAACTGTGGAACCAGGGTATTTTGACCAGGTTACCA	NR_024042	chr11	76680166	76721789	-	Refseq	lncRNA			GUCY2EP		2799	390226					Detected	Not Detected	Not Detected	Detected	Detected	Detected	3.66556	3.15398	3.11217	4.03143	4.32894	4.68588
A_33_P3214209	0.021224	4.22487	2.07891	up	5.32902	3.25011	GAAAGCTGCCGTATATACATGAACTGAGAAGTGTGTAGAAGAATAAATACTGTAATAGGT	NR_027027	chr5	21459480	21474456	+	Refseq	lncRNA			GUSBP1		1665	728411					Detected	Detected	Detected	Not Detected	Detected	Not Detected	5.44686	5.11625	5.42395	3.45435	4.09276	2.20322
A_21_P0013069	0.000243048	-2.0966	-1.06805	down	8.1444	9.21245	AAGTTCACATCAGGTGATGGATAGGAGCAACCCTGTAAAACCAGCCTTAGACTATTTTTC	NR_003504	chr6	26871487	26956554	-	Refseq	lncRNA			GUSBP2		1200	387036					Detected	Detected	Detected	Detected	Detected	Detected	8.30332	8.05358	8.07631	9.1956	9.16638	9.27537
clstr_46370_2036_16	0.00216622	-3.09367	-1.62932	down	8.26365	9.89297	AATTTGCACTAAGTCATTTGCACTGGTTGGAGTTGTGGAGACGGCCTTGAGTCTCAGTAC	ENST00000414790.6	chr11	1995176	1997875	-	GENCODE release 31	lncRNA		ENSG00000130600.19	H19	5	2348	283120					Detected	Detected	Detected	Detected	Detected	Detected	8.09474	8.26027	8.43593	9.48801	9.99848	10.1924
clstr_87167_0_14	0.0267289	-2.18756	-1.12932	down	3.10847	4.2378	ATACTCAACACATCACATGGTTCGAAGGCTAGGCCACTTTCCACTACTATTGAGCTGCCT	ENST00000663861.1	chr6	30781867	30792246	+	GENCODE release 31	lncRNA		ENSG00000228022.6	HCG20	4	1331	105375013					Not Detected	Not Detected	Detected	Detected	Detected	Detected	2.46904	3.42995	3.42642	4.33757	4.30015	4.07567
clstr_45188_853_25	0.00114102	2.01641	1.01179	up	8.25895	7.24716	TTACTGCTTTAGCTGCTGTTCTGCTTAATCTCAGACAGCTGGAAGGTAGTATTCCGCCCT	ENST00000623091.1	chr5	180829954	180831605	-	GENCODE release 31	lncRNA		ENSG00000278970.2	HEIH	1	1652	100859930					Detected	Detected	Detected	Detected	Detected	Detected	8.17622	8.33942	8.2612	7.05203	7.44046	7.249
A_21_P0000651	2.44026e-05	-2.33852	-1.22559	down	6.6748	7.90039	AGACAGTGTTGTGTAAAAATGATCATTCAAGAAGAGCGAAACAGCAAGGTGATTTGTGAA	NR_036470	chr15	22479153	22482374	-	Refseq	lncRNA			HERC2P7		1779	100132101					Detected	Detected	Detected	Detected	Detected	Detected	6.7215	6.66175	6.64114	7.80119	7.94486	7.95513
clstr_78363_1256_16	0.00307275	-2.2566	-1.17415	down	4.53502	5.70917	CCACCCTCATACCCTGGTCCTATCCAGGGTTATATTCCCTACTTTAGAAGAATTAATTAT	ENST00000665214.1	chr4	144642961	144660335	-	GENCODE release 31	lncRNA		ENSG00000248890.2	HHIP-AS1	2	1495	646576					Detected	Detected	Detected	Detected	Detected	Detected	4.71378	4.34114	4.55015	5.43152	5.75593	5.94007
clstr_156215_29_6	0.0133875	3.62244	1.85696	up	4.30532	2.44836	CTCTCCGCGCTTTCATCAGAATTCAATTTCCGCCCGGAGAAAGTTAACCTCTTGTCTCTT	T047343	chr10	102413790	102415729	+	MiTranscriptome beta	lncRNA	intergenic	G011020	HICLINC245	2	620						Detected	Detected	Detected	Not Detected	Not Detected	Not Detected	4.4069	4.24401	4.26505	2.63123	1.61823	3.09562
clstr_2735_6450_5	0.000766507	-2.236	-1.16092	down	6.42718	7.58811	AGCTACTGTCAATCTGATCGCTTACCGTGCTTCATACTGTCTCTAGCCCGCTTCTTTCAA	T050182	chr10	125107894	125250171	+	MiTranscriptome beta	lncRNA	intergenic	G011738	HICLINC256	6	10367						Detected	Detected	Detected	Detected	Detected	Detected	6.54219	6.30692	6.43244	7.6676	7.3784	7.71831
clstr_201_20341_6	0.00565521	-2.48169	-1.31132	down	4.76399	6.07531	TGCCAATCAAAGTTCCTGTACAGACTTTCCTGAACAATCGAAACGTATCTAGCTGACGGC	T097941	chr13	97999250	98026479	-	MiTranscriptome beta	lncRNA	intergenic	G023053	HICLINC295	1	27229						Detected	Detected	Detected	Detected	Detected	Detected	5.12724	4.37328	4.79144	5.88267	6.24754	6.09571
clstr_55586_1205_14	4.86302e-05	2.1051	1.07389	up	5.38957	4.31569	TCCTGCCAATACATCAGGGATATAACTCCTTGGTGTTTCTGCCTTACAATCGCTCCTTAT	T197673	chr2	118940511	118944639	-	MiTranscriptome beta	lncRNA	intergenic	G045585	HICLINC62.8	3	2043						Detected	Detected	Detected	Detected	Detected	Detected	5.38157	5.34523	5.44192	4.31706	4.40193	4.22807
clstr_28758_138_10	0.000400442	-2.04671	-1.0333	down	6.3686	7.4019	AGGGAATAAACGAAATTCAATAGTACACGGAGATCGGGTGTCTGGGCAGCGTCTTGGAAA	ENST00000554254.1	chr14	61715558	61751097	-	GENCODE release 31	lncRNA	antisense	ENSG00000258667.2	HIF1A-AS2	3	533	100750247					Detected	Detected	Detected	Detected	Detected	Detected	6.37038	6.29954	6.43587	7.35601	7.28108	7.56862
clstr_34163_176_15	0.00733523	-3.51142	-1.81205	down	4.5728	6.38485	TTCTTCACTGGACACCAGTATGAGTCAACTTTCCTGTAAAGCAGAACAAGCACGAGATTG	HLA-F-AS1:9	chr6	29735405	29738330	-	LNCipedia version 5.2	lncRNA	antisense	HLA-F-AS1	HLA-F-AS1	1	2926	285830					Detected	Detected	Detected	Detected	Detected	Detected	3.97883	5.10513	4.63444	6.09944	6.61871	6.43641
clstr_157927_371_11	8.08634e-06	10.1481	3.34314	up	10.9693	7.62618	AACACCTCTAAGAAATACCGTAGAAACCCAATGTGCAGAATGCTCCAAGAATGCCACCGT	ENST00000412178.1	chr20	31567707	31573263	-	GENCODE release 31	lncRNA	antisense	ENSG00000230613.1	HM13-AS1	3	489	100874042					Detected	Detected	Detected	Detected	Detected	Detected	11.0236	11.0777	10.8067	7.48168	7.6451	7.75177
clstr_12514_1142_14	3.36041e-05	2.15514	1.10778	up	3.89967	2.79189	AGGGAATTTGTGCGAGAAATGTTCTACAATTCAAAGGTGGTTGGGCTTCTTAAATGCTTC	T353103	chr8	144041898	144048439	+	MiTranscriptome beta	lncRNA	intergenic	G083385	HNCAT142	2	5231						Detected	Detected	Detected	Not Detected	Not Detected	Not Detected	3.8316	3.98788	3.87952	2.74484	2.84209	2.78873
clstr_14254_292_8	0.0089216	-2.2471	-1.16807	down	3.42959	4.59765	TGATTGCCAGAGTCGAAAGAATTGAGTTGTGAAGCTTATGCTACACGAGAGCCCACCAAA	T239792	chr3	32211850	32216741	+	MiTranscriptome beta	lncRNA	intergenic	G055173	HNCAT181	1	4891						Detected	Not Detected	Detected	Detected	Detected	Detected	3.76882	2.96088	3.55906	4.60812	4.66308	4.52176
clstr_57656_1085_14	0.000994557	-2.43789	-1.28563	down	3.28666	4.57229	TTTGGATGAGCACGCCTCAATTCAGTCCTAGAGACCTATGCTGCATTTGTTTCCTTCCCT	T293181	chr5	170982082	171011644	+	MiTranscriptome beta	lncRNA	intergenic	G068613	HNCAT263	4	1984						Detected	Not Detected	Detected	Detected	Detected	Detected	3.48826	3.00295	3.36877	4.51735	4.62191	4.57761
clstr_76992_499_18	0.00359197	2.09701	1.06833	up	4.07408	3.00575	TTAAATATAAGTTCCAACTTGAGGTCATTTCCTCGGTCACACATAACCTCGGTCACACGT	T159309	chr18	14259424	14299832	-	MiTranscriptome beta	lncRNA	intergenic	G036736	HNCAT265	2	1523						Detected	Detected	Detected	Not Detected	Not Detected	Not Detected	4.31048	4.03354	3.87824	2.77883	3.18708	3.05134
clstr_59376_998_12	6.17836e-07	-10.7935	-3.43209	down	1.09318	4.52527	GGGAATACAATCATCATGGACCTAAACTTGAAGTAACCGTGTTGACAGGATCTCCACTTT	T305495	chr6	54834002	54845316	-	MiTranscriptome beta	lncRNA	intergenic	G071314	HNCAT77	2	1938						Not Detected	Not Detected	Not Detected	Detected	Detected	Detected	1.06759	1.09962	1.11233	4.48292	4.4491	4.64378
clstr_106094_430_16	0.000132904	2.27896	1.18838	up	9.56138	8.37301	ACATCGCGTTGTCATTGGAACTTCCAAGCCTTTGCTGTTAAGAGCCAGGTTCTTAAATCA	ENST00000429611.7	chr7	27096124	27099966	+	GENCODE release 31	lncRNA	intergenic	ENSG00000233429.9	HOTAIRM1	3	722	100506311					Detected	Detected	Detected	Detected	Detected	Detected	9.57807	9.60561	9.50047	8.22325	8.46945	8.42632
clstr_97526_249_8	0.00117928	2.23569	1.16072	up	8.08877	6.92806	AGGTACCTGGAGACGATTTCAACTGAAGTAATGAAGGCAGTGTCGTGCTGTCGAGAGAAA	ENST00000519935.1	chr7	27168899	27171915	+	GENCODE release 31	lncRNA		ENSG00000253187.2	HOXA10-AS	3	1161	100874323					Detected	Detected	Detected	Detected	Detected	Detected	8.09739	8.11906	8.04987	6.64991	7.07961	7.05464
clstr_146317_193_20	0.0421541	2.00268	1.00193	up	6.75226	5.75032	TGGAAGGAGGGACTCCAAATATATAAGAAGATGCTACCACACCCTGGGAGATTGGATTCC	ENST00000414308.1	chr10	33096257	33116672	-	GENCODE release 31	lncRNA	intergenic	ENSG00000233387.1	IATPR	2	552	101929447					Detected	Detected	Detected	Detected	Detected	Detected	6.50001	6.94068	6.81608	6.3678	5.53927	5.3439
clstr_4805_2142_4	0.000107493	-5.91512	-2.56441	down	1.2807	3.84511	GTCTTAGCACATGGCGAGATTTATTTACTCCTTTGGATTATTTCGGTTTCTCGCCGAATG	ID2-AS1:17	chr2	8666636	8681861	-	LNCipedia version 5.2	lncRNA	antisense	ID2-AS1	ID2-AS1	7	8178	100506299					Not Detected	Not Detected	Not Detected	Detected	Detected	Detected	1.14752	1.08836	1.60621	3.79302	3.82299	3.9193
clstr_3347_5763_15	0.000628684	-2.41305	-1.27086	down	5.39607	6.66693	AACAAACAACACAACACTACTCATTGTTTCCAACGTGAGTATGAAAGTATGGAGCAGTGC	ENST00000665989.1	chr2	8666653	8676680	-	GENCODE release 31	lncRNA		ENSG00000235092.6	ID2-AS1	4	6025	100506299					Detected	Detected	Detected	Detected	Detected	Detected	5.33932	5.49828	5.3506	6.52224	6.90593	6.57261
clstr_83026_1315_12	0.000727282	3.61476	1.8539	up	6.96778	5.11388	GTTCCATTACATCTCCAGCACTTAAGAGTGCTGGACACATAACGAGTGTCTGACACATAA	IQCJ-SCHIP1-AS1:6	chr3	159706900	159763892	-	LNCipedia version 5.2	lncRNA	antisense	IQCJ-SCHIP1-AS1	IQCJ-SCHIP1-AS1	6	1406	100874433					Detected	Detected	Detected	Detected	Detected	Detected	7.01902	7.07746	6.80687	5.04325	5.45549	4.8429
clstr_26786_326_18	0.000253903	3.83723	1.94007	up	5.75969	3.81963	GGACATTATGCAAGGAGATGGCATCTCGTGTCCCTGGTGAACCAAATTCCATTAGGAAGA	ENST00000450890.5	chr10	32958845	33082102	+	GENCODE release 31	lncRNA	antisense	ENSG00000229656.7	ITGB1-DT	4	1048	101929475					Detected	Detected	Detected	Detected	Not Detected	Not Detected	5.68867	5.90196	5.68845	3.67867	3.67798	4.10223
clstr_49764_840_15	0.0036578	2.1811	1.12506	up	5.99738	4.87233	ACCAGTAGCAAACTTGTACACGCAGATAAGGGTTTCAAATATTGTTGGCATGGGCCAGGT	T285881	chr5	90602742	90620924	+	MiTranscriptome beta	lncRNA	intergenic	G066672	KCCAT259	2	2227						Detected	Detected	Detected	Detected	Detected	Detected	6.01087	5.94946	6.03182	4.67047	4.70922	5.23729
clstr_10737_2964_7	0.0360348	-2.59695	-1.37682	down	3.18358	4.5604	TTTCTCTTCTGTCAACCGAGCATAACTGACGCTACAATCTCACTGACAGATGGTGAGCGA	T050158	chr10	124947606	124953249	+	MiTranscriptome beta	lncRNA	intergenic	G011727	KCCAT334	1	5643						Detected	Not Detected	Detected	Detected	Detected	Detected	3.76079	2.36211	3.42784	4.29475	4.74791	4.63854
clstr_5498_3323_8	3.98467e-05	-6.29295	-2.65374	down	1.18326	3.83699	ATGGATACTGTGAAGTGGTACCACCGTAAATCCATGTCCTCTAATGTCAGCGGACTATCA	T106678	chr14	70909610	70923507	-	MiTranscriptome beta	lncRNA	intergenic	G025199	KCCAT552	2	7710						Not Detected	Not Detected	Not Detected	Detected	Detected	Detected	1.03519	1.26709	1.2475	3.61174	3.93164	3.9676
clstr_28709_3047_6	0.00223479	-3.59415	-1.84565	down	4.20877	6.05442	TTATCACTTATACACTGCCAAGCGCCTTATGACCAGCGTGCCATTGCAAAGATCACGCAA	T280605	chr5	32610239	32613511	.	MiTranscriptome beta	lncRNA	intergenic	G065246	KCCAT568	1	3272						Detected	Detected	Detected	Detected	Detected	Detected	4.14482	3.97221	4.50928	5.63285	6.31262	6.21779
clstr_109449_771_14	0.00663421	-2.85271	-1.51233	down	3.60773	5.12006	GATGTGGGTCTAATCATTAACTCAGCCTACAGGCTTGTTGCCTTCAAAGAGTAACTCCTT	T286045	chr5	92677391	92718307	-	MiTranscriptome beta	lncRNA	intergenic	G066700	KCCAT686	2	1003						Detected	Not Detected	Detected	Detected	Detected	Detected	3.58469	3.37844	3.86005	4.6091	5.32942	5.42166
clstr_31408_371_14	2.86373e-05	-4.86005	-2.28097	down	6.03154	8.31251	TCCTCTGATGCCTACAATTCCACTATAATAGTCTGGTGGGCTTCTGTTAGGGAGGCTTAT	ENST00000419931.1	chr20	44695076	44696084	-	GENCODE release 31	lncRNA	intergenic	ENSG00000244558.6	KCNK15-AS1	2	514	106144538					Detected	Detected	Detected	Detected	Detected	Detected	6.0332	6.17225	5.88918	8.45061	8.23988	8.24705
A_21_P0013639	0.0203115	2.3074	1.20627	up	5.50999	4.30373	GCCAATCAAAACCAATTTTTCCCTAAAGGATGATCTGTCTTCTCATCATTTTGACAGGAT	NR_047527	chr9	62376256	62435519	+	Refseq	lncRNA			KGFLP1		2225						Detected	Detected	Detected	Detected	Not Detected	Detected	5.67562	5.36573	5.48863	4.33922	3.74877	4.8232
clstr_39949_2158_6	0.0331374	2.13726	1.09577	up	6.40234	5.30657	ATGAGGATGACGATGATGATGATTCTGTGAAGTAGCGAGCTCCATTTCCCTCACGGTTCA	T050815	chr10	130609664	130613375	-	MiTranscriptome beta	lncRNA	intergenic	G011892	KHCAT281	2	2622						Detected	Detected	Detected	Detected	Detected	Detected	6.45736	6.31468	6.43498	5.94825	5.18252	4.78895
clstr_111900_701_14	0.000355694	2.32517	1.21734	up	6.83649	5.61915	GGGACGGCCTTAGGTGTCTTAGGACATTTGACGAGTTCCACTTTGATGGGAGATGTTTAA	T172966	chr19	33181937	33182912	-	MiTranscriptome beta	lncRNA	intergenic	G040200	KHCAT3.1	1	975						Detected	Detected	Detected	Detected	Detected	Detected	6.73285	6.94174	6.83488	5.69871	5.71892	5.43983
clstr_83541_306_18	0.0225505	-2.03025	-1.02166	down	3.7611	4.78276	AGCTAGGACTACAGATAATCAAGCTAAGCACACAGGATGACTGCCCAAGAAGCAAGTGAC	T014165	chr1	85040240	85049698	+	MiTranscriptome beta	lncRNA	intergenic	G003096	KHCAT342	3	1396						Detected	Detected	Detected	Detected	Detected	Detected	4.08105	3.80737	3.39489	4.82486	5.10754	4.41587
A_33_P3387601	0.0183398	-2.15304	-1.10637	down	3.91942	5.02579	TTCTTCATTTAGTGTATGCTGTCCATTCATGCAACCACCTCAGGACTCCTGGATTCTCTG	NR_002948	chr19	50882096	50896398	-	Refseq	lncRNA			KLKP1		1146	606293					Detected	Detected	Detected	Detected	Detected	Detected	3.66712	4.09073	4.0004	5.32158	4.51368	5.24211
clstr_52481_950_8	0.0379442	-2.27168	-1.18376	down	4.81129	5.99505	AAATGGACTCGTCTGTGACGGATGTATCGAATTCTTACTTCCTAGACCTGAGTGAGTAAT	T120395	chr15	79210700	79212838	+	MiTranscriptome beta	lncRNA	intergenic	G028426	LACAT172	1	2138						Detected	Detected	Detected	Detected	Detected	Detected	4.79918	4.97219	4.66251	5.30226	6.08226	6.60063
clstr_29673_1217_11	0.0062639	3.19941	1.6778	up	4.0159	2.3381	AGGTACAGGTGTATTCCTACCACTAAAGGGTCATTAGTTGGTTGGGTAGTCCTTTAGTGT	T307548	chr6	86096089	86113993	-	MiTranscriptome beta	lncRNA	intergenic	G071921	LACAT59	2	3207						Detected	Detected	Detected	Not Detected	Not Detected	Not Detected	3.65156	4.37397	4.02217	2.35652	2.7469	1.91087
clstr_114074_765_16	7.88547e-05	4.14435	2.05114	up	7.56284	5.51169	AGCAAGAAACCCTTATGTCCTCGAGAAGGCAACCAAATTGGAGAATGAGGTTTAGTATAC	T313595	chr6	150813895	150816135	+	MiTranscriptome beta	lncRNA	intergenic	G073521	LACAT61	2	950						Detected	Detected	Detected	Detected	Detected	Detected	7.53803	7.62861	7.52187	5.42045	5.74905	5.36558
clstr_150853_198_26	4.48248e-05	-2.67938	-1.4219	down	7.4395	8.86141	CACGTGGCCTGCCTGAGTCATTAGCAAAGTGTCCAACAACTCTGAGATAAATCGTCATTT	T220314	chr20	52791197	52806545	+	MiTranscriptome beta	lncRNA	intergenic	G050945	LACAT64	4	656						Detected	Detected	Detected	Detected	Detected	Detected	7.48676	7.53423	7.29752	8.82435	8.88425	8.87562
A_33_P3413815	3.91919e-06	-3.40331	-1.76694	down	7.48268	9.24962	CCTCAGGTGGGAGTTTCGGAAACAAAAGGGAAATTGATTAAACTTGTATTATACACTGGA	NR_004405	chr3	49152859	49154401	-	Refseq	lncRNA			LAMB2P1		1543	22973					Detected	Detected	Detected	Detected	Detected	Detected	7.56554	7.4799	7.40259	9.2144	9.26327	9.27118
clstr_654_7677_4	0.000972424	-2.24169	-1.16459	down	5.28381	6.44839	CCGTTATTACTAGGCGTGCTTTATGGATTAGGAAACAAATCATTTGTATAGCGCAGACCA	LINC-PINT:18	chr7	131087820	131105898	-	LNCipedia version 5.2	lncRNA	intergenic	LINC-PINT	LINC-PINT	1	18079	378805					Detected	Detected	Detected	Detected	Detected	Detected	5.25736	5.22095	5.37311	6.26801	6.38572	6.69146
A_32_P116058	1.06835e-05	-2.96513	-1.56809	down	11.143	12.7111	TGCTCTCACTGACATCTCCTTGGCTACACAAATGTGCAGGTGTCTCTTGTCAAAGCTAAT	NR_015427					Refseq	lncRNA			LINC00094		5734						Detected	Detected	Detected	Detected	Detected	Detected	11.0424	11.1721	11.2145	12.6797	12.76	12.6935
A_24_P273143	8.04954e-06	2.50344	1.32391	up	13.5014	12.1775	ACAGGAAGCTCTATGACACACTTGATCGAATATGACAGACACCGAAAATCACGACTCAGC	NR_024204	chr2	87455427	87521518	+	Refseq	lncRNA			LINC00152		852	112597					Detected	Detected	Detected	Detected	Detected	Detected	13.4673	13.5179	13.519	12.2518	12.1072	12.1733
clstr_152902_314_14	2.02647e-06	4.64121	2.2145	up	11.0446	8.83007	ATGCTACAGGAAGACCTCGGACTTTGCATCCAGCAGATGGTTGTTCTAGAGATTGTCAGA	ENST00000556973.1	chr14	101730437	101732522	+	GENCODE release 31	lncRNA	intergenic	ENSG00000258512.1	LINC00239	4	639	145200					Detected	Detected	Detected	Detected	Detected	Detected	11.0567	11.1187	10.9584	8.87923	8.79057	8.8204
clstr_59010_1310_10	0.0381815	2.75774	1.46349	up	4.77347	3.30998	TGTGAGACAAATTCCAAGATCTGCCTTCGGGACTCTTCGGTTCAGATCCTGATTTGCAAG	ENST00000430111.1	chr13	102742990	102745224	+	GENCODE release 31	lncRNA		ENSG00000231633.1	LINC00283	2	1947						Detected	Detected	Detected	Detected	Not Detected	Not Detected	4.66912	4.62327	5.02802	4.20799	3.05755	2.66441
clstr_61062_1479_13	0.0144309	2.20924	1.14355	up	4.62861	3.48505	GTACTTTCTTTCCTAGATAGAGGATCTTGGTGACTCATCTCCCAGTTCAACTGTAAAGGC	ENST00000367207.7	chr1	204032447	204041265	-	GENCODE release 31	lncRNA		ENSG00000176754.13	LINC00303	5	1891	284573					Detected	Detected	Detected	Detected	Not Detected	Not Detected	4.79222	4.59801	4.49559	3.87817	2.98716	3.58983
A_23_P166779	0.00303235	-2.76311	-1.46629	down	4.13003	5.59633	AGTGATATTTGCCTTAGGTCAGATTCTACTAGTTTAAAGCAAAACGATCTCCTGGTCTGA	NR_024065	chr3	8571782	8574668	+	Refseq	lncRNA			LINC00312		2887	29931					Detected	Detected	Detected	Detected	Detected	Detected	4.27125	3.92457	4.19429	5.19932	5.72187	5.86778
clstr_55917_1944_4	0.00307334	-2.06144	-1.04365	down	6.50635	7.55	GGGTAATAGTACACCCGATCATGTGCTCCAGTTTATGAAATAGTTGCACGTCACTCGGAA	ENST00000412102.5	chr21	41711520	41715775	-	GENCODE release 31	lncRNA		ENSG00000236384.7	LINC00479	6	2033	150135					Detected	Detected	Detected	Detected	Detected	Detected	6.6296	6.26773	6.62172	7.3332	7.7029	7.6139
clstr_20285_297_20	0.0033035	2.70071	1.43334	up	4.85538	3.42204	GCTGGACCAGGAATTATGGCAGTCGATTGATGTCAGAGTGGGATTCAAAGTAGAACTTCA	LINC00571:7	chr13	38047602	38350259	-	LNCipedia version 5.2	lncRNA	antisense	LINC00571	LINC00571	7	4038	100874188					Detected	Detected	Detected	Not Detected	Not Detected	Not Detected	4.80859	5.17611	4.58145	3.14824	3.45628	3.6616
clstr_88308_920_14	0.012323	2.0094	1.00676	up	5.17735	4.17058	CAAAGAACTGGTGTGGGTATTGTCTCCTTATTGAACCTGACTGATAATGGACAGGCCTTG	ENST00000668621.1	chr12	52210941	52223749	+	GENCODE release 31	lncRNA		ENSG00000258279.4	LINC00592	5	1311	283404					Detected	Detected	Detected	Detected	Detected	Detected	4.96809	5.30089	5.26306	4.23726	3.78307	4.49143
clstr_102500_578_141	0.00511455	2.24028	1.16368	up	6.28789	5.12421	AAGCTTCACAACAAATCTACGAAGCAGACAGACGCTGTTTACCTCCTGGAGGCTATCCAA	LINC00592:16	chr12	52164220	52223803	+	LNCipedia version 5.2	lncRNA	antisense	LINC00592	LINC00592	2	1090	283404					Detected	Detected	Detected	Detected	Detected	Detected	6.10375	6.5938	6.16613	4.84136	5.25442	5.27686
clstr_99646_19_12	0.0363231	-3.67262	-1.87681	down	2.81115	4.68796	CAGAGCTGCAGCGTAAAGAGGCATTAGACGGTACATATTGTTGATTTCCAGGAAGTTACA	ENST00000659908.1	chr14	51335966	51365552	+	GENCODE release 31	lncRNA		ENSG00000258479.6	LINC00640	5	735	283553					Detected	Not Detected	Not Detected	Detected	Detected	Detected	3.66934	1.70116	3.06294	4.36063	4.77867	4.92458
clstr_78542_722_15	0.00626616	-3.21038	-1.68275	down	5.30874	6.99149	TTTGGCTGTTCGGGTGCAGACACAGTTTGCTAGATTTAAACAGGGTTGAGGTGTTGCCAA	LINC00640:8	chr14	51363282	51365547	+	LNCipedia version 5.2	lncRNA	intergenic	LINC00640	LINC00640	2	1492	283553					Detected	Detected	Detected	Detected	Detected	Detected	5.22903	5.15619	5.54102	6.40058	7.22624	7.34765
clstr_87465_597_48	4.14532e-06	-4.68464	-2.22794	down	5.31597	7.54391	AAGGGAGAGTGAGAAAGTGAAGGAAAGAACACAGCTGGAAATGCAACCAAGAAGGAACCC	ENST00000667589.1	chr20	62774121	62776982	-	GENCODE release 31	lncRNA		ENSG00000228705.2	LINC00659	3	1326	100652730					Detected	Detected	Detected	Detected	Detected	Detected	5.29325	5.23399	5.42068	7.50883	7.51259	7.61032
clstr_5425_7003_10	0.00113681	-2.02001	-1.01436	down	3.44407	4.45843	GAATTACATGCTAGGGTAGAGATGAACTTATGGACGTATCATGCACCTTGGTGTTTGCCC	T153625	chr17	70319277	70637410	-	MiTranscriptome beta	lncRNA	intergenic	G035593	LINC00673	10	7751	100499467					Detected	Not Detected	Detected	Detected	Detected	Detected	3.60142	3.35109	3.37969	4.32845	4.63778	4.40905
clstr_107459_430_18	0.0015933	3.15291	1.65668	up	4.53198	2.8753	TCAGCTGCTACACTGGTAGCCACAAACAGAATCCAAGACACAGAACTTCATACGGTGTCA	ENST00000628989.1	chr10	6774307	6779180	-	GENCODE release 31	lncRNA	intergenic	ENSG00000281186.1	LINC00706	2	699	100652997					Detected	Detected	Detected	Not Detected	Not Detected	Not Detected	4.74132	4.343	4.51163	2.57458	2.84115	3.21018
clstr_74962_1359_14	0.00294616	-4.16539	-2.05845	down	3.18906	5.24751	ACACCATTAGTTTGGACTGGATCCAACCTGGATTGTTGCAACAGCCTTTGATCTGATCTG	ENST00000669359.1	chr1	200366625	200374688	-	GENCODE release 31	lncRNA		ENSG00000203721.7	LINC00862	6	1564	554279					Not Detected	Not Detected	Detected	Detected	Detected	Detected	2.87742	3.32761	3.36216	4.93646	5.00517	5.80091
A_33_P3214056	7.49038e-05	2.13735	1.09582	up	14.4152	13.3194	CTCCTTTTGGCAAAGGACTTGCTTCCATTGTTTGTTTGTTCAATTGTCTGTTTGTTAAAT	NR_111952	chr1	149607012	149647668	+	Refseq	lncRNA			LINC00869		1613	57234					Detected	Detected	Detected	Detected	Detected	Detected	14.3996	14.4752	14.3708	13.2043	13.3696	13.3842
clstr_13887_1415_14	0.00139228	3.57107	1.83636	up	5.26596	3.42961	TATGCAAACAGGTTGGACAGGCACTAGCTCTTGTAGAGCTATGGTTCTCAGCTTTGGCAA	ENST00000472943.5	chr3	156747346	156817034	-	GENCODE release 31	lncRNA	intergenic	ENSG00000240875.6	LINC00886	3	3306	730091					Detected	Detected	Detected	Not Detected	Not Detected	Not Detected	5.35179	5.21551	5.23059	3.0187	3.80857	3.46155
clstr_34931_1457_20	0.00385034	-3.59894	-1.84757	down	3.23469	5.08227	TTCTGATTCAATGGTGACTGGGAGCAGGACCTAAGGAGGTGCGTCATCTGTAGAGAATTT	ENST00000414120.1	chr3	194301199	194312800	-	GENCODE release 31	lncRNA	intergenic	ENSG00000214145.7	LINC00887	4	2880	100131551					Not Detected	Detected	Not Detected	Detected	Detected	Detected	2.96136	3.74903	2.99369	4.76471	5.33523	5.14686
clstr_9080_5166_16	0.0204612	-2.89808	-1.5351	down	2.83867	4.37377	TGAATATCCACTCTATGCAAGGCACTAGGGTAGTCACAGAGGCAAGGTTTGAGCTAAACT	LINC00894:38	chrX	149938617	149964180	+	LNCipedia version 5.2	lncRNA	antisense	LINC00894	LINC00894	9	6101	100272228					Not Detected	Not Detected	Not Detected	Detected	Detected	Detected	3.34053	2.15368	3.0218	4.1189	4.21028	4.79213
clstr_112393_670_12	0.000165107	2.8767	1.52442	up	5.12802	3.60361	TAAGTATTGTGTGTGCTTTACGTTGCCTCATGTGAGTGCTTCATAGCAGGGTGTGACGCT	LINC00921:3	chr16	3263788	3267706	+	LNCipedia version 5.2	lncRNA	intronic	LINC00921	LINC00921	3	969	283876					Detected	Detected	Detected	Detected	Not Detected	Not Detected	5.10582	5.27795	5.0003	3.54601	3.50956	3.75525
clstr_30534_2197_19	8.14004e-06	12.4413	3.63706	up	9.94013	6.30307	TGTAATGAGCCCTCTATCCAGATTGTAACTAATTACTCTGCGAATTGACTGGATTCCACA	LINC00941:4	chr12	30795681	30810607	+	LNCipedia version 5.2	lncRNA	intergenic	LINC00941	LINC00941	8	3148	100287314					Detected	Detected	Detected	Detected	Detected	Detected	9.94646	9.98887	9.88507	6.06875	6.47023	6.37023
A_32_P47157	0.000298927	-4.94236	-2.3052	down	4.46228	6.76748	AGACACCGAGTACAGGCGAGGGACTTTATTAGGTCAGGGATTTAATCAGGCATCTGTTTT	NR_024006					Refseq	lncRNA			LINC00950		5245						Detected	Detected	Detected	Detected	Detected	Detected	4.56468	4.42708	4.39509	6.39704	6.88797	7.01744
clstr_52829_1622_14	0.000224957	-2.25315	-1.17194	down	3.58393	4.75587	AACTGAGGTGCATAGCACTGACTAATCAGGGATTATCATAGATAGTTTGACTTGGACTAC	ENST00000492922.1	chr3	75674413	75676625	+	GENCODE release 31	lncRNA	intergenic	ENSG00000242516.2	LINC00960	2	2126	401074					Detected	Detected	Detected	Detected	Detected	Detected	3.67377	3.55396	3.52405	4.89812	4.61917	4.75033
clstr_2243_228_30	0.034661	2.76752	1.46859	up	4.87846	3.40987	ACACTGAAAGAACCTTGCAGAATCTCAGCAACGTCACAGAGGACATTGTTAGCACAGCCA	ENST00000659690.1	chr9	129490776	129504456	+	GENCODE release 31	lncRNA		ENSG00000204054.14	LINC00963	3	1667	100506190					Detected	Detected	Detected	Not Detected	Not Detected	Detected	4.97833	4.79573	4.86132	2.60924	3.40448	4.21589
clstr_88068_385_22	2.47397e-05	3.54925	1.82751	up	9.25038	7.42287	TTACACAGCTGGAATGTAAGCCTCAGTACTTTACTGAATCCTTGGCTTTGTCCATGGGCC	ENST00000473756.1	chr3	98981058	98983096	+	GENCODE release 31	lncRNA	intergenic	ENSG00000240476.1	LINC00973	2	962						Detected	Detected	Detected	Detected	Detected	Detected	9.15174	9.39157	9.20783	7.37654	7.39003	7.50203
clstr_69215_645_12	4.4065e-05	3.48663	1.80183	up	9.23769	7.43586	CTAGTCAGTTGCCTATAAGCCCTGTAGGCTGTGACCTTAGTGTCTATCCTTATCAGACAC	T246707	chr3	98699851	98717854	+	MiTranscriptome beta	lncRNA	intergenic	G056743	LINC00973.1	3	1691						Detected	Detected	Detected	Detected	Detected	Detected	9.1557	9.32399	9.23338	7.31137	7.58709	7.40912
clstr_43137_1457_11	0.0234747	3.40472	1.76754	up	3.69725	1.92971	CCCTGAGCTGGGTACACGATCCTTTGCAATGTGTGCTACGAGAACTGTATTGCTAATAAT	ENST00000456403.1	chr17	41549606	41554495	-	GENCODE release 31	lncRNA	intergenic	ENSG00000226629.1	LINC00974	3	2141	147093					Detected	Detected	Detected	Not Detected	Not Detected	Not Detected	3.44575	4.14684	3.49915	2.69207	1.93471	1.16235
clstr_79056_677_8	0.000123432	4.53984	2.18264	up	3.49224	1.3096	CCATTATTTGTCAGCACCAAGTACTAAACCCACAAAGCGATCGCTGTACGGGACACCAAA	ENST00000501050.1	chr4	13546076	13547801	-	GENCODE release 31	lncRNA	intergenic	ENSG00000246095.2	LINC01096	2	1263	285548					Detected	Detected	Detected	Not Detected	Not Detected	Not Detected	3.44754	3.7259	3.30328	1.19488	1.26799	1.46592
clstr_82369_965_24	0.00128977	8.9803	3.16676	up	6.67377	3.50701	TGAAGTGGAAGCAAAGTTCTCCAAAGTCCAGCATGGTAGACATCAGTGGTGGTAACCAAG	ENST00000657602.1	chr1	159958035	159979090	+	GENCODE release 31	lncRNA		ENSG00000224259.7	LINC01133	4	1418	100505633					Detected	Detected	Detected	Detected	Not Detected	Detected	6.55414	6.91695	6.55021	3.33375	2.96371	4.22355
clstr_20013_215_22	7.2715e-05	2.20041	1.13777	up	8.22432	7.08654	ATCGTTACCTCATTGGTGACAACTTGACTGTGCTGCCCAGAGCTGATAAGAAACATCACC	ENST00000425698.1	chr1	203300514	203304548	-	GENCODE release 31	lncRNA	bidirectional	ENSG00000233791.5	LINC01136	3	355	730227					Detected	Detected	Detected	Detected	Detected	Detected	8.18367	8.30263	8.18664	7.18526	6.99514	7.07924
clstr_29120_2852_20	0.00231835	2.02526	1.01811	up	7.61574	6.59763	TTGGCTGATAGCTCATTGCCCATACACAAGGATCTAACACAACCTCTTGAATAAACATCC	LINC01184:49	chr5	128021713	128083072	-	LNCipedia version 5.2	lncRNA	bidirectional	LINC01184	LINC01184	4	3244	644873					Detected	Detected	Detected	Detected	Detected	Detected	7.62105	7.79345	7.43271	6.39697	6.64661	6.7493
clstr_88765_710_20	0.0322921	2.27839	1.18802	up	3.77584	2.58782	TTCCCATGGGCCAACGTGGATATGTTTCTGTAATAGTCTGCTCAGCCTTCTACAACAAGA	ENST00000654259.1	chr9	25780077	25812964	+	GENCODE release 31	lncRNA		ENSG00000236306.3	LINC01241	7	1303	101929582					Detected	Detected	Detected	Not Detected	Not Detected	Not Detected	3.68328	3.59029	4.05395	3.23407	2.45197	2.07743
clstr_48088_1973_11	0.014499	2.16547	1.11468	up	5.31793	4.20325	CGCCATTCTACCGACTGTCTCTATGAATGTGACTACCAGGATCAAGGAACTTCATACCAG	ENST00000502417.1	chr3	14348451	14352568	-	GENCODE release 31	lncRNA	intergenic	ENSG00000251576.1	LINC01267	3	2284	101927565					Detected	Detected	Detected	Detected	Not Detected	Detected	5.40916	5.34518	5.19947	4.69265	3.79302	4.12408
clstr_27959_464_23	0.000103391	6.57786	2.71762	up	4.03434	1.31672	GAGCAGGAACCATTGCTTAAGAAATACTCACCATCAAGCAGAATCATGAGGGACAGAGCA	ENST00000553682.1	chr14	70698698	70712153	+	GENCODE release 31	lncRNA	intergenic	ENSG00000258689.1	LINC01269	4	602	103695436					Detected	Detected	Detected	Not Detected	Not Detected	Not Detected	4.0096	3.74637	4.34706	1.37478	1.27936	1.29603
clstr_70267_934_26	0.000408457	-3.68556	-1.88189	down	3.07287	4.95476	TACTATGCGCTGGGTGTGCAAATATTGTGGAAAGAGTGAACATATGTGCAGAATGCTTAA	LINC01353:7	chr1	203274176	203289443	+	LNCipedia version 5.2	lncRNA	intergenic	LINC01353	LINC01353	5	1667	100506775					Not Detected	Not Detected	Not Detected	Detected	Detected	Detected	3.17145	3.04259	3.00457	4.67694	5.25051	4.93682
clstr_135165_566_28	0.000457661	3.98859	1.99588	up	7.75574	5.75986	CTCCTGGTGGGTATTAAAGACGAGTCGGGAAAGAAGAGCAGGCTCAATCAAACCTTCAAT	ENST00000658577.1	chr1	112849821	112877871	+	GENCODE release 31	lncRNA		ENSG00000224167.2	LINC01357	2	749	105378912					Detected	Detected	Detected	Detected	Detected	Detected	7.76555	7.78784	7.71382	5.39109	5.8805	6.00798
clstr_15571_1307_12	0.0338116	3.07133	1.61886	up	3.76612	2.14726	AGCTTCAAATGCATTCGCCATGCAAAGCTAAGTCAGCAGAACAACCCGTTTGGCTTTGGA	ENST00000662612.1	chr5	170331405	170335508	+	GENCODE release 31	lncRNA		ENSG00000235172.8	LINC01366	3	2615	257358					Detected	Detected	Detected	Not Detected	Not Detected	Not Detected	3.82303	3.57636	3.89897	1.2006	2.90539	2.33579
clstr_25895_1782_15	8.70065e-05	4.26293	2.09185	up	7.7037	5.61185	ATTTCTCCAAGGGTAACAAAGCTGAACGCCTGCTTAGCTTATGAACCCTCAGTTGGCCTA	LINC01366:12	chr5	170331427	170335485	+	LNCipedia version 5.2	lncRNA	intergenic	LINC01366	LINC01366	2	3493	257358					Detected	Detected	Detected	Detected	Detected	Detected	7.66068	7.80532	7.6451	5.67749	5.38004	5.77801
clstr_72217_245_19	3.06342e-05	4.62483	2.2094	up	3.38341	1.17401	AGAATCCTTGCCAATTTGAAAGAGGTCCTTGAATCCAGGGAGAGTTACATCTTTACGTTT	ENST00000627866.1	chr6	1321698	1324022	-	GENCODE release 31	lncRNA	intergenic	ENSG00000281809.1	LINC01394	2	413	106144586					Detected	Detected	Detected	Not Detected	Not Detected	Not Detected	3.57312	3.36465	3.21248	1.15364	1.16839	1.20001
clstr_193197_254_10	0.0197594	-2.20606	-1.14147	down	2.97558	4.11706	CAGCCAGACCACCTGATAGATAAGACATCCGAAGCAAGTCACATAGACTCTGCACTTCAT	LINC01402:2	chrX	120118060	120119681	-	LNCipedia version 5.2	lncRNA	intergenic	LINC01402	LINC01402	2	445	104797536					Not Detected	Not Detected	Not Detected	Detected	Detected	Detected	2.78583	2.94314	3.19778	3.56324	4.44968	4.33825
clstr_2949_648_13	0.000230193	7.29515	2.86694	up	4.01346	1.14652	ACTGAAACGGTTGTAGAATGTTCCATCTCACAGATGTTCGGGATTTATTCAACCATTCCC	ENST00000666099.1	chr12	110936587	110939496	+	GENCODE release 31	lncRNA		ENSG00000185847.8	LINC01405	2	1319	100131138					Detected	Detected	Detected	Not Detected	Not Detected	Not Detected	4.42539	3.97081	3.64417	1.09946	1.15151	1.18858
clstr_52737_1638_20	0.00467744	2.94996	1.5607	up	4.63732	3.07663	AATACTACAAAGCTTCTTAGGGCCTAGCCTTGGAGGTCCTAGAATACGACTTCTGCTGCA	ENST00000659835.1	chr9	62802758	62813485	+	GENCODE release 31	lncRNA		ENSG00000238113.7	LINC01410	4	2129	103352539					Detected	Detected	Detected	Detected	Not Detected	Not Detected	4.66301	4.59166	4.6573	3.43548	2.54133	3.25308
clstr_10288_1942_8	0.00217714	4.31593	2.10967	up	5.16966	3.05999	TTTCATACATTTCTCCCGAAGTGCATAGGCAAGGAGCTTCAACGGAATTCAATGTCAACC	ENST00000420877.1	chr21	34745757	34784886	+	GENCODE release 31	lncRNA	intergenic	ENSG00000234380.2	LINC01426	3	2632	100506385					Detected	Detected	Detected	Not Detected	Not Detected	Not Detected	5.28929	5.03874	5.18096	3.10366	2.5339	3.54242
clstr_25894_1270_20	0.0448118	2.59572	1.37613	up	4.19013	2.814	ACACCAAGACTGAACCCTAATGTAACCTGTGGACTTTGGATGATAATGACGCATCAATGC	ENST00000380970.2	chr7	53655509	53811931	-	GENCODE release 31	lncRNA		ENSG00000205628.4	LINC01446	6	3484	401337					Detected	Detected	Detected	Not Detected	Not Detected	Not Detected	4.26035	4.18505	4.125	2.68847	3.69311	2.06042
A_22_P00023317	8.60954e-06	25.7641	4.68729	up	10.5323	5.84497	TGGCCACAACGGCAACCAGTAAAATGACTATTTTTACTGTCTTATCTATTAATGAAGAGG	NR_120641	chr10	52450877	52470533	-	Refseq	lncRNA			LINC01468		1007						Detected	Detected	Detected	Detected	Detected	Detected	10.4937	10.6255	10.4776	5.58581	6.12394	5.82517
clstr_13_1203_18	1.63516e-07	-2.20602	-1.14144	down	6.84111	7.98256	TGGAGAGCTGTCTTACTGATGTACGAGGCCATGATTGACAACTTTGAGACTTTGCTGGAA	ENST00000655126.1	chr2	186032884	186326300	-	GENCODE release 31	lncRNA		ENSG00000237877.7	LINC01473	9	1458	101927217					Detected	Detected	Detected	Detected	Detected	Detected	6.85686	6.82132	6.84516	7.96224	7.9955	7.98994
clstr_16886_1414_16	0.000132875	3.52418	1.81729	up	8.60149	6.78421	TAACCAGTTAGGTTAGTGTTGGAACAGTGCTTGCCACATTATTCTGAGAAGCCTCAGATC	ENST00000659727.1	chr9	72305367	72316363	+	GENCODE release 31	lncRNA		ENSG00000225434.3	LINC01504	2	1637	100507540					Detected	Detected	Detected	Detected	Detected	Detected	8.58049	8.57154	8.65246	6.54011	6.87962	6.93289
clstr_23904_305_17	0.00414512	-3.63574	-1.86225	down	2.95934	4.82159	CTAAGAGCAACTTGCTTGCGCATTAAAGATCACTTGGAGAGAGAGGTCCAGTGAGCAACA	ENST00000665321.1	chr19	36682636	36687434	-	GENCODE release 31	lncRNA		ENSG00000225975.7	LINC01534	3	3668	101927621					Not Detected	Not Detected	Not Detected	Detected	Detected	Detected	3.23589	2.9862	2.65594	4.28935	5.03842	5.13701
clstr_33321_1432_19	0.000144941	3.22448	1.68907	up	5.75279	4.06372	GATGCCGGTGAATGCCTATTGTTTCAGCCAGCTGGATCACTTTACCTGTTAACCATTCCA	ENST00000654166.1	chr21	44933315	44939937	-	GENCODE release 31	lncRNA		ENSG00000183250.12	LINC01547	4	2975	84536					Detected	Detected	Detected	Detected	Detected	Detected	5.79257	5.7391	5.7267	3.95227	3.93994	4.29896
clstr_136659_414_6	0.00802119	3.49968	1.80722	up	4.83238	3.02515	TTATTTGTCTTGTCTTCGTTTCAGAGGCGGTACATCTACGAAAGCCCTAATCATAGAGGG	LINC01556:1	chr6	28943784	28944538	+	LNCipedia version 5.2	lncRNA	intergenic	LINC01556	LINC01556	1	755	729583					Detected	Detected	Detected	Detected	Not Detected	Not Detected	4.51471	5.26559	4.71683	3.60063	2.64753	2.8273
clstr_93081_508_9	0.000112352	2.75164	1.46029	up	7.81168	6.35139	AAGTTGAGAGAGGTTTATGCCTACTCCGTGATCCGGGAACACAAGACCTTTACCAACCAA	ENST00000668029.1	chr6	53616471	53631400	+	GENCODE release 31	lncRNA		ENSG00000235899.2	LINC01564	5	1229	101927171					Detected	Detected	Detected	Detected	Detected	Detected	7.80405	7.88751	7.74349	6.17685	6.44215	6.43516
clstr_25798_3135_10	0.0031356	-2.17443	-1.12063	down	6.26584	7.38648	GACCTCTGTAGGCTAGGTTGATCCTGAATTCTCAAATAGCACTGACTGGTACGCAGTTTA	LINC01572:12	chr16	72280209	72358190	-	LNCipedia version 5.2	lncRNA	intergenic	LINC01572	LINC01572	9	3502	101927957					Detected	Detected	Detected	Detected	Detected	Detected	6.23854	6.18421	6.37478	7.06477	7.47035	7.62431
A_33_P3456233	9.87021e-05	-2.19233	-1.13247	down	9.34197	10.4744	ACCAAGTGATTTTTAAAGCCCCATCTGCCTTTCTCCACTTATAAAGAACTTGGGACATTT	NR_121577	chr9	136547842	136549744	+	Refseq	lncRNA			LINC01573		546						Detected	Detected	Detected	Detected	Detected	Detected	9.42599	9.32387	9.27605	10.3621	10.5087	10.5526
clstr_166280_0_18	0.00215323	3.74473	1.90486	up	5.9706	4.06574	CAGTAATAAACCAGCTGTGTTAGAAATGGATCACTTATCAGTGCGTGCCCAAGCCTCCTA	ENST00000422971.1	chr22	45604432	45605621	-	GENCODE release 31	lncRNA	intergenic	ENSG00000238120.1	LINC01589	2	548	100506737					Detected	Detected	Detected	Detected	Detected	Not Detected	5.92615	6.04363	5.94202	4.47201	4.16623	3.55898
clstr_165432_59_24	0.0086491	-2.26467	-1.1793	down	2.63172	3.81102	TGCAGGAAAGGTGATTCCCTGGATAATTTCACATTAGGCTTTAAGAGCTCCTTTCCTGTG	ENST00000424837.1	chr21	32958888	32960566	+	GENCODE release 31	lncRNA	intergenic	ENSG00000228961.1	LINC01690	2	576	102724502					Not Detected	Not Detected	Not Detected	Detected	Detected	Detected	2.66274	2.94584	2.28657	3.5733	3.7586	4.10116
clstr_118977_264_22	4.35905e-05	3.13665	1.64922	up	9.3223	7.67307	TCTGTTTCTCTTAATTTGACTGTGGTCTCTGCTCTTCGCTGGACTCAGTGTTGAACAGGA	ENST00000452982.1	chr1	8208672	8215210	+	GENCODE release 31	lncRNA	intergenic	ENSG00000227634.3	LINC01714	4	497	102724539					Detected	Detected	Detected	Detected	Detected	Detected	9.35097	9.40016	9.21575	7.78561	7.67661	7.557
clstr_4166_6092_11	0.000229041	2.96602	1.56853	up	4.83313	3.26461	CATCTTTAGTGGGAATAGCTCAGGAGTAGTGCGGTCTTCTTATTGTATTATAACACATGC	LINC01714:22	chr1	8026493	8127110	+	LNCipedia version 5.2	lncRNA	intergenic	LINC01714	LINC01714	3	8682	102724539					Detected	Detected	Detected	Detected	Not Detected	Not Detected	4.81883	4.69058	4.98999	3.29593	3.09644	3.40145
clstr_16721_584_14	0.00134945	-2.23195	-1.15831	down	6.73637	7.89468	ATAACAATGTAGCAATTGACCCAGCAAACGAGGACACAAACGTGTTGGAGGGTAAGGTGG	ENST00000664959.1	chr1	146052609	146061935	+	GENCODE release 31	lncRNA		ENSG00000233396.8	LINC01719	3	4486	101928979					Detected	Detected	Detected	Detected	Detected	Detected	6.82832	6.61579	6.76501	7.64275	8.08403	7.95726
clstr_828_304_18	0.000664146	-2.36549	-1.24214	down	9.48045	10.7226	GCTGGCTTGGGAATAGATGACGTGTCAAAGATTGACATCAACCTTGAGTGCTTATTTGTG	ENST00000655828.1	chr5	142716229	142760998	+	GENCODE release 31	lncRNA		ENSG00000236714.3	LINC01844	6	2855	101926975					Detected	Detected	Detected	Detected	Detected	Detected	9.55998	9.38677	9.4946	10.4926	10.7814	10.8937
clstr_5052_166_19	0.00031917	2.28641	1.19308	up	3.7173	2.52422	TTGAGAAGAACCCTTTGATGCAATTAAAGCGCATTTCATTGCAGGCCTGGGAGGAGGGAA	ENST00000657585.1	chr15	38071362	38072946	-	GENCODE release 31	lncRNA		ENSG00000236914.4	LINC01852	2	1495	107984773					Detected	Detected	Detected	Not Detected	Not Detected	Not Detected	3.83155	3.61222	3.70812	2.55766	2.36968	2.6453
clstr_44705_547_13	1.92536e-06	-3.67127	-1.87628	down	7.68257	9.55885	AAACTCTTGAGAATGAGCATCGTGTGCCACTTATCCACTGCTTGCCGACTTCAGTAGCAA	ENST00000609204.1	chr3	50670692	50671730	+	GENCODE release 31	lncRNA	intergenic	ENSG00000273356.1	LINC02019	2	845	107986085					Detected	Detected	Detected	Detected	Detected	Detected	7.59924	7.70829	7.74017	9.53523	9.55998	9.58132
clstr_65076_794_17	0.000292215	-2.34025	-1.22666	down	5.39433	6.62099	TAAATAAGAGGTGCTGGTGAAGTGAGACTAGCTTGCGCATCTCTCTGCCATGAAGGAAAC	LINC02019:7	chr3	50669989	50672048	+	LNCipedia version 5.2	lncRNA	intergenic	LINC02019	LINC02019	2	1790	107986085					Detected	Detected	Detected	Detected	Detected	Detected	5.42796	5.38955	5.36547	6.42996	6.77886	6.65415
clstr_114112_594_18	0.000324111	7.13969	2.83586	up	4.03342	1.19756	TGCTTCACTGTCACATCCAGGATCTGGAAAGTTGTATTTGAGTGCTGGGTTTGATATACG	ENST00000661728.1	chr5	61201306	61304806	-	GENCODE release 31	lncRNA		ENSG00000249279.6	LINC02057	4	949	105378992					Detected	Detected	Detected	Not Detected	Not Detected	Not Detected	4.06843	4.3739	3.65794	1.46264	1.06539	1.06466
clstr_102944_317_10	0.0213945	2.38936	1.25662	up	3.89812	2.6415	AACTCTCCATTGAAGGTTTGGAAGATACGTTGCTGCAGACTTGAAACCGGCTCCAAATCC	LINC02084:10	chr3	27712763	27714310	+	LNCipedia version 5.2	lncRNA	intergenic	LINC02084	LINC02084	2	1084	105377006					Detected	Detected	Detected	Not Detected	Not Detected	Not Detected	3.80502	4.12657	3.76277	3.20591	2.08865	2.62993
clstr_96168_761_14	0.00189292	-3.90252	-1.96441	down	2.82563	4.79003	AAATTGTTGCCTACGGCAACTTGGAAGACAGACCTTGTGCTATCGAGGCCTTAGTTCTAC	LINC02094:4	chr17	19418489	19424357	+	LNCipedia version 5.2	lncRNA	intergenic	LINC02094	LINC02094	2	1182	107984995					Not Detected	Not Detected	Not Detected	Detected	Detected	Detected	2.89629	2.90912	2.67146	4.27641	5.09959	4.99409
clstr_127156_606_27	0.0188378	3.05781	1.6125	up	4.80084	3.18834	GGGAAAGGCCATGTTATGATGGTGAGTGAAGGAAGCAGGACGCAATATAGCAATGCTAAA	LINC02158:12	chr3	42772813	42773793	+	LNCipedia version 5.2	lncRNA	antisense	LINC02158	LINC02158	2	828	729083					Detected	Detected	Detected	Not Detected	Detected	Not Detected	4.94521	4.61167	4.84564	2.48907	3.91152	3.16444
clstr_65009_133_14	0.00253985	2.38735	1.25541	up	5.49401	4.2386	GCAAAGGTAATTGACTCAGTCAGAAGCACATACAGCACGAGAGTTGTAGGCATGGCTACA	ENST00000566876.1	chr16	50390916	50395133	-	GENCODE release 31	lncRNA	intergenic	ENSG00000261092.1	LINC02178	2	425	105371248					Detected	Detected	Detected	Detected	Detected	Detected	5.66564	5.34529	5.47108	3.99013	4.1838	4.54186
clstr_66116_1644_25	3.21802e-05	2.57578	1.36501	up	9.00728	7.64228	AAATCTGTCTATGCCACATGTGCCTTCGGCTTATTGCCCAATTAATTGTAGCCTCAGGCT	ENST00000656587.1	chr16	90187183	90222851	+	GENCODE release 31	lncRNA		ENSG00000260923.7	LINC02193	4	1764	105371423					Detected	Detected	Detected	Detected	Detected	Detected	8.89762	9.04627	9.07796	7.61714	7.59738	7.7123
clstr_73613_1029_15	2.20336e-06	6.43089	2.68502	up	9.02214	6.33712	GGACAGTATTTGGACACACGGTCTTTCTTGAGCTAATACAGGTTAAATAGTTTACTGAGG	ENST00000499452.2	chr4	152100818	152104720	+	GENCODE release 31	lncRNA	intergenic	ENSG00000245954.8	LINC02273	3	1592	100996286					Detected	Detected	Detected	Detected	Detected	Detected	9.0074	9.03165	9.02737	6.23559	6.46023	6.31553
clstr_31911_2852_14	0.00577451	-2.02592	-1.01858	down	4.11943	5.13801	CCTTTCTTCTTGATTCGAACATTGCATTGCCGTCATGTTTGGAGATGAGTCAGCCATCTT	ENST00000655276.1	chr14	105093973	105100131	+	GENCODE release 31	lncRNA		ENSG00000257556.2	LINC02298	5	3060	102723354					Detected	Detected	Detected	Detected	Detected	Detected	3.92879	3.93683	4.49267	5.20213	5.10994	5.10196
clstr_4950_2447_8	0.00194711	2.2973	1.19994	up	5.83909	4.63916	AAACGTGGTAGTCATAAACACGCTGGTAGCTCAATCGTCCCACCTATCTTTACTATGTTA	LINC02320:16	chr14	101628041	101731306	-	LNCipedia version 5.2	lncRNA	intergenic	LINC02320	LINC02320	3	8070	105370676					Detected	Detected	Detected	Detected	Detected	Detected	5.90783	5.75332	5.85614	4.48668	4.95858	4.47221
clstr_47326_2166_15	6.88589e-05	-3.35245	-1.74521	down	7.58068	9.32589	TCTAAGTTTATGTTGTTAGTAATAGTTATAAGAGCCACAGCGATGGCACCATGGCGTTAC	ENST00000418927.2	chr14	53685139	53850882	-	GENCODE release 31	lncRNA		ENSG00000235269.2	LINC02331	6	2312	105370503					Detected	Detected	Detected	Detected	Detected	Detected	7.51835	7.61224	7.61144	9.1369	9.46044	9.38034
clstr_209629_248_28	1.73707e-05	-4.18317	-2.0646	down	9.62837	11.693	ACTCTCAAATCTGGGCACGGTGATGGGAAGGTTATTTGTTGGAATCCCTTTGCCTTTCCA	ENST00000552663.2	chr12	111369261	111403310	+	GENCODE release 31	lncRNA		ENSG00000257595.3	LINC02356	3	335	105369984					Detected	Detected	Detected	Detected	Detected	Detected	9.69799	9.72847	9.45867	11.6922	11.7004	11.6863
clstr_213413_204_24	0.00163364	-3.60483	-1.84993	down	3.05844	4.90837	TTGTAACTGGAAGACCCAGGCACATGGGAATCAAGATGACTGATACAAATTTACTGAATG	LINC02387:5	chr12	31305347	31368936	-	LNCipedia version 5.2	lncRNA	intronic	LINC02387	LINC02387	2	310	101929027					Detected	Not Detected	Not Detected	Detected	Detected	Detected	3.21359	2.89908	3.06264	4.47405	5.01151	5.23957
clstr_48056_1393_6	0.0207853	2.10632	1.07472	up	4.31345	3.23872	TTCTTTAACCCTCGTTGGAGAGATGTGTCAACCATAAACTGCCCGTAGGAGCAATGTGAT	ENST00000656788.1	chr12	126988906	127060368	-	GENCODE release 31	lncRNA		ENSG00000249345.8	LINC02405	4	2285	101927592					Detected	Detected	Detected	Not Detected	Not Detected	Not Detected	4.09231	4.43917	4.40886	3.26939	3.6872	2.75958
clstr_17894_961_10	0.00388232	2.38077	1.25143	up	6.09789	4.84646	AGGGATTATGAATGCAGGCTGAGAATGCACGGGAAGCGTTTGTCTATTTATAGAGTAGGT	ENST00000605270.6	chr4	184503271	184537626	-	GENCODE release 31	lncRNA		ENSG00000271538.6	LINC02427	3	4320	105377585					Detected	Detected	Detected	Detected	Detected	Detected	6.09993	6.19293	6.00081	4.44734	5.08842	5.00362
clstr_99004_965_35	3.61951e-05	3.58102	1.84037	up	10.2116	8.37119	TTGTTAAATGTGTTGTCTCTTGTGGGACTGGAAATGTTCTGTTCTTATCTGGCGCTGGTT	ENST00000658558.1	chr4	188159739	188161157	+	GENCODE release 31	lncRNA		ENSG00000248370.2	LINC02434	3	1139	105377606					Detected	Detected	Detected	Detected	Detected	Detected	10.24	10.3485	10.0461	8.41645	8.3362	8.36093
clstr_58148_1049_9	0.00115696	-3.43208	-1.77908	down	3.95019	5.72927	TGAATTGCCACCATTGTCCTTATACTTCCGTTTAAGGACACTCCAGGCCCAACGTCTCAA	ENST00000435043.3	chr6	3182626	3195784	-	GENCODE release 31	lncRNA		ENSG00000230269.7	LINC02525	3	1651	100507194					Detected	Detected	Detected	Detected	Detected	Detected	4.30411	3.89358	3.65288	5.74429	5.8939	5.54963
clstr_193770_337_10	0.000870408	-7.78769	-2.9612	down	1.63643	4.59763	TCAGGAGGCACCCAATTACTTTGGCTGACTGGATAGACATACATACAGACGGACGGATAA	ENST00000440492.1	chr1	27660328	27662722	-	GENCODE release 31	lncRNA	intergenic	ENSG00000233975.1	LINC02574	2	441	111216282					Not Detected	Not Detected	Not Detected	Detected	Detected	Detected	1.25792	1.38306	2.26832	4.50392	4.78622	4.50275
clstr_151791_553_24	0.0297636	-2.30888	-1.2072	down	2.96836	4.17556	GGTACATCTTCCTGAATCAGGCTTCTGAGAACTGTTCCACTTTGCAGTCCTGTTGGATCT	ENST00000539009.1	chr12	10332861	10338292	-	GENCODE release 31	lncRNA	intergenic	ENSG00000256288.1	LINC02617	3	649	113523642					Not Detected	Detected	Not Detected	Detected	Detected	Detected	2.38779	3.48161	3.03568	4.11827	3.89595	4.51245
clstr_45457_2038_26	0.000486908	-3.6349	-1.86192	down	5.14981	7.01173	TGGTCACTTTAAATTGGAGGGCGAATGTCACAACTGTTTCAGTTTAAAGGAAGCAGCTGG	ENST00000594688.1	chr19	42423755	42652019	+	GENCODE release 31	lncRNA		ENSG00000213904.9	LIPE-AS1	2	2383	100996307					Detected	Detected	Detected	Detected	Detected	Detected	5.21589	5.25648	4.97707	6.71021	7.08761	7.23737
clstr_64173_350_5	0.000787002	2.17997	1.12431	up	4.33474	3.21043	GAAATGATACGATTAACATATGACGGTGAGTAACTACGAGAGCAAGCTGTTTCATACTCC	LMNB1-DT:12	chr5	126774858	126776669	-	LNCipedia version 5.2	lncRNA	antisense	LMNB1-DT	LMNB1-DT	1	1812	102723557					Detected	Detected	Detected	Not Detected	Not Detected	Not Detected	4.28333	4.22807	4.49281	3.21519	3.36815	3.04796
clstr_4698_5770_4	0.000477841	9.53855	3.25377	up	7.64276	4.38899	TCTATATCAGACGGTCGGTTGACCGTATTGCAGTTAGACCTAATGTGAAACATTTCAGAT	LNCAROD:15	chr10	52444025	52455311	-	LNCipedia version 5.2	lncRNA	intergenic	LNCAROD	LNCAROD	3	8258	101928687					Detected	Detected	Detected	Detected	Detected	Detected	7.49341	7.65002	7.78486	3.8054	4.55668	4.8049
A_22_P00019551	0.0039371	-2.04825	-1.03439	down	5.55314	6.58753	CTGCCTTTCCACCTAGAACATGCACTACATGACGGGAAAAACATTTTTTAAAAGACTGTG	NR_104178	chr11	72014291	72020910	+	Refseq	lncRNA			LOC100128494		4233	100128494					Detected	Detected	Detected	Detected	Detected	Detected	5.50966	5.47032	5.67944	6.32212	6.87728	6.56319
A_33_P3331021	0.000279399	-2.94209	-1.55684	down	4.85663	6.41347	CTCTGGACCTGGATCTACCAGACAAGATTTGATTTTGTTTCTACCTTTGTAATTACTATA	NR_033999	chr7	139417462	139427526	-	Refseq	lncRNA			LOC100129148		463	100129148					Detected	Detected	Detected	Detected	Detected	Detected	4.86571	5.01279	4.6914	6.25553	6.41383	6.57105
A_33_P3277883	1.44883e-05	4.11445	2.0407	up	6.9421	4.9014	ACTGCCTGCTGGGGAGACAGACCTCAGTGCCTGATTCATGGGCTTCTGAGAAGGTTCTGA	NR_033828	chr4	7030554	7046231	-	Refseq	lncRNA			LOC100129931		4300	100129931					Detected	Detected	Detected	Detected	Detected	Detected	6.83304	7.01054	6.98271	4.88742	4.80712	5.00966
A_33_P3240747	2.78918e-05	-2.43886	-1.28621	down	8.68173	9.96793	CCCACAACCTTTCTGGATTGATAGTTTGTGGTGAAATAAACAATTTTAGTTTGTTTGGAG	NR_039988					Refseq	lncRNA			LOC100130899		4246						Detected	Detected	Detected	Detected	Detected	Detected	8.64081	8.70423	8.70014	9.85596	10.0347	10.0132
A_33_P3325384	0.0101018	4.89327	2.2908	up	4.34346	2.05266	GGTGTTCTTATCCACTCAAATCTAGCCACCGAATGCAAGTGATTAGGTATTAAGGCCTAC	NR_038921	chr10	22252072	22258548	+	Refseq	lncRNA			LOC100130992		6477	100130992					Detected	Detected	Detected	Not Detected	Not Detected	Not Detected	4.20538	4.47888	4.34612	1.28641	1.89914	2.97243
A_33_P3390342	0.00140884	2.11787	1.08262	up	6.46717	5.38455	TCCAGTCAGAGAGCACACCTGGTTCAATATCGGAGCATTCATACCAAAGAGAACTCATGA	NR_034022	chr7	7075770	7096786	-	Refseq	lncRNA			LOC100131257		21017	100131257					Detected	Detected	Detected	Detected	Detected	Detected	6.45804	6.52932	6.41414	5.25828	5.65123	5.24414
A_33_P3897698	0.00544771	3.59166	1.84465	up	3.97802	2.13337	AGGGAACCATATTTGGGACCAGTCTGTTCAGTTGGCAAAAATTAAAAAGGCCATCATATC	NR_125374	chr1	165768929	165775449	+	Refseq	lncRNA			LOC100147773		2148						Detected	Detected	Detected	Not Detected	Not Detected	Not Detected	3.95114	3.94604	4.03688	1.49638	2.63819	2.26554
A_24_P306443	1.01224e-05	-3.05002	-1.60882	down	7.20998	8.8188	GGCACAAGCTGCAGCACCACCTGCACAAGATGCTGCGGGAAATCACAGATCAGGAACACA	NR_037871		38784	97454	-	Refseq	lncRNA			LOC100233156		777	100233156					Detected	Detected	Detected	Detected	Detected	Detected	7.21088	7.25671	7.16236	8.71698	8.881	8.85842
A_33_P3321801	0.00598219	-2.36701	-1.24307	down	6.20094	7.44401	TTGCAAGTGAGGACAAAGTGTGGGAAGGCCGTGAGTGTCTGCAGTGCCAGATGGCCTTGT	NR_027439					Refseq	lncRNA			LOC100272216		2049						Detected	Detected	Detected	Detected	Detected	Detected	6.56631	5.82789	6.20862	7.25403	7.54079	7.5372
A_22_P00021349	0.00012736	2.08992	1.06345	up	8.85777	7.79432	AGGACCACACCTAAAATTCTCAAAACGTTGAGATTCTGTTGTTTTGTTTTTAAGCGCCAG	NR_034034	chr8	94637285	94639467	-	Refseq	lncRNA			LOC100288748		2183	100288748					Detected	Detected	Detected	Detected	Detected	Detected	8.84803	8.89838	8.8269	7.65548	7.8555	7.87199
A_21_P0006369	0.000612143	2.21903	1.14993	up	6.51864	5.36871	CTTACATCTATTAGGAGGAGGAAGACAGATAAACTAAGGCTCGTGCAAAGGAGAAAAATA	NR_027442	chr9	120793496	120801728	+	Refseq	lncRNA			LOC100288842		3581						Detected	Detected	Detected	Detected	Detected	Detected	6.47687	6.5584	6.52066	5.1747	5.57327	5.35817
A_21_P0000577	0.00338921	-4.86408	-2.28217	down	1.72099	4.00315	TGAAAATGGGACTGCAGCTAGAAGGCTGTCTTGAATTGAGGCTGGAATACAGATTTCTGC	NR_029378	chr14	69766283	69767713	-	Refseq	lncRNA			LOC100289511		1431	100289511					Not Detected	Not Detected	Not Detected	Detected	Detected	Detected	2.35499	1.0953	1.71266	3.92853	4.08696	3.99397
A_22_P00008956	0.00260253	-5.70481	-2.51218	down	1.50652	4.01869	CAAACTGAACATATAACAAAGACTTGCTTTCATTTTGCCAGATATGATGCTTAGCCCAAT	NR_040111	chr17	41402416	41412588	+	Refseq	lncRNA			LOC100505782		2176	100505782					Not Detected	Not Detected	Not Detected	Detected	Detected	Detected	1.73942	1.52372	1.25641	3.32926	4.27105	4.45577
A_22_P00011959	1.06013e-05	-3.06676	-1.61672	down	9.4768	11.0935	CAGCTTTACCTCCTTGCTATGTATTCTCAGATATTGCAAACGGACGAGAGAAAAGTGGAG	NR_046240	chr9	128724462	128733243	+	Refseq	lncRNA			LOC100506100		576	100506100					Detected	Detected	Detected	Detected	Detected	Detected	9.49792	9.55831	9.37418	11.1361	11.0895	11.0549
A_21_P0014934	9.21266e-06	-3.17339	-1.66602	down	7.87967	9.54569	AGGAGAACATGACCATCTGGAGTCAGTACAGATCATCAATCCTTCCACATATACAAGTTC	NR_045375	chr2	165857475	165871941	-	Refseq	lncRNA			LOC100506124		1612	100506124					Detected	Detected	Detected	Detected	Detected	Detected	7.86135	7.92278	7.85487	9.43699	9.59036	9.60973
A_33_P3390591	0.000385476	-8.84313	-3.14456	down	2.00486	5.14942	ATGAGTCTGTCTTTACAGATGAATGTTAAAACTGGGTTGACAAGAGAGAACACTCACTTT	NR_110436	chr4	187532878	187672641	-	Refseq	lncRNA			LOC100506272		483	100506272					Not Detected	Not Detected	Not Detected	Detected	Detected	Detected	1.46156	2.35678	2.19624	5.10254	5.05114	5.29457
A_22_P00007341	0.00264804	-2.25399	-1.17248	down	2.61409	3.78657	CCGGTAATTAACGATGCTAATAAATGTATAATCCCTTTGTAAACATCTCTTCACAAGGTC	NR_038920	chr12	12979837	12984642	+	Refseq	lncRNA			LOC100506314		1743	100506314					Not Detected	Not Detected	Not Detected	Detected	Detected	Detected	2.80448	2.39507	2.6427	3.5306	3.87621	3.95289
A_22_P00009208	0.0115183	2.40811	1.2679	up	3.72885	2.46095	AAGAAGCTTTCTAGAGCTTATATACGGGGCCGAGTCATGCACACTTCATCATACTCACCA	NR_110197	chr2	12007116	12131585	+	Refseq	lncRNA			LOC100506457		623	100506457					Detected	Detected	Detected	Not Detected	Not Detected	Not Detected	3.91674	3.68541	3.58438	2.90607	1.9751	2.50167
A_21_P0014426	0.00202194	-2.69174	-1.42854	down	4.23348	5.66202	CCCCGAGTTTTGGGGTTTGTAAGAAATTACATGTCTCATTTATTTTGAACAGGTGAATTT	NR_040535	chr22	39432160	39437128	+	Refseq	lncRNA			LOC100506472		3566	100506472					Detected	Detected	Detected	Detected	Detected	Detected	4.06166	4.37756	4.26121	5.30809	5.82475	5.85322
A_21_P0000684	2.94268e-05	-2.14451	-1.10065	down	12.0417	13.1423	GGCAGCACAGCACAATGCTTTTAGAATTGTATGAGAGTTGATATATCTCCATTTGTTTTG	NR_037665					Refseq	lncRNA			LOC100506548		3881						Detected	Detected	Detected	Detected	Detected	Detected	12.0306	12.0732	12.0213	13.0434	13.1895	13.1941
A_33_P3336397	0.000149084	4.03239	2.01164	up	5.67911	3.66748	CCATGCACATGTCAGAGATTGTTGTAATGTTTCTTTCTTGCAATGATCTCATCACATTTT	NR_104614	chr5	987177	997340	-	Refseq	lncRNA			LOC100506688		3517	100506688					Detected	Detected	Detected	Detected	Not Detected	Not Detected	5.61369	5.58966	5.83398	3.90309	3.50763	3.59171
A_21_P0014678	2.88507e-05	2.71105	1.43885	up	9.2982	7.85935	ATGATTCCAGGAAACTCGATTGTGGGCTGGGGAAGGACAATAAAGTGGATTGTATGATCA	NR_120434	chr12	65557899	65642372	-	Refseq	lncRNA			LOC100507065		1554	100507065					Detected	Detected	Detected	Detected	Detected	Detected	9.36286	9.33139	9.20035	7.89023	7.91858	7.76924
A_21_P0014262	0.00245694	3.30038	1.72263	up	4.72168	2.99905	GCCAATGGCAAGAATGCAGTCAGATCCTTCCAATAAATTCCTTTTATTCTGTTTACATTA	NR_120528	chr11	35132650	35138032	-	Refseq	lncRNA			LOC100507144		1123	100507144					Detected	Detected	Detected	Detected	Not Detected	Not Detected	4.82066	4.55467	4.78972	3.34821	3.10821	2.54073
A_19_P00808285	0.00021553	-3.31756	-1.73012	down	4.65069	6.38081	TTCCACAGACCTCTCTGATGTCTATGCCGTCACCAAAAATATTCAGACTGCAAACCAGGA	NR_038295	chr6	3182817	3195767	-	Refseq	lncRNA			LOC100507194		1472	100507194					Detected	Detected	Detected	Detected	Detected	Detected	4.71804	4.81176	4.42228	6.24835	6.46779	6.42631
A_21_P0005917	1.9692e-05	-2.81438	-1.49281	down	9.82511	11.3179	GCTTGAAATTCCAAGGTCGATTTTCTTAGCCAATACACCATGCTACATATATGTATGTAA	NR_120682	chr8	143280155	143281700	-	Refseq	lncRNA			LOC100507316		696	100507316					Detected	Detected	Detected	Detected	Detected	Detected	9.70857	9.91284	9.85392	11.3413	11.2794	11.3331
A_21_P0012739	0.00799367	-2.03836	-1.02741	down	5.34258	6.36999	GATGCTGCAAAACAAATCACTGGTGACTTTCAGTGGCACACAGCAATAAACATTTATTTA	NR_125882	chr4	128428016	128519398	+	Refseq	lncRNA			LOC100507487		2081	100507487					Detected	Detected	Detected	Detected	Detected	Detected	5.25238	5.15849	5.61687	6.12146	6.33157	6.65694
A_22_P00006090	7.91765e-05	4.8032	2.264	up	8.23589	5.97189	TCACTTACCCAGGGCAAGGTCCAGCCTGAGATTTGAGTTCCTACTGAGTCCCCTACAGGG	NR_121627	chr4	152100818	152104720	+	Refseq	lncRNA			LOC100996286		1592	100996286					Detected	Detected	Detected	Detected	Detected	Detected	8.11127	8.35254	8.24385	6.10329	5.73592	6.07647
A_22_P00012973	0.0190713	-2.13712	-1.09567	down	2.94397	4.03964	CCATGAAACCCTGCAGTATAACCTTGAAGTACCATCACGGAGAGAAACAGTGCCATCTCA	NR_110002	chr14	22929609	22954692	+	Refseq	lncRNA			LOC101926933		556	101926933					Detected	Not Detected	Not Detected	Detected	Detected	Detected	3.296	2.98806	2.54785	4.38234	3.72801	4.00856
A_21_P0014218	1.63449e-05	2.86661	1.51935	up	10.0789	8.55951	ATGCCAGCAATTTGCATAGGATGTTCACAATTAAACTTTGATTATCTAGTGCTTTGTGGA	NR_125410	chr8	79768142	79802842	+	Refseq	lncRNA			LOC101927067		626	101927067					Detected	Detected	Detected	Detected	Detected	Detected	10.0545	10.177	10.0051	8.62907	8.53039	8.51906
A_22_P00001388	0.0404145	-2.64645	-1.40406	down	3.26583	4.66989	TTACTGAACATCGGATGAGACCATGGATAGTAAATTGGGAGTGAAGGTCCATACCTGGGT	NR_109875	chr5	115602155	115620419	+	Refseq	lncRNA			LOC101927100		769	101927100					Not Detected	Detected	Detected	Detected	Detected	Detected	2.65004	3.63852	3.50894	4.20516	4.44204	5.36247
A_21_P0008795	0.03309	-2.01424	-1.01023	down	2.99916	4.00939	AACCTTGGATCTCGAACGTACCTAAAAAGCAGCTTAAAGTCCTTGGAGCAAACAGTACAG	NR_110756	chr15	97553284	97560698	-	Refseq	lncRNA			LOC101927310		1397	101927310					Detected	Not Detected	Not Detected	Detected	Detected	Detected	3.26161	2.68225	3.05361	3.47825	4.32401	4.22591
A_21_P0005210	2.22068e-05	2.46832	1.30353	up	6.02317	4.71965	TGTCATGTCCTATATAAGTAGAGTATATGGATGGGAGGCCAAGAATACACCAACAAATAA	NR_108073	chr7	7255154	7278069	+	Refseq	lncRNA			LOC101927354		761	101927354					Detected	Detected	Detected	Detected	Detected	Detected	6.06986	6.00919	5.99047	4.61896	4.74664	4.79333
A_22_P00021169	6.86699e-05	-2.08023	-1.05674	down	3.16854	4.22529	GATGGCGAAACATTTGCAGGCAGCGATAGGAGTTGAGGGAATGTGCGGGCTGAAACTAAG	NR_110049	chr12	123581066	123584327	-	Refseq	lncRNA			LOC101927415		2316						Not Detected	Not Detected	Not Detected	Detected	Detected	Detected	3.13416	3.26445	3.10702	4.1493	4.27024	4.25633
A_33_P3318763	0.000762543	2.14702	1.10234	up	6.71836	5.61603	AATCATGCCAACCTAATCTGTGTTAAAATGCTTGGAATGTGGGAGCCGCTGATGATGCCT	NR_110086	chr7	92836483	92917187	+	Refseq	lncRNA			LOC101927497		868	101927497					Detected	Detected	Detected	Detected	Detected	Detected	6.75329	6.67827	6.72354	5.62769	5.4073	5.81309
A_22_P00013923	2.34484e-06	2.56074	1.35656	up	7.95346	6.5969	AATCGTGAATTTGGGCTGTGAGGATCAGGCCTTGTCAGAACCCGAGATGAGAGGAGAGAG	NR_110816	chr17	59965096	59973101	+	Refseq	lncRNA			LOC101927755		425						Detected	Detected	Detected	Detected	Detected	Detected	7.91909	7.98616	7.95513	6.60957	6.54354	6.63759
A_21_P0008294	0.000422846	4.66568	2.22209	up	5.29207	3.06999	GGGAACTTTAGATGGGGAAATACGGATATACTGATCTCTCAACCAAATGTAATTTGTATT	NR_110416	chr14	61556272	61570653	-	Refseq	lncRNA			LOC101927780		5151	101927780					Detected	Detected	Detected	Not Detected	Not Detected	Not Detected	5.47199	5.30953	5.0947	3.22439	3.26523	2.72034
A_22_P00008912	0.000196076	-10.5939	-3.40516	down	3.36686	6.77202	ATAATATATTGGCTGACAACCAAGCTATGCAATTCACAAGGGCAATCCCTAGGAAATGGG	NR_120430	chr12	10363769	10398506	+	Refseq	lncRNA			LOC101928100		2830	101928100					Detected	Detected	Not Detected	Detected	Detected	Detected	3.355	3.60001	3.14557	6.33157	6.91824	7.06625
A_22_P00018956	0.000895353	-4.23052	-2.08084	down	2.66334	4.74418	CCAACAGTAGGAAGATGAAAGAAATGTAGATGTTGGCATTTCTAAAAGAGATGTTGTATC	NR_110292	chr2	214810229	214963605	+	Refseq	lncRNA			LOC101928103		2240	101928103					Not Detected	Not Detected	Not Detected	Detected	Detected	Detected	2.68437	3.05106	2.25459	4.65923	4.81912	4.75419
A_21_P0003301	0.000969526	2.24937	1.16952	up	3.57777	2.40825	ATTGATATCAAGTAAGGGTGCATGCAGCTCAGAAGGCAGTTTCCATTACACTGGACAAGA	NR_121657	chr3	150734471	150738985	-	Refseq	lncRNA			LOC101928105		703	101928105					Detected	Detected	Detected	Not Detected	Not Detected	Not Detected	3.53228	3.68918	3.51186	2.65327	2.28119	2.29029
A_22_P00004113	0.00567815	-5.60533	-2.4868	down	2.7525	5.2393	CTTTTTACATACAAGCAGGAGAGCAACTACACCAAGATTTTGGAAAACATGTTATGTAAG	NR_125889	chr4	170226591	170283723	+	Refseq	lncRNA			LOC101928223		1260	101928223					Not Detected	Not Detected	Not Detected	Detected	Detected	Detected	1.95979	3.48175	2.81595	5.30283	4.98344	5.43163
A_22_P00016254	0.000470424	3.76489	1.91261	up	4.68242	2.76981	GACATGACTCCTTATTCTCCAATTCATTTGGACCTCAAGACACTACTACTCTGGCTACAG	NR_120330	chr15	38040393	38062340	+	Refseq	lncRNA			LOC101928227		405	101928227					Detected	Detected	Detected	Not Detected	Not Detected	Not Detected	4.66669	4.65761	4.72296	2.59973	3.13265	2.57706
A_21_P0013133	0.00259795	3.44237	1.7834	up	5.64936	3.86596	AACCGCATGACTCAGAGTGAGGCAGAAGTATTTGGGATATTTGCAACAGGAGAAGGGTAA	NR_110856	chr6	74069451	74690727	+	Refseq	lncRNA			LOC101928516		677	101928516					Detected	Detected	Detected	Detected	Detected	Not Detected	5.67361	5.71378	5.56068	3.54332	4.38628	3.66827
A_22_P00015526	3.06972e-05	6.78861	2.76312	up	4.00672	1.2436	ACCTAATGCATAGTGACAGAGAGCAGATGAAAGATTACTTGGGATGAGGGTGTCATGAAG	NR_125921	chr4	27217479	27282225	+	Refseq	lncRNA			LOC101929199		2802	101929199					Detected	Detected	Detected	Not Detected	Not Detected	Not Detected	3.92119	3.83752	4.26144	1.29235	1.21696	1.22149
A_33_P3414037	0.00125042	2.64883	1.40536	up	5.64147	4.23611	TCCTTTTGCTTAACCTTGTTTTAGTTAAGGTTTTAAACAGTTGCCACCAGTGTGCCCTAA	NR_120661	chr10	80529597	80535942	-	Refseq	lncRNA			LOC101929574		598	101929574					Detected	Detected	Detected	Detected	Detected	Detected	5.74711	5.84729	5.33	4.2323	4.11734	4.35869
A_21_P0012386	0.00233495	-2.13423	-1.09372	down	3.60615	4.69987	CATGAAGTCTTCGGGAGGCAGAATTGAAGTGAACATGAAGTTTAGCTTAGAGAAGAAAAG	NR_110039	chr3	107430930	107463912	+	Refseq	lncRNA			LOC101929607		1502	101929607					Detected	Not Detected	Detected	Detected	Detected	Detected	3.52205	3.55045	3.74595	4.47056	4.96099	4.66805
A_33_P3514859	1.32253e-05	3.20117	1.6786	up	9.04881	7.37021	ATAGCAAAGCCACAGCAGACTTGTAGACCAATGAGCATGAAATAAATTGCATTGAAAGCT	NR_125822	chr8	89717399	89757711	-	Refseq	lncRNA			LOC101929709		1601	101929709					Detected	Detected	Detected	Detected	Detected	Detected	9.07122	9.02307	9.05216	7.35855	7.48524	7.26686
A_33_P3366550	0.00838033	2.77744	1.47375	up	5.18567	3.71192	AGAGGGAGAAGCATCTCTTCCTCTATGTCTCTTTTTATCTAAGAAACCAGTTTGACCAGC	NR_110597	chr2	10449728	10455552	+	Refseq	lncRNA			LOC101929715		882						Detected	Detected	Detected	Detected	Detected	Not Detected	5.18765	5.30793	5.06145	3.34809	4.29795	3.48972
A_22_P00023259	6.17938e-05	-2.58431	-1.36978	down	5.45331	6.82309	TAAATGTAGGCTGACCTTTGGGGAATTATTTAAATTCTGAGTACCTCTGCTTCCTTCCCT	NR_121661	chr3	114453593	114520132	+	Refseq	lncRNA			LOC101929754		622	101929754					Detected	Detected	Detected	Detected	Detected	Detected	5.40752	5.3954	5.55702	6.80038	6.73561	6.93329
A_22_P00014995	0.00125078	2.22561	1.1542	up	6.68105	5.52685	GGAAGAAAAACAATGGAAGGAAGGCTTGAAAAGTCCATTACAAAACTACAGTCCTTTGAA	NR_119379	chr16	19062754	19067691	-	Refseq	lncRNA			LOC102723385		586	102723385					Detected	Detected	Detected	Detected	Detected	Detected	6.60941	6.80068	6.63306	5.60579	5.2751	5.69965
A_21_P0013723	1.58768e-06	2.21105	1.14473	up	12.1427	10.998	CACCACCTATGTCCTCACAGTTAATTATCGATTTGTGTCAGTTGCCCATTTTCTCACTTC	NR_126048	chr9	62374481	62376870	-	Refseq	lncRNA			LOC102724238		2275	102724238					Detected	Detected	Detected	Detected	Detected	Detected	12.1493	12.168	12.1108	10.9692	10.9888	11.0359
A_33_P3415808	2.61863e-05	3.1761	1.66726	up	5.46	3.79274	TCACGTTGCCTAGGCAACAGCATCCGTGATCAGACTGTAAGGCAACTGGGACCCATGCGT	NR_120309	chr16	87766331	87779148	-	Refseq	lncRNA			LOC102724467		767	102724467					Detected	Detected	Detected	Detected	Not Detected	Not Detected	5.50042	5.48926	5.39032	3.89386	3.66342	3.82095
A_22_P00000405	0.000213914	-2.48019	-1.31045	down	5.51504	6.82549	GGCAACCATCTCAATTTTAATAGTGCAGATGCCATGTGCTGTAAAGTCCTAAAATTTAAA	NR_110880	chr17	47303443	47323901	-	Refseq	lncRNA			LOC102724508		702						Detected	Detected	Detected	Detected	Detected	Detected	5.49483	5.37652	5.67378	6.91324	6.72492	6.83832
A_21_P0000946	5.69321e-05	3.49892	1.80691	up	9.36205	7.55514	TTTCTCTTAATTTGACTGTGGTCTCTGCTCTTCGCTGGACTCAGTGTTGAACAGGACACT	NR_125998	chr1	8208672	8215210	+	Refseq	lncRNA			LOC102724539		497	102724539					Detected	Detected	Detected	Detected	Detected	Detected	9.26824	9.43409	9.38382	7.71065	7.40586	7.54891
A_21_P0002628	0.00352504	2.55674	1.3543	up	3.58365	2.22935	TGAACAGAATTTACTATACTGCATCCCTGCTGGGAGTATGTTGAGCTATCTGGCCTGGAA	NR_110607	chr2	215453707	215463871	+	Refseq	lncRNA			LOC102724849		825	102724849					Detected	Detected	Detected	Not Detected	Not Detected	Not Detected	3.63966	3.74816	3.36313	2.60339	2.01647	2.06818
A_22_P00013596	0.033212	-2.99508	-1.5826	down	2.35305	3.93565	AAAGAAAACACTGAATGGTATCCAAACCAGCCTGGAAAGGACAGCGAGAAAAGCCAGAAC	NR_120492	chr12	93174366	93181832	+	Refseq	lncRNA			LOC102724933		1280						Not Detected	Not Detected	Not Detected	Detected	Detected	Detected	1.46801	2.65509	2.93606	3.51771	4.13478	4.15445
A_22_P00010420	0.000613183	2.71713	1.44208	up	7.53471	6.09263	CACATTCAGCTTCTGATCTCTTGATAAGAGAGACTAAACCTATGCCTAAACAAAGTAATA	NR_130145	chr18	3255436	3262359	-	Refseq	lncRNA			LOC104968399		850	104968399					Detected	Detected	Detected	Detected	Detected	Detected	7.54295	7.65025	7.41093	5.83309	6.2417	6.20309
A_22_P00010040	0.00486539	2.01359	1.00977	up	7.80035	6.79058	CAACGCCCGAGGACAACATGGCAAGAAGGAGCCTTTGGATTCCGGACTGGGATGGAAAGA	NR_015419	chr15	56886170	56918499	-	Refseq	lncRNA			LOC145783		3017	145783					Detected	Detected	Detected	Detected	Detected	Detected	7.72887	7.96127	7.71091	6.56693	7.10027	6.70455
A_33_P3525062	0.00727048	2.03178	1.02275	up	4.69729	3.67454	ATGGTTGTGATCCACACTCCTCCTGAGTTCTGATTTTTAGTGTAACCTTTTTCTTCTCAT	NR_037889	chr5	159331518	159362834	+	Refseq	lncRNA			LOC285626		1580	285626					Detected	Detected	Detected	Detected	Not Detected	Not Detected	4.43073	5.02309	4.63804	3.56758	3.88451	3.57153
A_33_P3807593	0.0011565	-2.74511	-1.45687	down	6.98029	8.43716	TTTACAGAAGCCTTTACCCATCCTGAGACTCAGTTCTGCTGTTGGTCTTCAGAGAAGTGT	NR_039980	chrX	104122305	104124632	-	Refseq	lncRNA			LOC286437		2328	286437					Detected	Detected	Detected	Detected	Detected	Detected	7.00512	6.99824	6.93752	8.09555	8.54658	8.66935
A_24_P68908	0.0014871	10.7951	3.4323	up	5.23648	1.80418	CATCATATTGTAATCGTCTTATTTGCTAGTTTTCTTCCTTACTGTGAGTGACTAACAGTC	NR_033752					Refseq	lncRNA			LOC344887		11312						Detected	Detected	Detected	Not Detected	Not Detected	Not Detected	5.1127	5.15427	5.44248	1.74667	2.57614	1.08974
A_33_P3607359	1.09985e-05	3.11795	1.6406	up	7.43154	5.79095	ATGCAACATCCCCTTTCTTACCAAAGAAAGCAAATGACAACTCAAATATACCTAACTCTG	NR_027282	chr10	122879633	122898714	+	Refseq	lncRNA			LOC399815		2112	399815					Detected	Detected	Detected	Detected	Detected	Detected	7.51796	7.40607	7.37061	5.78635	5.72217	5.86432
A_33_P3833256	9.37076e-05	3.59289	1.84515	up	7.99512	6.14998	GCCTCTCTCTGTAATATGTTAATTTAGGTGTAGTATCCATTGTCTGGAAATACAATTGTC	NR_033972	chr11	9754770	9759533	-	Refseq	lncRNA			LOC440028		2311	440028					Detected	Detected	Detected	Detected	Detected	Detected	8.04107	7.97644	7.96786	6.14394	6.35117	5.95482
A_33_P3744736	1.27434e-05	2.33873	1.22573	up	8.81117	7.58544	GTTACAAAGTGACTGCAGGACCAAAAATGAGTAGCAAATTCATGAACCTCTTAGATTTTT	NR_046102	chr2	226142794	226180062	+	Refseq	lncRNA			LOC646736		935	646736					Detected	Detected	Detected	Detected	Detected	Detected	8.83583	8.7992	8.79848	7.67592	7.54259	7.53783
A_24_P376379	0.0191878	2.20217	1.13893	up	3.90464	2.76572	AGAACACAGGTCTGATATGTACAAGTTTCAGTGAACATGGTACTATGCATCATGAAGACT	NR_033944	chr3	193957372	194003659	-	Refseq	lncRNA			LOC647323		1625	647323					Detected	Detected	Detected	Not Detected	Not Detected	Not Detected	3.95804	3.72272	4.03317	2.22314	2.88471	3.1893
A_19_P00318600	0.0101345	2.13684	1.09548	up	6.16211	5.06663	AGTATGAAAATGGCTAGAGATTGGGTAGAATTGAGCAGGCTGGCAATGGCAGTTTTGTGT	NR_034085	chr5	43016048	43018811	-	Refseq	lncRNA			LOC648987		2783	648987					Detected	Detected	Detected	Detected	Detected	Detected	6.07786	6.30907	6.0994	4.68903	5.4743	5.03657
A_33_P3718734	0.039765	4.47151	2.16076	up	4.64773	2.48697	GCCATGTTATGATGGTGAGTGAAGGAAGCAGGACGCAATATAGCAATGCTAAATAAAAAA	NR_122070	chr3	42770612	42773635	+	Refseq	lncRNA			LOC729083		897	729083					Detected	Detected	Detected	Not Detected	Not Detected	Not Detected	4.38988	4.83501	4.71831	1.07982	3.30596	3.07513
A_33_P3289406	0.000406988	-3.01023	-1.58987	down	6.1374	7.72727	CCAAGATGAAGTCATGCTGTGCTTTGGAATGGTAGATGCTCATTTATGTAAAATCATAAT	NR_026998	chr15	77993233	77994225	-	Refseq	lncRNA			LOC91450		1016	91450					Detected	Detected	Detected	Detected	Detected	Detected	6.25991	6.08459	6.06769	7.46561	7.81894	7.89727
clstr_184755_87_14	0.0100561	2.26053	1.17666	up	4.22686	3.0502	CTGCTGACCCTGAGTACTGGTCTATAGCACCAAATGGAAGACTGTCTGTCGATACACATT	ENST00000434996.1	chr3	188562238	188568666	-	GENCODE release 31	lncRNA	antisense	ENSG00000224563.1	LPP-AS1	2	494	100873917					Detected	Detected	Detected	Not Detected	Not Detected	Not Detected	3.92147	4.5732	4.18593	2.81769	2.94604	3.38688
clstr_76125_1410_14	8.1223e-05	-2.20052	-1.13784	down	7.59631	8.73416	TCTGCCATGGTAAACCACTCTTACTGGTGGCAGGACATCATATTCCTAAGCTGTGTTAGG	ENST00000502049.3	chr11	46846416	46874421	+	GENCODE release 31	lncRNA		ENSG00000247675.7	LRP4-AS1	3	1540	100507401					Detected	Detected	Detected	Detected	Detected	Detected	7.50162	7.68657	7.60075	8.66244	8.81523	8.7248
A_21_P0010217	0.00474194	-2.53342	-1.34109	down	3.96853	5.30962	GTCCAGCTTGCGCTGTTTTGCTGGGCCTCAGGTTTTCCTTAGGATTCCGTGTGTGTTCCC	NR_047476	chr21	44450986	44455284	-	Refseq	lncRNA			LRRC3-AS1		800	100861510					Detected	Detected	Detected	Detected	Detected	Detected	3.51116	4.24699	4.14743	5.41165	5.25058	5.26662
clstr_41809_649_14	0.00393887	2.55445	1.35301	up	5.15318	3.80017	TTTGTGTTACTTAGTAAGGGAGCCCTGGGCAACTGGAACAATTAGGCATCTGTCCACGTA	T279986	chr5	25384263	25541724	+	MiTranscriptome beta	lncRNA	intergenic	G065041	LSCAT148	2	2535						Detected	Detected	Detected	Detected	Not Detected	Not Detected	4.82125	5.17286	5.46542	4.03749	3.59499	3.76802
clstr_1521_2687_6	0.000573848	-11.0846	-3.47048	down	1.8136	5.28409	TCATGGAACGTGGAAAGCTAGGAATAAAGTCGCTGCTTTGTCACGAGTCAGTTGGTCAAC	T153639	chr17	70381303	70394495	+	MiTranscriptome beta	lncRNA	intergenic	G035596	LSCAT59.2	1	13192						Not Detected	Not Detected	Not Detected	Detected	Detected	Detected	2.49604	1.53026	1.41452	5.22909	5.20989	5.41327
clstr_5293_6084_8	0.0256548	2.64193	1.40159	up	3.49546	2.09387	TGTGACTTGTCAATCTGCTCACAGACGTTATGACACCCTCTTATTGGCAGAGCTCCGAAA	T116657	chr15	51315406	51323880	-	MiTranscriptome beta	lncRNA	intergenic	G027484	LSCAT62	2	7828						Detected	Detected	Detected	Not Detected	Not Detected	Not Detected	3.69681	3.48031	3.30927	2.73162	2.1591	1.39088
clstr_56472_365_12	0.00177333	2.03873	1.02767	up	5.06205	4.03438	AATCAGATGGCAGCAACGCAGAAGAAGCACATGGACGAATCCTCAGAACCCATAGTAGAA	T056970	chr11	34619236	34622368	-	MiTranscriptome beta	lncRNA	intergenic	G013188	LVCAT18	2	2019						Detected	Detected	Detected	Detected	Not Detected	Detected	5.01504	5.1461	5.02501	4.20973	3.7753	4.11812
A_24_P333567	0.000178941	2.0463	1.03302	up	8.3639	7.33088	ACTTGCTGGTACCCAAATGAAGTCGTTTATGTCACACTCTAACAAGAGGCCCTGAAGAAG	NR_027447	chr9	137084946	137086817	-	Refseq	lncRNA			MAN1B1-AS1		1872	100289341					Detected	Detected	Detected	Detected	Detected	Detected	8.43691	8.35749	8.2973	7.39274	7.40013	7.19979
clstr_61776_964_12	0.000113406	2.02744	1.01966	up	8.2731	7.25344	TGACACTTGCTGGTACCCAAATGAAGTCGTTTATGTCACACTCTAACAAGAGGCCCTGAA	ENST00000596585.3	chr9	137084946	137086817	-	GENCODE release 31	lncRNA		ENSG00000268996.3	MAN1B1-DT	1	1872	100289341					Detected	Detected	Detected	Detected	Detected	Detected	8.20573	8.25506	8.35851	7.19367	7.35404	7.21262
A_32_P147622	0.000113864	2.81747	1.4944	up	9.45162	7.95722	CGGCAACAATGCACCAGCATTCCAGCGTCCAACAGAGCATCCGTGTACCATTCCGGCATT	NR_034002	chr13	112967484	112968638	-	Refseq	lncRNA			MCF2L-AS1		1173	100289410					Detected	Detected	Detected	Detected	Detected	Detected	9.3456	9.46989	9.53935	7.79497	8.02299	8.0537
clstr_85037_1287_15	0.00770484	-2.46542	-1.30183	down	3.16212	4.46395	CCAACTCTTCTAGTAATTGCTTTGTCTCACTCGGAAACTGAACTACTGTCGATGTTGTAA	T073457	chr12	9547126	9550287	+	MiTranscriptome beta	lncRNA	intergenic	G016854	MEAT45	4	1368						Detected	Not Detected	Not Detected	Detected	Detected	Detected	3.54522	2.84607	3.09506	4.19763	4.43013	4.76408
clstr_662_1036_5	0.00117842	-5.78717	-2.53286	down	2.58035	5.11321	CCCTGAGAGGTTGGAGCGCTAGAAAGCGAGCCGAAAGGTTTCTCTAATGTTAGTAATGTA	MEF2C-AS1:25	chr5	88883373	88901350	+	LNCipedia version 5.2	lncRNA	antisense	MEF2C-AS1	MEF2C-AS1	1	17978	101929423					Not Detected	Not Detected	Not Detected	Detected	Detected	Detected	2.32063	2.3796	3.04083	4.71268	5.36519	5.26176
clstr_4038_2770_6	0.0406394	3.43829	1.78169	up	4.2022	2.42051	AAACAGAAGTCATCCGTTGAACAAATAACTTTCGAGTCCTTGTAGCACGCCAACAGCCTC	MID1IP1-AS1:7	chrX	38794159	38803831	-	LNCipedia version 5.2	lncRNA	antisense	MID1IP1-AS1	MID1IP1-AS1	2	8792	100874211					Detected	Detected	Detected	Not Detected	Not Detected	Not Detected	4.26042	4.33789	4.0083	1.25131	2.88009	3.13015
clstr_97285_816_26	7.4142e-05	-2.97602	-1.57339	down	8.62766	10.201	TGGAGACATCAGCTCTTTGTGGGTCTCAAGTCTACTGGCTTTCAATCAGCTCTTCTGCTT	MINCR:7	chr8	143280160	143281690	-	LNCipedia version 5.2	lncRNA	intergenic	MINCR	MINCR	2	1165	100507316					Detected	Detected	Detected	Detected	Detected	Detected	8.57077	8.76298	8.54922	10.0766	10.294	10.2326
clstr_1760_6092_10	0.00154237	3.26773	1.70829	up	6.36734	4.65905	GGTTGGATGCAGGAACCACAGATACATAGGGCTAACTTAAGTAAGTGCCGACATAAATGC	MIR17HG:21	chr13	91349123	91364265	+	LNCipedia version 5.2	lncRNA	intergenic	MIR17HG	MIR17HG	3	12495	407975					Detected	Detected	Detected	Detected	Detected	Detected	6.26163	6.50177	6.33862	4.69185	4.27876	5.00654
clstr_87838_604_17	0.0336556	2.8401	1.50594	up	5.3915	3.88556	TCTCATTCCCTACAGAGTTAAGGAGCCCTGTGTGCTTATCTAATCCTGTGCTAGTTTCAG	MIR194-2HG:12	chr11	64888458	64893449	-	LNCipedia version 5.2	lncRNA	intergenic	MIR194-2HG	MIR194-2HG	3	1320	105369343					Detected	Detected	Detected	Detected	Not Detected	Not Detected	4.7143	5.65771	5.80248	4.52705	3.69351	3.43611
clstr_431_337_3	2.28425e-05	-3.58837	-1.84333	down	6.78455	8.62788	TACAAGGCGTAGCAAAGAACCTCGAGAGTAGCTGTTGCTTCGTTCGTTTGATACGTTGCA	ENST00000607097.1	chr8	93915734	93916682	-	GENCODE release 31	lncRNA	antisense	ENSG00000264448.5	MIR378D2HG	1	949						Detected	Detected	Detected	Detected	Detected	Detected	6.72767	6.89749	6.7285	8.55987	8.57831	8.74545
A_21_P0012079	1.21724e-05	2.5468	1.34869	up	15.5244	14.1757	CAGTCTCTGTGTGTCTTAATCCCTTGTCCTTCATTAAAAGCAAAACTAAAGAAAACAGAA	NR_024373	chr2	111429309	111495161	-	Refseq	lncRNA			MIR4435-1HG		603	541471					Detected	Detected	Detected	Detected	Detected	Detected	15.5824	15.5417	15.4492	14.1612	14.1283	14.2377
clstr_147930_554_8	0.0011848	-3.8734	-1.9536	down	2.27401	4.22762	CTAAATTGCCCATTCATTAGCAGCTCGGCATGGAAGGAGAATTACAAATAGACGGCGGAG	ENST00000586905.3	chr18	47285725	47594550	+	GENCODE release 31	lncRNA	intergenic	ENSG00000267761.3	MIR4527HG	3	675	110175910					Not Detected	Not Detected	Not Detected	Detected	Detected	Detected	1.86485	2.29008	2.66711	4.31662	4.22473	4.1415
clstr_11018_554_28	0.00633535	12.0025	3.58527	up	6.4189	2.83363	TTTCCCGCCAAATGAGTCAGTCATGATGGGAACCTCAACTGATTTGAACAGATGTGTGTC	ENST00000414769.2	chrX	134543119	134546642	-	GENCODE release 31	lncRNA		ENSG00000223749.10	MIR503HG	3	1056	84848					Detected	Detected	Detected	Detected	Not Detected	Not Detected	6.34071	6.64097	6.27502	3.71967	3.27206	1.50916
A_22_P00007208	0.00507438	2.33287	1.22211	up	5.74158	4.51947	TTTCTACACAGGTTGGGATCGGTTGCAATGCTGTGTTTCTGTATGGTATTGCACTTGTCC	NR_029508	chr13	91351314	91351391	+	Refseq	lncRNA			MIR92A1		78	407048					Detected	Detected	Detected	Detected	Detected	Detected	5.84628	5.85488	5.52357	4.19039	4.84919	4.51883
A_32_P169179	9.82184e-07	-3.98094	-1.99311	down	9.44322	11.4363	ACACAGCTGAAGTTTGTTCTTTAGGCGGAGGCACCAAGCCTTGTTTTCTTGGTGTAATCT	NR_002307	chr17	58156959	58159120	+	Refseq	lncRNA			MSX2P1		2162	55545					Detected	Detected	Detected	Detected	Detected	Detected	9.45443	9.4615	9.41372	11.4068	11.5103	11.3918
A_33_P3780505	0.000112439	-4.42674	-2.14624	down	4.49138	6.63762	CCCATTTACTATGTCTGTTTTCTTAAATGAAATATGGGAATGATAATAAACATTGTTGGC	NR_003658	chr16	56643804	56644941	+	Refseq	lncRNA			MT1DP		503	326343					Detected	Detected	Detected	Detected	Detected	Detected	4.41065	4.36025	4.70323	6.82408	6.52633	6.56246
clstr_164125_338_23	5.85114e-06	5.49143	2.45718	up	8.2824	5.82521	ATTTCTCTTGGGAAGATACTGAGGAGTCAGATTGCTGGATCCCGTGAAGAATGTGCACCT	ENST00000439299.1	chr13	109163902	109201483	-	GENCODE release 31	lncRNA	antisense	ENSG00000236242.1	MYO16-AS1	4	580	100885782					Detected	Detected	Detected	Detected	Detected	Detected	8.27781	8.32353	8.24586	5.67745	5.89222	5.90596
clstr_41083_2051_12	5.80868e-05	2.61172	1.385	up	6.42889	5.04389	TCCAGTTATATGCTACCCTGTACAGGTTGATAGGTTGCAAATGCTTTCTGTCCAGTGTAT	ENST00000600534.1	chr19	58559225	58574797	+	GENCODE release 31	lncRNA		ENSG00000267858.6	MZF1-AS1	6	2567	100131691					Detected	Detected	Detected	Detected	Detected	Detected	6.32356	6.52041	6.44271	5.08772	5.10458	4.93938
clstr_134687_63_18	0.025976	-2.28074	-1.1895	down	2.9005	4.09	TATTTAGATCAGTGGTAGATGAGGCAGAGAGGTCAGCTCTCAGGGACAATCTTTAAGGGC	ENST00000584012.1	chr17	82482098	82483388	+	GENCODE release 31	lncRNA	sense-overlapping	ENSG00000266236.1	NARF-IT1	2	769						Not Detected	Not Detected	Detected	Detected	Detected	Detected	2.65825	2.54745	3.49578	3.79523	4.08926	4.3855
clstr_7087_5466_12	0.0118126	-2.27917	-1.18851	down	11.8145	13.003	TTATGGTGCAGTGCGGGCATGAAATGAAGACACCCAAATAGGCTTACAGATACGATATGT	NEAT1:26	chr11	65422798	65429891	+	LNCipedia version 5.2	lncRNA	intergenic	NEAT1	NEAT1	2	6847	283131					Detected	Detected	Detected	Detected	Detected	Detected	12.2259	11.3423	11.8753	12.9143	12.9196	13.1752
clstr_348_13826_9	0.00435015	-2.46371	-1.30083	down	9.32045	10.6213	GCCTGTCTTGCACTGTGGACTGTTGAGTTACTAGTACATCTAGGTAAGCACCGCATATCT	ENST00000501122.2	chr11	65422798	65445540	+	GENCODE release 31	lncRNA		ENSG00000245532.9	NEAT1	1	22743	283131					Detected	Detected	Detected	Detected	Detected	Detected	9.64602	8.96881	9.34651	10.495	10.5329	10.8359
clstr_234_16968_9	0.00699857	-2.40207	-1.26428	down	9.48364	10.7479	TGTGATGTCTTCATGCCGTTGTCTTCTTATGCAAGAATAAGGTACGTCTTTCCATCCACT	T061237	chr11	65186969	65214836	+	MiTranscriptome beta	lncRNA	intergenic	G014172	NEAT1	4	26332	283131					Detected	Detected	Detected	Detected	Detected	Detected	9.84073	9.06017	9.55002	10.5941	10.7189	10.9308
clstr_30048_750_11	0.00031905	2.35682	1.23684	up	7.33672	6.09988	GACATGGCGTTCCAGATTAAGCATGCCGTTCAAGTAGACAGCTACTGGCACCTTAAATTC	ENST00000606277.1	chr1	40690380	40692066	-	GENCODE release 31	lncRNA	antisense	ENSG00000272145.1	NFYC-AS1	1	1687	100130557					Detected	Detected	Detected	Detected	Detected	Detected	7.14585	7.4669	7.39741	6.03143	6.18157	6.08664
clstr_82622_1337_10	0.000527312	3.77934	1.91813	up	7.2641	5.34596	CCCGCCTAGAATGCCACACAGTAGATGCGTAGTATGTGGTTAAGGAATGAATGCGATTAT	NIPBL-DT:19	chr5	36875077	36876656	-	LNCipedia version 5.2	lncRNA	bidirectional	NIPBL-DT	NIPBL-DT	2	1414	646719					Detected	Detected	Detected	Detected	Detected	Detected	7.35904	7.29434	7.13891	5.01629	5.39904	5.62256
clstr_1506_510_6	0.00219846	2.33295	1.22215	up	7.12891	5.90676	TATTTCTGCGAATAAGAACGCAACCTTTGGAGGTGAAGACGACTGTCGGCTGGATTGAAT	ENST00000649921.1	chr5	36871364	36876700	-	GENCODE release 31	lncRNA		ENSG00000285967.1	NIPBL-DT	1	5337	646719					Detected	Detected	Detected	Detected	Detected	Detected	7.22382	7.25282	6.91009	5.66602	5.91759	6.13667
clstr_13089_1106_10	0.000659228	2.37935	1.25057	up	9.60081	8.35024	TTTGTGGGACCAACAGATTAGCCACAAGATTAGAAACTACGGTTGAAGAGTCACGCAGCG	ENST00000515194.6	chr4	2934910	2951683	+	GENCODE release 31	lncRNA		ENSG00000249673.7	NOP14-AS1	4	5112	317648					Detected	Detected	Detected	Detected	Detected	Detected	9.57126	9.73193	9.49923	8.13503	8.41284	8.50285
clstr_2641_6997_8	0.00318317	-2.88998	-1.53106	down	3.08974	4.6208	CCTGTACAGATTTGTAGCGTAGATGCAGTAAGCCATACCGTGTAGCCTAGGTGTATTGTA	NR2F2-AS1:27	chr15	96148851	96330349	-	LNCipedia version 5.2	lncRNA	antisense	NR2F2-AS1	NR2F2-AS1	7	10537	644192					Not Detected	Not Detected	Detected	Detected	Detected	Detected	2.83755	3.07217	3.35949	4.2566	4.71601	4.88978
clstr_16381_833_16	7.82322e-05	4.04509	2.01617	up	4.08802	2.07185	AGCAAGTGAAATTACTCGTGGAAGTGAATGGACTGCTTTGAGTCTTCAAGGCGTTAATTT	ENST00000661766.1	chr16	27268850	27270164	+	GENCODE release 31	lncRNA		ENSG00000245888.7	NSMCE1-DT	1	1315	400512					Detected	Detected	Detected	Not Detected	Not Detected	Not Detected	4.11255	4.20437	3.94715	2.00438	1.95014	2.26104
A_22_P00008681	1.47465e-06	6.62541	2.72801	up	11.9702	9.2422	TGAGCCTCATCTAAGTAATTTCTACTCTGCCTTTGACCACTAAACTCATGTTGGACAAGA	NR_038956	chr22	45133758	45163781	-	Refseq	lncRNA			NUP50-AS1		1338						Detected	Detected	Detected	Detected	Detected	Detected	11.9884	12.0322	11.89	9.30097	9.2693	9.15632
clstr_54426_742_21	9.72224e-07	5.92013	2.56563	up	11.9023	9.33669	ACTATGAGCCTCATCTAAGTAATTTCTACTCTGCCTTTGACCACTAAACTCATGTTGGAC	ENST00000426282.6	chr22	45133020	45163781	-	GENCODE release 31	lncRNA		ENSG00000226328.7	NUP50-DT	3	2076	100506714					Detected	Detected	Detected	Detected	Detected	Detected	11.9206	11.9606	11.8258	9.27624	9.38757	9.34626
A_33_P3401407	0.00335843	-2.61518	-1.38691	down	3.72923	5.11614	TGCCGGCAAGCATTGTGGACGAATCTGCTGTTGCTAAATAACTTTGTGTCGGACAAGAAT	NR_024021	chr18	59035679	59053214	+	Refseq	lncRNA			OACYLP		591	390858					Detected	Detected	Detected	Detected	Detected	Detected	4.00045	3.53397	3.65327	4.79167	5.38058	5.17618
clstr_17930_562_14	0.00186055	3.268	1.70841	up	7.1322	5.42379	CCCGAGACCGTATGTTGAGTCCTAACCCTAGTATTGCAGAACGTGAATTTATTAGGAGAT	ENST00000670859.1	chr2	10453798	10457693	+	GENCODE release 31	lncRNA		ENSG00000257135.7	ODC1-DT	2	2532	101929715					Detected	Detected	Detected	Detected	Detected	Detected	7.29888	7.01104	7.08668	5.0216	5.76691	5.48286
A_22_P00024064	0.040209	2.3118	1.20902	up	4.59961	3.39059	GTATTTGAAGTGCTTGTCACAGTCCACAAAATAACCACTCAGAATCTGTTACTATTTTGT	NR_102430	chr20	62800627	62805587	-	Refseq	lncRNA			OGFR-AS1		684	101409261					Detected	Detected	Detected	Not Detected	Detected	Not Detected	4.38208	4.61359	4.80315	2.63154	3.88348	3.65675
clstr_9685_3008_13	0.00222833	2.74365	1.4561	up	5.40217	3.94607	TGGATGCTGCCTTCTCAATAGGAGAAGCCAAGAAACGCAGATGCCGATGCTTAATCAACT	ENST00000332965.4	chr22	42269744	42279534	+	GENCODE release 31	lncRNA		ENSG00000182057.5	OGFRP1	2	5923	388906					Detected	Detected	Detected	Detected	Not Detected	Not Detected	5.53084	5.25846	5.41721	4.32322	3.68296	3.83204
clstr_83487_1060_15	0.00252388	-2.51355	-1.32973	down	4.7615	6.09123	ACTGGTGAGAGTTGCCGTAGGACCTCTGGTGAAATTACCTTGGCTACTGACTAGTAAAGA	T067359	chr11	112370256	112495368	+	MiTranscriptome beta	lncRNA	intergenic	G015643	OVAT159.2	3	1397						Detected	Detected	Detected	Detected	Detected	Detected	4.73408	5.08394	4.46649	6.19293	6.15483	5.92592
clstr_21107_2314_24	0.000303863	2.15745	1.10933	up	8.69315	7.58382	AGGGCCCATGTGACTTCCACTGGCAAGTGACGATTACCAATGGTTTACTAGTCAGTGAAA	ENST00000664419.1	chr2	70030015	70086273	-	GENCODE release 31	lncRNA		ENSG00000179818.14	PCBP1-AS1	7	2497	400960					Detected	Detected	Detected	Detected	Detected	Detected	8.6496	8.71711	8.71276	7.44135	7.75635	7.55378
A_23_P393401	0.00139766	-2.13822	-1.09641	down	9.2544	10.3508	CAATGACTTTTCTTTACCCCCTAGCTGTCGGCAGTACTCAGTGGAAGGGTGATATTATGA	NR_003610	chr16	69976297	70065948	-	Refseq	lncRNA			PDXDC2P		4298	109731405					Detected	Detected	Detected	Detected	Detected	Detected	9.28939	9.10108	9.37273	10.1245	10.4493	10.4786
clstr_91151_955_24	0.000652969	4.11781	2.04188	up	6.9905	4.94863	ATTAATAACATTGAAGTGTGATGGGACAACCACTGAAGCCGTCAGTTGAAACCTGCTGGG	T197221	chr2	114297600	114299543	-	MiTranscriptome beta	lncRNA	intergenic	G045463	PRCAT252	2	1263						Detected	Detected	Detected	Detected	Detected	Detected	6.96599	7.13891	6.86661	4.59801	4.96907	5.2788
clstr_37067_2162_9	8.48154e-05	6.97183	2.80154	up	6.32438	3.52285	AATGAGTATCTTTCGTTGTTGGTAAATATATGAGTTTCAGACGACTACGGTGCAAGCTGG	PRKG1-AS1:11	chr10	52195975	52314123	-	LNCipedia version 5.2	lncRNA	antisense	PRKG1-AS1	PRKG1-AS1	7	2767	100506939					Detected	Detected	Detected	Not Detected	Not Detected	Not Detected	6.39587	6.42472	6.15257	3.52236	3.26366	3.78251
clstr_46767_761_6	0.018967	2.36	1.23879	up	4.30257	3.06379	AAGATCCCAGGGAATTTGTGTGCCCGTTATGGTTTGCGAAGTGCTTCCCAAGAGAACATA	ENST00000326539.6	chr20	4731282	4740668	-	GENCODE release 31	lncRNA	intergenic	ENSG00000180259.10	PRNT	2	2333	149830					Detected	Detected	Detected	Detected	Not Detected	Not Detected	4.42289	4.21213	4.2727	3.57672	2.47819	3.13645
A_24_P118011	0.000539362	2.70219	1.43413	up	5.70036	4.26623	GAGCCCTGAAGACTTTCTCACATTTGTGAAGATGACAGGACATGATCCCATAATACTAAA	NR_027258	chr2	55282319	55284472	+	Refseq	lncRNA			PRORSD1P		2154	344405					Detected	Detected	Detected	Detected	Detected	Detected	5.78108	5.69767	5.62232	4.25541	4.50404	4.03923
clstr_30560_1333_14	0.000932513	5.0894	2.34749	up	4.08113	1.73364	CTGGCTGACATCTCCGAAACTGAAGACTCTATGGAAGCCTCATGCTATTGCAATGTGTAC	ENST00000445498.5	chr10	11849608	11894700	-	GENCODE release 31	lncRNA		ENSG00000225778.5	PROSER2-AS1	6	3146	219731					Detected	Detected	Detected	Not Detected	Not Detected	Not Detected	4.30608	4.12443	3.81289	1.33219	1.75571	2.11302
clstr_36069_1802_14	0.00873022	2.42342	1.27705	up	4.66847	3.39142	CCCTTGACTGTAAGGTAATAAATGTGCGTTGCTTAAGCCACTGAGTCAGCCATAAGTTGT	ENST00000649288.1	chr22	46049478	46054144	-	GENCODE release 31	lncRNA		ENSG00000182257.8	PRR34	2	2817	55267					Detected	Detected	Detected	Not Detected	Not Detected	Not Detected	4.614	4.7488	4.6426	2.91058	3.81906	3.44462
A_33_P3309481	6.64165e-05	-2.98254	-1.57654	down	5.36023	6.93677	CCTCCACTGGGCCCTGTGCTGCAAAGGTAAAGGGTCTTGGAATAAAGACCTGTGGCCAAG	NR_002930	chr1	202168051	202189449	+	Refseq	lncRNA			PTPRVP		4095	148713					Detected	Detected	Detected	Detected	Detected	Detected	5.30398	5.34139	5.43531	6.77801	7.0562	6.9761
clstr_17809_1798_13	0.0120121	-2.42604	-1.27861	down	2.50472	3.78332	GGTGAATAATCTAAGCCTAGAGTCAATGTACTAGTTATTAGAGCAGATGCCATTATCGCC	RAB11B-AS1:11	chr19	8385746	8390079	-	LNCipedia version 5.2	lncRNA	antisense	RAB11B-AS1	RAB11B-AS1	1	4334	100507567					Not Detected	Not Detected	Not Detected	Detected	Detected	Detected	2.73276	2.43205	2.34935	3.24602	4.03992	4.06402
clstr_190940_366_18	0.000217816	2.89704	1.53458	up	8.29822	6.76364	TGAAACAACATTAACTAGTTACTTTGCGTCATTGAAGAACTCACTTTGAGGCCAAGCGTG	RAB30-AS1:34	chr11	83072106	83091308	+	LNCipedia version 5.2	lncRNA	intergenic	RAB30-AS1	RAB30-AS1	4	459						Detected	Detected	Detected	Detected	Detected	Detected	8.24752	8.38022	8.26691	6.98551	6.68984	6.61556
clstr_118017_477_18	0.00284122	2.54695	1.34877	up	5.06347	3.7147	AAGAGATAAGGCTACAGTGAATGTGGAAACTTTGCACGTGTTTGGATGTATTGATTGCCT	ENST00000517521.5	chr8	30382119	30385401	-	GENCODE release 31	lncRNA	antisense	ENSG00000254109.6	RBPMS-AS1	3	909	100128750					Detected	Detected	Detected	Not Detected	Not Detected	Not Detected	5.17552	5.02507	4.98981	3.32266	3.96546	3.85598
clstr_73074_240_12	0.00768743	-2.00753	-1.00542	down	4.25998	5.2654	ACTTATGGTGTTGTCTACATACCTTATGACATCGTGTATGGCAAGGCACTTTAAGGTCAG	ENST00000586209.1	chr17	59965096	59996972	+	GENCODE release 31	lncRNA		ENSG00000267302.5	RNFT1-DT	4	1603	101927755					Detected	Detected	Detected	Detected	Detected	Detected	4.12706	4.2234	4.42949	4.96402	5.59246	5.23973
A_33_P3279708	0.0010068	-2.30098	-1.20225	down	13.2243	14.4265	AATAGGAGCTTGCTCCGTCCACTCCACGCATCGACCTGGTATTGCAGTACCTCCAGGAAC	NR_002716	chr17	43233790	43233977	-	Refseq	lncRNA			RNU2-1		188	6066					Detected	Detected	Detected	Detected	Detected	Detected	13.4608	12.9768	13.2353	14.4316	14.4276	14.4204
A_21_P0000504	2.04281e-05	-2.45481	-1.29561	down	8.47118	9.76679	GACAACACGCATACGGTTAAGGCATTGCCACCTACTTCGTGGCATCTAACCATCGTTTTT	NR_023344	chr9	134164440	134164564	-	Refseq	lncRNA			RNU6ATAC		125	100151684					Detected	Detected	Detected	Detected	Detected	Detected	8.55094	8.40908	8.4535	9.71075	9.83639	9.75323
clstr_86119_106_14	0.00558556	-2.72447	-1.44598	down	2.74917	4.19515	CTGTGTCAAGGCCACGCAGAAATCTATTGGAAATCGCTGTGGAAACAAACGCAAATGAAA	T269318	chr4	109537378	109541646	-	MiTranscriptome beta	lncRNA	intergenic	G062393	RPL34-AS1	2	1349	285456					Not Detected	Not Detected	Not Detected	Detected	Detected	Detected	2.6496	2.41013	3.1878	3.92994	4.36616	4.28935
clstr_63214_1628_12	0.0378476	-2.13172	-1.09202	down	3.65765	4.74967	AAACATTAACTAAGGGCTTACTCTTCTGAGTGCCCATCTGAAGGTACCTGAACGTGTCGG	ENST00000446880.5	chr1	155316863	155321544	-	GENCODE release 31	lncRNA		ENSG00000225855.7	RUSC1-AS1	4	1836	284618					Detected	Detected	Detected	Detected	Detected	Detected	3.61105	3.51846	3.84344	4.08024	4.94578	5.22299
A_33_P3364205	1.38458e-05	2.0691	1.04901	up	10.2035	9.15451	CTGATCAAGGTCATAGAAAGTAAAGATTATGGCCAACAGTTAGAAATCGTAAGAGTCAAA	NR_001588	chr7	72829373	72834006	+	Refseq	lncRNA			SBDSP1		992	155370					Detected	Detected	Detected	Detected	Detected	Detected	10.2245	10.23	10.156	9.18526	9.19041	9.08787
clstr_21762_419_12	5.17664e-05	2.14146	1.09859	up	9.33514	8.23655	TGAGTTAATCAGAGTTATGACAGGAAGGTACCGGGCACACCATCGCAATGCTCCATCAAT	ENST00000658574.1	chr11	9758320	9811335	+	GENCODE release 31	lncRNA		ENSG00000246273.8	SBF2-AS1	3	3872	283104					Detected	Detected	Detected	Detected	Detected	Detected	9.34876	9.40748	9.24919	8.20429	8.31232	8.19305
clstr_5688_1061_10	0.00179502	2.37154	1.24583	up	8.26389	7.01806	TGTTGTAATCTCCCTTTGACGGGATTCAGGTTGGGATAGATGTCGAAGCAGCTGCTTCTA	ENST00000665502.1	chr5	78355565	78360416	-	GENCODE release 31	lncRNA		ENSG00000245556.3	SCAMP1-AS1	2	4624	728769					Detected	Detected	Detected	Detected	Detected	Detected	8.04384	8.53554	8.21229	7.19292	6.93908	6.9222
A_33_P3344492	0.00210018	-2.22773	-1.15557	down	6.10606	7.26163	TGAGTCTTTTAAGCCCAGTGTGTAAAGATACACTCTGAGTTATAACTCAGAGGCACAACT	NR_002997	chr1	27834401	27834566	+	Refseq	lncRNA			SCARNA1		166	677774					Detected	Detected	Detected	Detected	Detected	Detected	5.8911	6.01001	6.41705	7.21545	7.332	7.23744
A_33_P3363120	0.000329934	-2.2415	-1.16447	down	8.11908	9.28355	ACTTAGCTTGTGTTATGGCCACTGAGAGATGAAACACAGATCTTTGGTAATCTGATGGCT	NR_004387	chr12	6510222	6510551	+	Refseq	lncRNA			SCARNA10		330	692148					Detected	Detected	Detected	Detected	Detected	Detected	8.17176	8.08984	8.09564	9.47907	9.17289	9.19868
A_21_P0000356	7.36368e-05	-2.44009	-1.28694	down	8.34784	9.63478	TCAGTTTAGGAGGGCCGTCCTAAGAATAGGGCTGGCTCTTAAAGGCACGAGAGGACAATT	NR_003012	chr12	6581473	6581609	-	Refseq	lncRNA			SCARNA11		137	677780					Detected	Detected	Detected	Detected	Detected	Detected	8.25202	8.33925	8.45226	9.6237	9.72657	9.55406
A_33_P3363082	0.000212658	-2.37051	-1.2452	down	8.31399	9.55918	ATTCTGTCAGTGTGTGTTTCTGAGAGTGATCGGCTCACAGCTGACGAGTATCCAACAAAA	NR_003008	chr2	233275726	233276003	+	Refseq	lncRNA			SCARNA5		278	677775					Detected	Detected	Detected	Detected	Detected	Detected	8.44104	8.12552	8.3754	9.53584	9.58211	9.55961
clstr_45807_665_24	0.00302538	-3.82754	-1.93642	down	2.75534	4.69176	GGTCTCCAAAGCATCCGTGAAACTGTTCCACAAGACAAGGATGGATGACTGAATGCCAAA	ENST00000429530.1	chr6	63806836	63822642	+	GENCODE release 31	lncRNA	antisense	ENSG00000236345.1	SCAT8	2	1454	112935969					Not Detected	Not Detected	Not Detected	Detected	Detected	Detected	2.28564	3.11183	2.86855	4.72863	4.97603	4.37062
clstr_44711_2212_12	2.86025e-06	2.07523	1.05327	up	9.74175	8.68847	GGTGATCATGATGTGTCAATGCAGGTTCGTCAATTGCAACACACGTACCATTCTAGTGGG	ENST00000670879.1	chr20	1325421	1378735	+	GENCODE release 31	lncRNA		ENSG00000234684.7	SDCBP2-AS1	5	2413	100507495					Detected	Detected	Detected	Detected	Detected	Detected	9.78479	9.7484	9.69205	8.68603	8.67896	8.70043
clstr_101060_461_14	0.00697629	2.08771	1.06192	up	5.89475	4.83283	AAGAAGACTCACACAAGGCCGTGTTACGACATTTCATCATACCATAGATAAATCAGATCC	SDCBP2-AS1:11	chr20	1359632	1361977	+	LNCipedia version 5.2	lncRNA	antisense	SDCBP2-AS1	SDCBP2-AS1	2	1110	100507495					Detected	Detected	Detected	Detected	Detected	Detected	5.84509	5.97168	5.8675	4.46875	5.17618	4.85357
A_33_P3548860	0.0057837	3.14522	1.65316	up	4.83599	3.18283	TAATGCCACTCTGAGAAAGCTCAGTACGGGTGCAAGTTGGATTAAGTAATTGCAGTGCGA	NR_004401	chr19	48638039	48682245	+	Refseq	lncRNA			SEC1P		2649	653677					Detected	Detected	Detected	Not Detected	Not Detected	Not Detected	5.22273	4.41834	4.86691	2.81852	3.21785	3.51214
A_22_P00013605	0.00337614	-4.0691	-2.02471	down	2.29893	4.32364	ACTGAAGTAACAACCAGCTCTCACAGTGAGTGATTCACATCAGCGTAAAGTCAAGCCAAG	NR_026749	chr1	48101715	48182428	-	Refseq	lncRNA			SKINTL		1526						Not Detected	Not Detected	Not Detected	Detected	Detected	Detected	2.5016	2.47274	1.92245	3.87984	4.29577	4.7953
clstr_59860_793_11	5.46251e-05	2.36056	1.23913	up	7.22629	5.98716	TCTATCAGGAGCCTCCGGTAGTTTGTCAAACTAGACGGTTGCCTCTGATAACTCAAGTGA	ENST00000556667.1	chr14	37171888	37173811	+	GENCODE release 31	lncRNA		ENSG00000258708.1	SLC25A21-AS1	1	1924	100129794					Detected	Detected	Detected	Detected	Detected	Detected	7.19304	7.32181	7.16402	5.91226	6.07732	5.97189
clstr_8252_2257_11	0.0323693	-2.39986	-1.26295	down	3.43745	4.7004	GGCATAATTCTGTCGACGACACCAAGAAACACTTGGATGTTAAGGATTCACCGAACACTG	ENST00000418747.2	chr9	128108581	128118693	-	GENCODE release 31	lncRNA		ENSG00000234771.3	SLC25A25-AS1	5	6391	100289019					Detected	Not Detected	Detected	Detected	Detected	Detected	4.05197	2.88248	3.3779	4.46974	5.09475	4.53672
clstr_1127_218_18	0.00712113	-2.3455	-1.2299	down	4.27654	5.50644	GGTGCACTAGGGATAGTAACAGTACCACCTCGTAGGGTTGTAGAAAGACCAAGTGAGTTA	ENST00000431759.5	chr1	42959049	42983358	+	GENCODE release 31	lncRNA	antisense	ENSG00000227533.6	SLC2A1-AS1	4	1124	440584					Detected	Detected	Detected	Detected	Detected	Detected	4.45447	4.26342	4.11173	5.07839	5.62302	5.8179
clstr_153305_270_20	0.00144357	5.86067	2.55107	up	7.88098	5.32991	CTCAGTCTTCAATTTGAAGGTTCTTTGCCGTGCTAACATATGTTGTAGAGAATGACCACA	SLC7A11-AS1:6	chr4	138160137	138174744	+	LNCipedia version 5.2	lncRNA	antisense	SLC7A11-AS1	SLC7A11-AS1	4	639	641364					Detected	Detected	Detected	Detected	Detected	Detected	7.90262	7.91617	7.82414	4.68308	5.70828	5.59837
clstr_48287_100_15	0.00991783	2.23816	1.16231	up	5.55116	4.38885	TATTCCTGTTTGACGCCGACAGAAATAAGAGAGATTGACTCTCAGAACCATGTGGCGGGA	ENST00000659169.1	chr13	44142340	44240492	+	GENCODE release 31	lncRNA		ENSG00000227258.6	SMIM2-AS1	4	2277	101929212					Detected	Detected	Detected	Detected	Detected	Detected	5.63987	5.65603	5.35759	4.1821	4.85286	4.13158
clstr_205743_269_7	0.00630115	-2.12937	-1.09043	down	4.66079	5.75122	CATGGCATGACAAATGCTGTGATTCGGTGTACTGATTGGGTCCGAAACATTTGCTACAAA	ENST00000426929.1	chr1	246321663	246322438	-	GENCODE release 31	lncRNA	intronic	ENSG00000230184.1	SMYD3-IT1	2	361						Detected	Detected	Detected	Detected	Detected	Detected	4.41233	5.01892	4.55113	5.77731	5.571	5.90536
clstr_73405_1017_84	0.000409207	2.92333	1.54761	up	7.74723	6.19962	TGAGCTTGAAGAAAGACGACAGAACACTGGAGACCAAGTACTTACAGCCTTCTGCTCTGT	SNHG11:38	chr20	38446672	38450922	+	LNCipedia version 5.2	lncRNA	intergenic	SNHG11	SNHG11	4	1597	128439					Detected	Detected	Detected	Detected	Detected	Detected	7.73501	7.7802	7.72648	5.95314	6.44376	6.20195
clstr_19703_2897_18	0.0063201	2.02456	1.01761	up	4.2512	3.23359	CAGCTTAGCCTCCTGTTATCAGAGAGCAGTCTCTTTCAGTGTCAAGGTTTGAGTACTAGA	ENST00000663763.1	chr20	38446699	38450891	+	GENCODE release 31	lncRNA		ENSG00000174365.20	SNHG11	2	4108	128439					Detected	Detected	Detected	Detected	Not Detected	Not Detected	4.49106	4.25378	4.00877	3.44073	3.28037	2.97968
clstr_48470_385_14	3.52239e-06	-4.29704	-2.10334	down	5.30647	7.40981	AATTGCCAGACGCTTATGAGCGCCTGCTGCGAGATGCTTGTACAGTGAATGCTCAATAAA	SNHG21:21	chr15	82749705	82758058	+	LNCipedia version 5.2	lncRNA	antisense	SNHG21	SNHG21	5	2271	100505616					Detected	Detected	Detected	Detected	Detected	Detected	5.22143	5.31353	5.38445	7.4357	7.45175	7.34199
clstr_28421_546_10	5.45952e-05	-4.16118	-2.05699	down	4.54727	6.60427	AGGACGCAGCAAGCGCTGAATATTAACCAGCAAAGGTAGATGCTTCAATATCGAAACCAC	ENST00000581718.6	chr17	16439037	16473090	+	GENCODE release 31	lncRNA		ENSG00000175061.18	SNHG29	4	3293	125144					Detected	Detected	Detected	Detected	Detected	Detected	4.6805	4.63677	4.32455	6.56875	6.61486	6.62919
clstr_49341_504_11	0.000319215	-3.28036	-1.71385	down	4.93071	6.64456	TTGCTGGAATGAGTATTGGACTCTTCGGTCTACTTCTACAGTCACCAGTACATCTGGCAT	ENST00000670391.1	chr2	214810209	214963575	+	GENCODE release 31	lncRNA		ENSG00000229267.3	SNHG31	4	2203	101928103					Detected	Detected	Detected	Detected	Detected	Detected	4.70158	4.88379	5.20676	6.6258	6.6415	6.66638
A_21_P0000310	2.12805e-05	-2.06599	-1.04683	down	10.7731	11.8199	AATATCGGAGATGGCAAAGGCTTGTGACGGAGATATCTCTCTTAAGCCTTTCCTGCATCA	NR_002954	chr10	100237156	100237302	-	Refseq	lncRNA			SNORA12		147	677800					Detected	Detected	Detected	Detected	Detected	Detected	10.7668	10.7035	10.849	11.8383	11.8363	11.7851
A_21_P0000241	0.000246937	-2.0434	-1.03097	down	8.5765	9.60748	ATGTTACGAGCCTTAAGGACATTGAAGTCGTTAAGGTCCCTGAGAATGGCTATAACAAAT	NR_002436	chr6	132817219	132817351	+	Refseq	lncRNA			SNORA33		133	594839					Detected	Detected	Detected	Detected	Detected	Detected	8.50561	8.63769	8.58621	9.47226	9.62255	9.72761
A_21_P0000346	0.00041698	-3.12944	-1.6459	down	3.77968	5.42559	GGCTAGGGAAAATGATTGGATAGAAACTATTATTCTATTCATTTATCCCCAGCCTACAAA	NR_002994	chr1	220200546	220200676	-	Refseq	lncRNA			SNORA36B		131	677818					Detected	Detected	Detected	Detected	Detected	Detected	3.80712	3.66906	3.86287	5.22619	5.35235	5.69822
A_21_P0000333	0.00084181	-2.25372	-1.17231	down	6.31081	7.48312	TCTCTGTTGCACAGCTGACTTGTGCCATTCTGCTGTTGCTGTATAGAGTTAAGGAACATG	NR_002978	chr16	58548499	58548633	-	Refseq	lncRNA			SNORA46		135	677827					Detected	Detected	Detected	Detected	Detected	Detected	6.38982	6.31778	6.22484	7.2474	7.5528	7.64916
A_33_P3419458	1.2159e-05	-2.73688	-1.45253	down	5.44583	6.89836	GTTACCCGTAGATGTAGTGAGGGTAACAATACTTACTCTCGTTGGTGATAAGGAACAGCT	NR_003022	chr17	19557560	19557711	+	Refseq	lncRNA			SNORA59B		152	677882					Detected	Detected	Detected	Detected	Detected	Detected	5.38966	5.52991	5.41791	6.92644	6.93872	6.82992
A_33_P3327519	0.000758381	-2.66132	-1.41214	down	6.31132	7.72347	TGCACCTCTGAGAGTGGAATGACTCCTGTGGAGTTGATCCTAGTCTGGGTGCAAACAATT	NR_002915	chr5	139278780	139278979	+	Refseq	lncRNA			SNORA74A		200	26821					Detected	Detected	Detected	Detected	Detected	Detected	6.39798	6.12834	6.40765	7.51597	7.71567	7.93876
A_21_P0000347	5.56217e-05	-2.16065	-1.11146	down	12.1599	13.2714	AGCTTCCTCGTGGCGCCGGGGGTCAATCTGCAGCGCTAGAGCATGTGCTTGCGCATAACT	NR_002995	chr17	64146339	64146471	+	Refseq	lncRNA			SNORA76C		133	677842					Detected	Detected	Detected	Detected	Detected	Detected	12.1805	12.209	12.0903	13.1711	13.3251	13.318
A_21_P0000361	7.16112e-05	-2.2571	-1.17447	down	9.82648	11.001	CTCAGAGAATATTAGGATAATGGAGTTATCTGTTCTCTGAAATTTGCGGAATCAAACATG	NR_003021	chr14	81202695	81202834	-	Refseq	lncRNA			SNORA79		140	677845					Detected	Detected	Detected	Detected	Detected	Detected	9.82031	9.74104	9.9181	11.0938	10.9662	10.9429
A_21_P0000422	0.0206368	2.19085	1.13149	up	5.34633	4.21484	TGAGCACTGGTGGAGTATGAGTCACATACGATGAATACGTGTCTGGAACTCTGAGGTCCA	NR_003219	chr14	100987046	100987116	+	Refseq	lncRNA			SNORD114-26		71	767606					Detected	Detected	Detected	Detected	Detected	Detected	5.4771	5.4441	5.11778	3.71239	4.2422	4.68992
A_21_P0000208	6.1717e-05	-2.07632	-1.05403	down	9.85177	10.9058	AAGAAACTTTCACATGTCTTACTCTCTGTCCTAGTCCCAGAGCCTGTAAAGGTGAACCCA	NR_000008	chr11	62852910	62853035	-	Refseq	lncRNA			SNORD22		126	9304					Detected	Detected	Detected	Detected	Detected	Detected	9.7827	9.87922	9.89338	10.8105	10.9726	10.9342
A_21_P0000227	1.06486e-06	-2.0938	-1.06612	down	8.80604	9.87216	TCTTCAGATGCCCACGTGGGCACTGCTGAGAAAGCCACTTGGTAAAACTGATGCCGGAAA	NR_001285	chr19	49497719	49497806	+	Refseq	lncRNA			SNORD35B		88	84546					Detected	Detected	Detected	Detected	Detected	Detected	8.77614	8.79894	8.84304	9.85498	9.87299	9.88851
A_21_P0000281	0.000392194	-2.22579	-1.15432	down	6.68366	7.83797	TTATCAAAATGACTTTCGTTCTTCTGAGTTTGCTGAAGCCACATTTAGGTACTGAGAAGG	NR_002737	chr12	56645027	56645101	-	Refseq	lncRNA			SNORD59A		75	26789					Detected	Detected	Detected	Detected	Detected	Detected	6.82774	6.71425	6.50897	7.74088	7.89253	7.8805
clstr_51087_1535_15	4.90607e-05	3.01685	1.59304	up	8.15185	6.55881	TACTGGATACTGGTTTAGTTCAGCCTGTAGGTGCTGGGAAGAAATTCCGACAAATCCAAG	ENST00000411573.6	chr17	47898785	47941359	-	GENCODE release 31	lncRNA	antisense	ENSG00000234494.7	SP2-AS1	3	1738	100506325					Detected	Detected	Detected	Detected	Detected	Detected	8.06611	8.26058	8.12886	6.43458	6.59735	6.64449
clstr_44243_1778_14	0.00267738	2.32218	1.21548	up	5.35907	4.14359	ATGATATGCCAATGAAGGATTCCAACAGTTGGGTCTGCAAGTGTGCTTGTCCTGTGACAC	SP2-AS1:20	chr17	47899317	47941392	-	LNCipedia version 5.2	lncRNA	antisense	SP2-AS1	SP2-AS1	3	2433	100506325					Detected	Detected	Detected	Detected	Detected	Detected	5.20729	5.44291	5.42703	3.91344	4.46749	4.04985
A_24_P127564	0.00106189	-2.64934	-1.40563	down	5.01563	6.42126	GTGACAGTGACTCGGGGCGACCAGGCTATGTTTTCTTGCATCGTAAACTTCCAGCTGCCA	NR_024330	chr19	51693340	51705190	+	Refseq	lncRNA			SPACA6P		2017	147650	GO:0007342,GO:0016021	fusion of sperm to egg plasma membrane involved in single fertilization|integral component of membrane			Detected	Detected	Detected	Detected	Detected	Detected	4.81996	5.0469	5.18004	6.17101	6.59523	6.49755
clstr_14317_729_8	0.000696468	2.01002	1.00721	up	7.84394	6.83673	ATCTCAGTCCTCTATCTGTGAAACGGAATTCGGCCTTGCCTGTCCACGAAATGAAGACAA	ENST00000647665.1	chr15	100344047	100349822	-	GENCODE release 31	lncRNA		ENSG00000189419.8	SPATA41	2	4880	388182					Detected	Detected	Detected	Detected	Detected	Detected	7.8177	7.93678	7.77735	7.01528	6.80426	6.69065
A_23_P126089	6.97364e-08	38.7424	5.27584	up	14.7413	9.46549	AGAATTATTTTGATGTCTTCTGTCTCTGTCTGTCACCTGGCATGAGCTTCTACTATCTGT	NR_003062	chr1	153140118	153141493	-	Refseq	lncRNA			SPRR2C		678	6702					Detected	Detected	Detected	Detected	Detected	Detected	14.6864	14.7344	14.8033	9.43066	9.55105	9.41476
clstr_49252_1713_22	0.00218866	2.34197	1.22772	up	6.54333	5.3156	AAATAACGAGCAAACAGGTACGCTTAGGCTATGTTTAAATATGTGCAGGATCCACAGAGA	SSTR5-AS1:9	chr16	1076379	1078621	-	LNCipedia version 5.2	lncRNA	bidirectional	SSTR5-AS1	SSTR5-AS1	1	2243	146336					Detected	Detected	Detected	Detected	Detected	Detected	6.41091	6.56891	6.65016	5.0055	5.39795	5.54334
clstr_42708_809_9	0.000544454	-2.2183	-1.14946	down	6.7501	7.89956	AGAAGTGCAATAGACCTTCCTGATGCCTTCGCCAGACAACACGAACCTGCAAGTAATCAT	TARID:16	chr6	133502085	133891753	-	LNCipedia version 5.2	lncRNA	antisense	TARID	TARID	10	2497	100507308					Detected	Detected	Detected	Detected	Detected	Detected	6.81873	6.74731	6.68427	7.71189	7.90365	8.08313
clstr_63001_885_14	3.56803e-05	-2.42964	-1.28074	down	8.36771	9.64845	AAACGTCTTCATTAGACCTGTTGATCCAGAGTACCAGAAGGAAGCAGAACAGAGACATCG	ENST00000587125.1	chr17	59962363	60018975	-	GENCODE release 31	lncRNA		ENSG00000267104.2	TBC1D3P1-DHX40P1	14	1841	653645					Detected	Detected	Detected	Detected	Detected	Detected	8.25506	8.39854	8.44952	9.69902	9.61942	9.62692
A_24_P68088	0.00102638	-2.72253	-1.44495	down	5.20257	6.64752	CTCCCAAATCAGTCAAGAAATGTTCACTGGAATGTTGCTATGGTAAAAATAAAAGTGGTT	NR_002947	chr17	63857016	63864379	+	Refseq	lncRNA			TCAM1P		3317	146771					Detected	Detected	Detected	Detected	Detected	Detected	4.96654	5.48103	5.16014	6.49212	6.72248	6.72795
A_33_P3220822	0.000101813	-3.27677	-1.71227	down	3.8982	5.61047	GAGCGCACCTGAAGAAGTATCAGGACAAGAACAAGAGGTTTTTTCAAAATAGTAAAATTA	NR_033777	chr14	64345473	64347611	-	Refseq	lncRNA			TEX21P		1062	441687					Detected	Detected	Detected	Detected	Detected	Detected	3.80742	3.83789	4.04928	5.45094	5.70747	5.673
clstr_51888_1737_17	0.0285594	2.12424	1.08695	up	4.22412	3.13718	AGAACACTGAGACACTAGTTATGTAAAGGCAGGGTGTGAGTTGGTGAGCTCATCGAGAAA	T048538	chr10	112187573	112220232	-	MiTranscriptome beta	lncRNA	intergenic	G011311	THCAT121.1	4	2157						Detected	Detected	Detected	Not Detected	Detected	Not Detected	4.1189	4.35769	4.19579	2.68043	3.7456	2.98549
clstr_87491_218_18	2.30268e-05	2.00714	1.00514	up	4.66018	3.65504	ATGAGGACATGAACGAAGAAGGTCTGCCGGAGCAGAGGAACTGAAATTGAAAGGTGAACA	T238381	chr3	14266577	14272215	+	MiTranscriptome beta	lncRNA	intergenic	G054748	THCAT267	3	1326						Detected	Detected	Detected	Detected	Not Detected	Not Detected	4.61929	4.62417	4.73708	3.68548	3.66881	3.61083
clstr_43954_2195_13	0.0454351	-3.1549	-1.6576	down	4.31219	5.96979	TGTGGCTTCACAGCTTCCAGTCGAGGATGTTTACAGTCGCTCACTGTCAACAGCAATATA	T306347	chr6	72111089	72113534	.	MiTranscriptome beta	lncRNA	intergenic	G071588	THCAT460	1	2445						Not Detected	Detected	Detected	Detected	Detected	Detected	3.18134	4.98612	4.76911	6.16752	5.87216	5.86969
clstr_61759_600_12	6.155e-06	-3.43618	-1.78081	down	5.63824	7.41905	TGAGGCAGGAATGCCGGGTATAATTATTACATGCTTGTTACCACTATCATGGCTGTTAGG	T170645	chr19	18392822	18394695	+	MiTranscriptome beta	lncRNA	intergenic	G039611	THCAT469	1	1873						Detected	Detected	Detected	Detected	Detected	Detected	5.58719	5.74223	5.5853	7.3736	7.43884	7.44469
clstr_29844_2424_10	0.00344425	-3.2397	-1.69586	down	4.59125	6.28711	TGTCAGCTGTGGGAGCTTTAACACTTGAACCGTCTTTACTGTGGGTCTAGCCTATTCGTT	T261189	chr4	10118676	10122078	+	MiTranscriptome beta	lncRNA	intergenic	G060070	THCAT470	3	3196						Detected	Detected	Detected	Detected	Detected	Detected	4.62137	4.42477	4.72762	5.80974	6.69904	6.35256
clstr_896_13292_8	6.80729e-05	-2.26615	-1.18025	down	4.10952	5.28977	TTTGAAAGTTAGGTAGTCTCAGTTTATGGAGGCTAAGGCGTTTGCACCCAACTTTATTGC	T255263	chr3	178660196	178676271	-	MiTranscriptome beta	lncRNA	intergenic	G058820	THCAT60	1	16075						Detected	Detected	Detected	Detected	Detected	Detected	4.11384	4.20812	4.0066	5.22503	5.2917	5.35257
clstr_1838_5543_3	0.00869077	2.09301	1.06558	up	4.9274	3.86182	TTAACTCAATGATCGTCACGCCGCAACCAAGTGAAACCGAAAGCAACTAAGCGCTCGAAA	T148194	chr17	41432698	41453343	+	MiTranscriptome beta	lncRNA	intergenic	G034419	THCAT616	2	12276						Detected	Detected	Detected	Detected	Not Detected	Detected	5.30374	4.63483	4.84362	3.67832	3.87684	4.03029
clstr_53689_438_16	0.000588148	3.14301	1.65215	up	6.98561	5.33346	TTTAATAGCCTGCCGTCCTGGTGAACACAATCGAGCAAGGCAGTGAAGCAAACATCATTA	ENST00000669120.1	chr2	118182927	118185836	-	GENCODE release 31	lncRNA		ENSG00000226856.7	THORLNC	2	895	100506797					Detected	Detected	Detected	Detected	Detected	Detected	6.93185	6.97638	7.0486	5.00624	5.48956	5.50458
clstr_7033_1366_28	7.88871e-05	2.14752	1.10267	up	8.50013	7.39746	AGATCATAGTAGTGCCGCTGTTGAGTGATAAAGCAACTTGTCATTAAAGATGTGTGTGCA	ENST00000668063.1	chr3	9388800	9394070	-	GENCODE release 31	lncRNA		ENSG00000206573.9	THUMPD3-AS1	2	1781	440944					Detected	Detected	Detected	Detected	Detected	Detected	8.3863	8.58476	8.52933	7.33526	7.42794	7.42917
clstr_100384_953_16	6.51281e-06	2.89	1.53107	up	9.96122	8.43015	ACTGAAGCTGAATCGAACATTCCAATCCTTAGAGGTTCCAGCGAAGATCTTGAAGTCTCC	ENST00000453671.5	chr3	194584011	194590260	+	GENCODE release 31	lncRNA	antisense	ENSG00000231770.6	TMEM44-AS1	4	1119	100507297					Detected	Detected	Detected	Detected	Detected	Detected	9.99045	9.93336	9.95985	8.34089	8.4511	8.49846
clstr_59456_327_15	0.000120156	2.43041	1.2812	up	9.74969	8.46849	GAGTTCTCCAAGCGACAGATTAACAGAGGCTCTTGAAGAATAACTGCGTAATCACGTGTT	TMEM44-AS1:18	chr3	194584014	194596280	+	LNCipedia version 5.2	lncRNA	antisense	TMEM44-AS1	TMEM44-AS1	3	1936	100507297					Detected	Detected	Detected	Detected	Detected	Detected	9.76791	9.88087	9.6003	8.52284	8.42625	8.45639
A_33_P3348011	0.000141718	2.21033	1.14426	up	7.22491	6.08065	GCATTTCTCCGTTACTCTGGAATATCCTGTCACTTCATCTATGTATTAAATCTGATTTTG	NR_002936	chr6	28215338	28218929	-	Refseq	lncRNA			TOB2P1		3592	222699					Detected	Detected	Detected	Detected	Detected	Detected	7.20741	7.28712	7.1802	5.97341	6.04657	6.22197
A_33_P3433388	0.00810968	2.51484	1.33047	up	5.88028	4.54981	TTGAAGGTTCCTCTGTCTCATTTGACTGCCCTACAATTATTAAACTCTTTCTCTACTGCA	NR_122122	chr7	27615974	27627492	+	Refseq	lncRNA			TSL		1327	790953					Detected	Detected	Detected	Detected	Detected	Detected	5.83768	6.01945	5.78371	5.04423	4.14895	4.45627
clstr_5773_2773_12	0.0150579	3.28648	1.71654	up	4.40548	2.68894	TGTTGTTGTTCCTGCAGCACAGGGCATTCTAACCTGCCTAATACTGAAACGAGTACTGTT	TUSC8:10	chr13	44397725	44405973	-	LNCipedia version 5.2	lncRNA	intergenic	TUSC8	TUSC8	2	7547	400128					Detected	Detected	Detected	Detected	Not Detected	Not Detected	4.57996	4.21633	4.42016	3.43692	2.03684	2.59307
clstr_38156_354_10	0.0266027	3.80054	1.9262	up	5.35633	3.43012	AGAAACTGCACTAGGACCTGAATGTAGATCTCAGTCATGTTCCTTACTAACAGCACGTTT	ENST00000609178.1	chr22	50542305	50542906	-	GENCODE release 31	lncRNA	intergenic	ENSG00000272666.1	U62317.1	1	602						Detected	Detected	Detected	Not Detected	Detected	Not Detected	5.31594	5.57248	5.18057	2.35137	4.15715	3.78185
clstr_26132_2861_16	0.000381169	-2.36538	-1.24207	down	5.78299	7.02506	GAGGAAATTGCAGGCCACAGATACAAGTAACCAGCTTAACCACTGGATTGTGCTCTCTCT	ENST00000658843.1	chr6	96199840	96521717	-	GENCODE release 31	lncRNA		ENSG00000233797.2	UFL1-AS1	4	3473	100861530					Detected	Detected	Detected	Detected	Detected	Detected	5.7432	5.74173	5.86404	6.84981	7.01304	7.21234
clstr_36649_545_18	0.000304687	2.24576	1.1672	up	6.4316	5.2644	AGGCCGTATGTAGACATTCTAACTGACAATACTAGCTAAGGTTCCAGCTACTCACCAGCA	ENST00000504032.1	chr4	39528019	39594707	+	GENCODE release 31	lncRNA		ENSG00000249348.1	UGDH-AS1	5	2787	100885776					Detected	Detected	Detected	Detected	Detected	Detected	6.45707	6.47588	6.36185	5.45043	5.18323	5.15955
A_23_P131036	0.000442391	-2.37032	-1.24508	down	6.14133	7.38641	CAGAAGATGGCAATCCAGGCACCAGCGAAGACGTCATCCTTGCCTGAGACTCCCATCAGT	NR_046420	chr19	35667948	35673291	-	Refseq	lncRNA			UPK1A-AS1		813	100862728					Detected	Detected	Detected	Detected	Detected	Detected	6.10703	6.20898	6.10797	7.16361	7.5189	7.47672
clstr_67383_365_26	0.00235004	-2.47914	-1.30984	down	4.48949	5.79933	TTTGCCAAAGGAATATGCCCATGTTACCACCACAATTAAGATGTATTATAGCCGGGCGCG	T146532	chr17	36837369	36839103	+	MiTranscriptome beta	lncRNA	intergenic	G034093	UTAT49	1	1734						Detected	Detected	Detected	Detected	Detected	Detected	4.17486	4.63566	4.65796	5.66735	6.01224	5.71841
clstr_100906_21_14	0.0118949	2.20107	1.13821	up	4.77771	3.63951	TTCAACATGAAGAGTTCTGCTCATCGCCTGTGGCGTGGTCTTCGAAACACCTGAATCAAA	T018933	chr1	143742981	143745823	+	MiTranscriptome beta	lncRNA	intergenic	G004246	UTAT50	3	1112						Detected	Detected	Detected	Not Detected	Detected	Detected	4.67886	4.83453	4.81975	3.13956	3.80036	3.9786
A_21_P0009341	1.34421e-05	2.38183	1.25207	up	9.09664	7.84457	AGGGGATATGGGAGGCAGGGAAGAGGGGTTGTTTCTTTTAATAAATCATCATTGTTAAAA	NR_030732	chr17	60083566	60088467	-	Refseq	lncRNA			WFDC21P		621	645638					Detected	Detected	Detected	Detected	Detected	Detected	9.05973	9.16403	9.06616	7.89791	7.85693	7.77886
clstr_47870_855_12	0.00150337	13.0708	3.70828	up	5.77918	2.0709	AAGTACATACGTGTAACCTGGTATCCTTGCTTGGCAGGGTGATGTTACATTTAGGTACAT	ENST00000649506.1	chrX	113961711	114059289	-	GENCODE release 31	lncRNA		ENSG00000241743.3	XACT	3	2292	105463123					Detected	Detected	Detected	Not Detected	Not Detected	Not Detected	5.8818	5.85578	5.59995	1.20059	2.81734	2.19477
clstr_188473_226_16	0.00126414	3.09472	1.62981	up	5.48091	3.8511	ATCTGACTTCTTGCTTACGTCATAGAACATTACAGGATGCTGTGGACTGAATTGTGTCCC	ENST00000609432.1	chr22	45155539	45156011	-	GENCODE release 31	lncRNA	intergenic	ENSG00000273243.1	Z82243.1	1	473						Detected	Detected	Detected	Detected	Not Detected	Not Detected	5.67019	5.28287	5.48968	3.65863	3.71031	4.18437
clstr_195068_179_18	0.000828477	3.16562	1.66249	up	4.02512	2.36263	AACTTGTTGGGTTAATGCTGGAATAAGCTAAGACCTTGAGGGACTGTTGGAAAGACTCTC	ENST00000635331.1	chrX	87707579	87750883	-	GENCODE release 31	lncRNA	intergenic	ENSG00000282914.1	Z83818.2	3	433						Detected	Detected	Detected	Not Detected	Not Detected	Not Detected	4.09549	3.75726	4.22261	2.34473	2.16349	2.57967
clstr_194417_142_44	0.000307746	2.33162	1.22134	up	8.09294	6.8716	CAGGCTTTGTGTTCACGTGTTGAAATCCTAACTCCAAATATGATGATAGGAGGAGATGGG	ENST00000600941.1	chr19	48262900	48271283	-	GENCODE release 31	lncRNA	antisense	ENSG00000268186.1	ZNF114-AS1	3	437	105372429					Detected	Detected	Detected	Detected	Detected	Detected	8.23828	8.11317	7.92737	6.97583	6.83399	6.80498
A_22_P00020375	0.000736048	-2.83117	-1.5014	down	5.30018	6.80158	CTAAGCAGTGAGTGGTATTCTGAAGACTTTGAAGGAGGAGCTATTTCTGAAAATAAATTT	NR_103448	chr6	28161761	28169595	+	Refseq	lncRNA			ZNF192P1		1652	651302					Detected	Detected	Detected	Detected	Detected	Detected	5.5002	5.24359	5.15675	6.55975	6.96735	6.87764
A_33_P3221458	3.02426e-06	-2.79235	-1.48148	down	9.98402	11.4655	CATCAGGTGTGATTCACAAGTGAGCTTGTAGTAGTTATTAAGGAGTCAATAAAGATATGA	NR_002722	chr6	27357823	27371525	-	Refseq	lncRNA			ZNF204P		4029	7754					Detected	Detected	Detected	Detected	Detected	Detected	9.90788	10.0292	10.015	11.4459	11.4761	11.4745
clstr_59572_598_9	0.00248909	-3.7156	-1.8936	down	3.33593	5.22953	AAACTACAACGGGACTCTTCAAATTCACGGTCGGCGCAATCTGTATGTAATTGTATTGCA	ENST00000458063.1	chr10	43628817	43674703	+	GENCODE release 31	lncRNA	antisense	ENSG00000223910.1	ZNF32-AS3	5	1932	414201					Not Detected	Not Detected	Detected	Detected	Detected	Detected	3.22968	2.92447	3.85364	5.144	5.20035	5.34422
clstr_966_492_9	0.0255129	-2.05526	-1.03932	down	3.69078	4.7301	AAGCATGATCAGTTTGAAACGTCAGTAAGACCACAAAGCGTAGTGCCATATACTCAACCT	ZNF460-AS1:18	chr19	57264717	57280304	-	LNCipedia version 5.2	lncRNA	antisense	ZNF460-AS1	ZNF460-AS1	1	15588	105372476					Detected	Detected	Detected	Detected	Detected	Detected	3.43356	3.94968	3.68911	4.21537	4.92962	5.04533
clstr_15301_1778_12	0.0303349	-3.65558	-1.8701	down	2.55197	4.42207	TCTAAGTAGGTGGAGGCTACACAAGAGTATAAGTACTAGGAGGCAGGGATCATTCAGGGT	ZNF582-AS1:39	chr19	56393679	56398394	+	LNCipedia version 5.2	lncRNA	intronic	ZNF582-AS1	ZNF582-AS1	1	4716	386758					Not Detected	Not Detected	Detected	Detected	Detected	Detected	2.17802	1.81878	3.65911	4.35491	4.32598	4.58531
clstr_100001_526_22	5.63096e-06	5.5517	2.47293	up	9.75229	7.27936	AGAGGCCACCTGGATTGTGCCTAATGTGTTTGAGCATCGCTTAGGAGAAGTCTTCTATTT	NONHSAT198707.1	chr4	73869455	73871224	+	NONCODEv5	lncRNA	intergenic	NONHSAG038187.2		3	1125						Detected	Detected	Detected	Detected	Detected	Detected	9.64069	9.82147	9.79472	7.18235	7.36325	7.29248
clstr_100201_118_15	0.00760232	-2.64175	-1.4015	down	3.40319	4.80469	TCACTCTCAGCTGAACCTAATGCTAACAATGGTCCGGCCACTAAAGATCAAATTCCTGCA	lnc-SAP130-3:1	chr2	128258854	128259975	-	LNCipedia version 5.2	lncRNA	intronic	lnc-SAP130-3		1	1122						Not Detected	Not Detected	Detected	Detected	Detected	Detected	2.95151	3.46076	3.7973	4.67915	4.6564	5.07851
clstr_100213_384_20	0.00218029	-2.17352	-1.12003	down	5.62962	6.74966	GGATGGAAGAGCAATTTACAAACCCAAAGCATTGTGCAAGGCAGGGCATAATTGGGTAGG	lnc-LDLRAP1-1:3	chr1	25585220	25591217	+	LNCipedia version 5.2	lncRNA	intergenic	lnc-LDLRAP1-1		2	1122						Detected	Detected	Detected	Detected	Detected	Detected	5.58514	5.86347	5.44026	6.60841	6.94422	6.69634
clstr_100224_964_22	7.79801e-05	-3.99912	-1.99968	down	5.99908	7.99876	TCTGAAATCTGAAGACCTCGAGCAGATGATGCCAACCTCTGGAGCAATGTTGCTTAGGAT	NONHSAT172829.1	chr16	28938051	28939335	+	NONCODEv5	lncRNA	intergenic	NONHSAG071582.1		2	1122						Detected	Detected	Detected	Detected	Detected	Detected	5.9045	6.06226	6.03049	7.77745	8.11817	8.10067
clstr_100411_80_8	0.000246467	-2.24985	-1.16983	down	7.38895	8.55877	ACCAAGTATAATAACAGAAAGCCGCTCTACTCATCGACTGGAACATGCCTTATATAAACC	lnc-ASAH1-1:1	chr8	18088569	18089687	-	LNCipedia version 5.2	lncRNA	intergenic	lnc-ASAH1-1		1	1119						Detected	Detected	Detected	Detected	Detected	Detected	7.4764	7.47847	7.21197	8.52549	8.52477	8.62606
clstr_100544_1039_72	0.000392034	-2.83329	-1.50248	down	11.3435	12.846	ACACACCACATATACACCACACACACACCACACACACACACGCGTCTGCAGTAAGAATTT	lnc-ISOC2-3:1	chr19	55434227	55435544	-	LNCipedia version 5.2	lncRNA	intronic	lnc-ISOC2-3		2	1117						Detected	Detected	Detected	Detected	Detected	Detected	11.5753	11.1587	11.2965	12.8806	12.7271	12.9303
clstr_100553_315_6	0.000788763	-2.42288	-1.27673	down	5.57156	6.84829	CCCAGTATCCGAGTTGAGATGCGATTTATTTGTGGATTTGTAGACTGCCTGTTGCGCATT	lnc-FAM174B-10:1	chr15	92881224	92882340	-	LNCipedia version 5.2	lncRNA	intergenic	lnc-FAM174B-10		1	1117						Detected	Detected	Detected	Detected	Detected	Detected	5.70964	5.44513	5.55991	6.61922	6.99944	6.9262
clstr_100619_281_30	0.03654	2.52241	1.3348	up	4.32967	2.99486	TTACTGAGACACTAGGAATGCTGTGAACTGAGAAAGTTTGGGACCTTTGGCATAACTAAA	lnc-AGR3-1:11	chr7	17285899	17299320	-	LNCipedia version 5.2	lncRNA	antisense	lnc-AGR3-1		4	1116						Detected	Detected	Detected	Detected	Not Detected	Not Detected	4.06902	4.69878	4.2212	3.53153	2.24127	3.21178
clstr_100650_731_20	0.000992714	4.2231	2.0783	up	7.28359	5.20528	CAGAGCTACTCACACCATAAAGATGGAATTCTGCCAGATCTGAATCATAGAATAACACCA	MSTRG.51226.3	chr5	33010669	33013039	-	RefLnc 2017	lncRNA	intergenic	MSTRG.51226		2	1116						Detected	Detected	Detected	Detected	Detected	Detected	7.10165	7.46208	7.28703	4.78681	5.31307	5.51597
clstr_100687_308_24	0.000185875	-2.22893	-1.15635	down	6.51656	7.67292	AACAAGAGTCTTATCTGGATTAGATCCTGGGAATTGAGAAGCTTCAGCAGGGCTTCCGCT	lnc-ART5-1:4	chr11	3499191	3581100	-	LNCipedia version 5.2	lncRNA	intergenic	lnc-ART5-1		4	1115						Detected	Detected	Detected	Detected	Detected	Detected	6.57708	6.54721	6.4254	7.54195	7.67985	7.79695
clstr_100753_152_22	0.0360821	2.13846	1.09657	up	3.92723	2.83065	TTTAGAAATATCTGTCTGGTAGCCATGTGCAGGTTGGTTGGAAAGGGAGGCATCAGACAG	lnc-NDC80-1:3	chr18	2350557	2371128	+	LNCipedia version 5.2	lncRNA	intergenic	lnc-NDC80-1		6	1114						Detected	Detected	Detected	Not Detected	Not Detected	Not Detected	3.97528	3.80093	4.00547	2.53705	3.52296	2.43195
clstr_10075_71_12	0.000510098	2.30858	1.20701	up	4.38974	3.18273	TTATTTGAAGATACACCCGTTTCCAGTGAAGGCCTTAAAGTGGTTCAAATATCCGCTTGC	NONHSAT197296.1	chr3	90443576	90449393	.	NONCODEv5	lncRNA	intergenic	NONHSAG086477.1		1	5817						Detected	Detected	Detected	Not Detected	Not Detected	Not Detected	4.53442	4.30471	4.33008	2.99781	3.28338	3.267
clstr_100774_667_11	0.00124963	2.2635	1.17855	up	4.64879	3.47024	TTTCAAGTTCTGTATGGGCATTGGTCCTGGCACAAGTGCATTATCGTAAGCTGTGGACTT	NONHSAT195846.1	chr3	66428145	66438049	-	NONCODEv5	lncRNA	intergenic	NONHSAG085562.1		2	1114						Detected	Detected	Detected	Detected	Not Detected	Not Detected	4.82027	4.47604	4.65008	3.56347	3.25925	3.588
clstr_100789_943_12	9.36349e-05	-2.51358	-1.32974	down	6.0984	7.42814	GAACTTAGCACCTGTATGTCACTATTGGTTCAAACATGTGTCTTTCGTATGCTCTCCACG	MSTRG.44827.1	chr3	125782271	125784260	-	RefLnc 2017	lncRNA	intergenic	MSTRG.44827		2	1114						Detected	Detected	Detected	Detected	Detected	Detected	6.06156	6.09427	6.13937	7.26604	7.51036	7.50802
clstr_100836_317_16	0.000513966	-2.89904	-1.53557	down	2.63667	4.17224	AGTTAAGCACACCTCCAAACCTACAGGTGAGGCACTAAGCTCTGTGGTTTCCAAATCATC	lnc-ATP1A1-1:2	chr1	116556236	116557348	+	LNCipedia version 5.2	lncRNA	antisense	lnc-ATP1A1-1		1	1113						Not Detected	Not Detected	Not Detected	Detected	Detected	Detected	2.62263	2.51754	2.76984	4.31679	3.91071	4.28923
clstr_100843_113_15	0.000412981	-4.81567	-2.26774	down	4.31522	6.58296	AGAATGCCATCAGGATTCCCAATGGAGTAGGGACAGATGTTGACCATTAGTCACCTTGGT	NONHSAT218571.1	chr8	94072891	94074004	.	NONCODEv5	lncRNA	intergenic	NONHSAG100612.1		1	1113						Detected	Detected	Detected	Detected	Detected	Detected	4.25045	4.23391	4.4613	6.26341	6.54532	6.94014
clstr_100899_976_16	0.021607	-2.40809	-1.26789	down	4.8729	6.14079	CTCTCATAAGCATGCGTGTGGTAGCATTTAGCGTCCACCCAGGCAATCTAGATTAATCTC	lnc-HLX-2:1	chr1	220881617	220904050	+	LNCipedia version 5.2	lncRNA	sense-overlapping	lnc-HLX-2		7	1112						Detected	Detected	Detected	Detected	Detected	Detected	4.70305	5.03731	4.87834	6.8024	5.8736	5.74638
clstr_101352_93_6	0.011153	-2.1824	-1.12591	down	4.07747	5.20338	AAACAATGTCAACACTCGTTTATCTACCATGGACAGATGCGGTGCCATCATGATCCACCC	NONHSAT203352.1	chr5	142912823	142932682	+	NONCODEv5	lncRNA	intergenic	NONHSAG041809.2		2	1106						Detected	Detected	Detected	Detected	Detected	Detected	3.99876	4.43892	3.79472	5.07763	5.00005	5.53246
clstr_101508_930_14	0.00106732	-2.31269	-1.20957	down	7.82662	9.03619	GGGAGGCGTGTGTTTCATACTAAGTGACTTGTACTGAATTGTAATAGCTTTGAGCATCCA	NONHSAT211275.1	chr6	148121721	148122825	+	NONCODEv5	lncRNA	intergenic	NONHSAG095860.1		1	1104						Detected	Detected	Detected	Detected	Detected	Detected	7.99893	7.67783	7.80309	8.87414	8.99324	9.24118
clstr_101685_967_19	3.78925e-05	3.60242	1.84897	up	9.14851	7.29954	CCCGGGCAAAGCGCAGCGGATAAACACAAGTGACATCTTATGAAACCTAAGTTCATGTGA	NONHSAT148322.1	chr1	8154041	8155142	+	NONCODEv5	lncRNA	intergenic	NONHSAG056103.1		1	1101						Detected	Detected	Detected	Detected	Detected	Detected	9.09187	9.27928	9.07437	7.19686	7.2789	7.42286
clstr_102167_984_11	0.000476027	2.1659	1.11497	up	6.57305	5.45809	ACATAACAACCTTCAGAGTGTTCATTGGCAACGAGGAGATGCTGCTTGTTCGGCGGAATA	NONHSAT183137.1	chr2	176136338	176139663	+	NONCODEv5	lncRNA	intergenic	NONHSAG029905.2		3	1095						Detected	Detected	Detected	Detected	Detected	Detected	6.66986	6.44401	6.60529	5.29195	5.5409	5.54141
clstr_102246_347_22	5.58966e-05	-2.12174	-1.08525	down	9.57769	10.6629	TTCAAACAGGCTGGTGAATTACCAGATCTCCGTCAAGTGCAGTAACCAGTTCAAGTTGGA	NONHSAT204281.1	chr5	70193491	70290240	-	NONCODEv5	lncRNA	intergenic	NONHSAG040620.2		9	1094						Detected	Detected	Detected	Detected	Detected	Detected	9.69027	9.5011	9.54171	10.6817	10.6269	10.6803
clstr_102252_979_30	4.0176e-06	5.97079	2.57792	up	11.8363	9.25833	GCTGCCTGGACTTTATCCTGAATAATATGGCTGTTATCATGGGTATAGTGTTACTATGAG	NONHSAT192976.1	chr22	45134290	45163666	-	NONCODEv5	lncRNA	intergenic	NONHSAG034128.3		5	1094						Detected	Detected	Detected	Detected	Detected	Detected	11.8698	11.9406	11.6984	9.24634	9.2916	9.23706
clstr_102255_550_7	1.7415e-06	2.72227	1.44481	up	8.77098	7.32617	GAATTCCATGGCGACCACAGGTAACTCTGTGCACAGACCAAGGTAAGAAACGTTGCTATT	MSTRG.55280.1	chr6	27178320	27179413	.	RefLnc 2017	lncRNA	intergenic	MSTRG.55280		1	1094						Detected	Detected	Detected	Detected	Detected	Detected	8.78053	8.80504	8.72738	7.37197	7.31848	7.28807
clstr_102283_973_12	0.00152178	-2.27945	-1.18869	down	6.25655	7.44523	GGGACCAGAGTTCAGTTTAGGTAGGCCAGTGAGTGACATTTGATGGTTAGAATTCCTACG	lnc-TCP11-2:10	chr6	35258327	35259419	-	LNCipedia version 5.2	lncRNA	antisense	lnc-TCP11-2		1	1093						Detected	Detected	Detected	Detected	Detected	Detected	6.15606	6.28411	6.32947	7.51245	7.16708	7.65617
clstr_102438_125_4	0.00265984	-2.36013	-1.23887	down	4.2832	5.52207	AAACACACATGGTCGGACGCATGCACAGCACGCCTAGAAGCGGATCAAGAAGTAATTATA	NONHSAT199945.1	chr4	52860724	52862167	-	NONCODEv5	lncRNA	intergenic	NONHSAG037941.3		2	1091						Detected	Detected	Detected	Detected	Detected	Detected	4.5421	4.17993	4.12757	5.26001	5.69499	5.61121
clstr_102503_575_22	0.000152787	-3.31187	-1.72765	down	9.121	10.8486	GGAAGAAAGCTGAAGAGTGCTAGGGCAAGAGAGGAACTACGTCCAGAACAATTCATAATT	lnc-PDE4B-1:4	chr1	66416541	66440019	+	LNCipedia version 5.2	lncRNA	intergenic	lnc-PDE4B-1		3	1090						Detected	Detected	Detected	Detected	Detected	Detected	9.11441	9.31492	8.93366	10.7868	10.7977	10.9615
clstr_102642_195_14	1.73483e-06	2.02131	1.01529	up	11.6425	10.6272	AACCTCTTTGAACACAATTGTAACACCTTCAGCAACGAAGTGGCACAGTTCCTGACTGGG	lnc-PMM1-2:1	chr22	41602001	41604225	-	LNCipedia version 5.2	lncRNA	intronic	lnc-PMM1-2		3	1088						Detected	Detected	Detected	Detected	Detected	Detected	11.6265	11.6786	11.6224	10.6468	10.6373	10.5975
clstr_102645_925_4	0.00135597	-2.08046	-1.0569	down	5.9471	7.004	TTTAAACTGCCTCGGTAGTACGGTAAGACTTCATTAGCGCTAGGTCCATGCCTGTTTGTG	lnc-AMPD3-53:1	chr11	10541331	10542418	+	LNCipedia version 5.2	lncRNA	intergenic	lnc-AMPD3-53		1	1088						Detected	Detected	Detected	Detected	Detected	Detected	5.74939	6.07433	6.01758	6.98499	6.86306	7.16395
clstr_102650_550_14	0.00798994	-2.06902	-1.04895	down	6.34611	7.39506	TCATCCTTAATCCAGCCTCCGACTTGGAGTTTCAACACATGGACTCTGGGCAATATGGTT	lnc-POLR2B-1:16	chr4	56949123	56950210	+	LNCipedia version 5.2	lncRNA	intronic	lnc-POLR2B-1		1	1088						Detected	Detected	Detected	Detected	Detected	Detected	6.58437	6.02711	6.42685	7.15411	7.41119	7.61988
clstr_102730_900_24	6.50092e-06	2.33306	1.22222	up	10.7752	9.55297	GACACCAGCAGCTTAATAGATCCAGACACTTCATTAAGTGAATTGCGGGAATCTTTGTCT	NONHSAT195578.1	chr3	37083667	37176304	-	NONCODEv5	lncRNA	intergenic	NONHSAG034763.2		7	1087						Detected	Detected	Detected	Detected	Detected	Detected	10.7561	10.732	10.8375	9.51612	9.59603	9.54675
clstr_102781_226_6	0.0047442	-2.33407	-1.22285	down	4.30572	5.52857	AATATTCCGTGGACACACATTTGCTCCGCACGCGCTGTCTGCAATGTAATTCGACAAGTT	lnc-ATP6V1C2-6:1	chr2	10812999	10814084	+	LNCipedia version 5.2	lncRNA	antisense	lnc-ATP6V1C2-6		1	1086						Detected	Detected	Detected	Detected	Detected	Detected	4.03551	4.16292	4.71873	5.44613	5.61451	5.52506
clstr_102812_773_20	0.000198847	7.55174	2.91681	up	5.90731	2.9905	CAGGAATGCAATAATCAAGATGATCCAGAATGAGAAGGAAGCGGAAGACAAGGCTCAGTG	MSTRG.22507.5	chr15	74206242	74221615	+	RefLnc 2017	lncRNA	intergenic	MSTRG.22507		5	15374						Detected	Detected	Detected	Not Detected	Not Detected	Not Detected	5.83322	6.13914	5.74958	2.73573	3.36092	2.87485
clstr_102945_806_6	0.00205389	-2.87008	-1.52109	down	6.02191	7.543	AGTAATAGACTCGATGTAGCAGAGAAACTGGAGCCATCATACGCTACTAGAGGGAATACA	lnc-TMCC1-7:1	chr3	129569189	129571204	-	LNCipedia version 5.2	lncRNA	intronic	lnc-TMCC1-7		3	1084						Detected	Detected	Detected	Detected	Detected	Detected	5.84909	5.7932	6.42345	7.40105	7.6126	7.61536
clstr_102946_478_10	0.015406	3.41477	1.77179	up	4.23246	2.46067	TGGGTTACTTCATCCCGGAGCAATTCAGACCAATTCCGTTTCCGAAGGAATGAGCGAATT	lnc-FOXD4L5-26:1	chr9	63815623	63817321	-	LNCipedia version 5.2	lncRNA	intergenic	lnc-FOXD4L5-26		2	1084						Detected	Detected	Detected	Not Detected	Not Detected	Not Detected	4.69801	4.13326	3.86611	1.90428	2.33882	3.13892
clstr_102966_804_11	0.00455243	3.73796	1.90225	up	6.47559	4.57334	AGCTACGTGTGGCTACTGAGTACGGGAAATGTGCTAGTCAGAATTGAGATGTTGTCAGTA	NONHSAT218809.1	chr8	126747774	126748858	.	NONCODEv5	lncRNA	intergenic	NONHSAG100850.1		1	1084						Detected	Detected	Detected	Detected	Detected	Detected	6.5217	6.15522	6.74986	4.02392	4.96041	4.73569
clstr_103167_735_24	4.71526e-05	2.62386	1.39169	up	9.60566	8.21397	CAGTGTTTCTCTTGTATGCAACATATTGCTGAACCTTAAGGAAGAAACTCAACCCAGGAA	lnc-S100A16-3:1	chr1	153589227	153590307	-	LNCipedia version 5.2	lncRNA	intergenic	lnc-S100A16-3		1	1081						Detected	Detected	Detected	Detected	Detected	Detected	9.53908	9.66296	9.61494	8.10991	8.33249	8.1995
clstr_103409_633_12	0.0353745	-2.3523	-1.23407	down	3.51879	4.75286	ATAAGAAAGCATCCAGTTTCTTCGGTCTCTGACGTTGTTGTCTGCACAAGAGAGTTAAGG	MSTRG.27648.4	chr17	50158119	50167932	-	RefLnc 2017	lncRNA	intergenic	MSTRG.27648		3	1078						Detected	Detected	Not Detected	Detected	Detected	Detected	3.56338	4.17343	2.81957	4.69261	4.70837	4.8576
clstr_10344_5602_40	0.00050839	2.47374	1.30669	up	8.87369	7.56699	GTGGCAACAAGAATGCAAGTGGAGGGTATTATGTTAGGTGAAATAAACCTGGCATAGAAA	lnc-RGPD1-7:1	chr2	87362567	87368310	+	LNCipedia version 5.2	lncRNA	intergenic	lnc-RGPD1-7		1	5744						Detected	Detected	Detected	Detected	Detected	Detected	8.95836	8.70621	8.95649	7.44976	7.4941	7.75712
clstr_103465_946_20	0.0053823	2.55131	1.35124	up	4.99818	3.64694	TGATTAAGCAAATGGATTTAATCTTAACAACAGGTGGATCTGGGTAAAGGACCATCTGGG	lnc-COTL1-4:1	chr16	84727485	84730569	-	LNCipedia version 5.2	lncRNA	antisense	lnc-COTL1-4		4	1077						Detected	Detected	Detected	Not Detected	Not Detected	Not Detected	4.90697	4.89159	5.19599	3.21434	3.75219	3.97429
clstr_103615_874_12	0.00012875	-2.31455	-1.21073	down	8.18008	9.39081	GTCTGAGAACTAAGTGCTCACACGGAACATAGGATCTCTATCCACAGAAGAAAGAGTTAG	lnc-SLC45A1-5:1	chr1	8189824	8192770	+	LNCipedia version 5.2	lncRNA	intergenic	lnc-SLC45A1-5		4	1075						Detected	Detected	Detected	Detected	Detected	Detected	8.25084	8.17209	8.11729	9.24427	9.47294	9.45521
clstr_103688_18_14	0.00558613	2.44306	1.28869	up	5.23061	3.94192	GGGTCCTTAAGGCATCATTCAGGGTCTACCTTTAAGCGACTCCAGCTCTTGAACTTAATG	lnc-DTNBP1-14:1	chr6	16363081	16364154	-	LNCipedia version 5.2	lncRNA	intronic	lnc-DTNBP1-14		1	1074						Detected	Detected	Detected	Detected	Detected	Detected	5.5672	4.94179	5.18285	3.69746	4.22152	3.90678
clstr_103775_111_13	0.0264125	2.07646	1.05413	up	4.07274	3.01861	ATTTAGGGCTCTGCTCATGAATGTCGCCTGCTTAGACAGGTCTTGACCACCCTATCTATA	NONHSAT215115.1	chr7	131869618	131870691	.	NONCODEv5	lncRNA	intergenic	NONHSAG098384.1		1	1073						Detected	Detected	Detected	Not Detected	Not Detected	Not Detected	4.28964	4.0288	3.89977	3.27985	3.32603	2.44996
clstr_103830_941_20	0.000431223	2.1105	1.07759	up	6.81258	5.73499	GCTGCTTGATTACATTATTTAATGCATTCATAAAGAGGCACATGCAGTACTGTACCACCG	NONHSAT220372.1	chr9	135907832	135915809	+	NONCODEv5	lncRNA	intergenic	NONHSAG053779.3		3	1072						Detected	Detected	Detected	Detected	Detected	Detected	6.79639	6.81948	6.82186	5.64237	5.93544	5.62717
clstr_103851_710_26	0.000161312	-2.02034	-1.0146	down	8.09636	9.11096	AATATGCTGTCCCAGAAGAGATGATTGGACACTCTCAAGCGTGGTGCTGGACTTTGTCAT	MSTRG.545.1	chr1	16514303	16668051	+	RefLnc 2017	lncRNA	intergenic	MSTRG.545		2	153749						Detected	Detected	Detected	Detected	Detected	Detected	8.20746	8.12416	7.95744	9.10687	9.10434	9.12165
clstr_104218_158_20	0.000316701	2.04416	1.03151	up	7.64706	6.61555	AAAGCCATAGTTATGTATTTGGAAACTAAGCAGTTCCTATTAAGATGCTGTTGCTGGCCG	lnc-DCDC1-5:5	chr11	31452198	31509563	-	LNCipedia version 5.2	lncRNA	intronic	lnc-DCDC1-5		3	1067						Detected	Detected	Detected	Detected	Detected	Detected	7.63448	7.73628	7.57041	6.46924	6.66198	6.71543
clstr_104309_739_21	0.000397066	2.25581	1.17365	up	6.05882	4.88517	ATCTTCAAGGCTCACTCAGGGTTGCTGGCAGAATTCAGTCCCTTGACTTTATAGGACTCA	NONHSAT181134.1	chr2	1163387	1220054	+	NONCODEv5	lncRNA	intergenic	NONHSAG109692.1		6	1066						Detected	Detected	Detected	Detected	Detected	Detected	6.13417	6.1402	5.90209	4.77741	4.85298	5.02514
clstr_104314_891_17	0.000206431	-3.18684	-1.67213	down	3.68902	5.36115	TGGGAGTAACTGCTCATGGGTACTGGGCTTCTTTGTCAGGTTATGGAAATGTTCTAAACT	MSTRG.9254.1	chr10	123406453	123407518	+	RefLnc 2017	lncRNA	intergenic	MSTRG.9254		1	1066						Detected	Detected	Detected	Detected	Detected	Detected	3.54824	3.70997	3.80886	5.15612	5.5003	5.42703
clstr_104359_627_20	0.00533867	2.20878	1.14325	up	5.67613	4.53289	ATATTGCTATGAACCTTCTTGCATATGTCTCTTGGTGGGCATAAGCCCTCATTTCTGTTG	lnc-RRM1-5:1	chr11	4075048	4076499	+	LNCipedia version 5.2	lncRNA	intronic	lnc-RRM1-5		2	1065						Detected	Detected	Detected	Detected	Detected	Detected	5.57005	5.64228	5.81607	4.1565	4.80782	4.63434
clstr_104546_76_8	0.000181095	-3.19407	-1.6754	down	5.05752	6.73292	TCTCACAAACGTTTACTATAGTAAAGGAGAGCTATGCGAGTCAGGCACCGTCTCTCTGAG	MSTRG.13014.1	chr11	134851996	134853058	.	RefLnc 2017	lncRNA	intergenic	MSTRG.13014		1	1063						Detected	Detected	Detected	Detected	Detected	Detected	5.02227	4.97281	5.17748	6.52205	6.78967	6.88704
clstr_104667_487_18	0.000355058	-2.73037	-1.4491	down	3.51995	4.96905	AAACGGGCAGATCCAAATGGCTTATAACCAATAGGCTAAACCCAAGATGCATTTGATTCA	NONHSAT214361.1	chr7	12695387	12696448	.	NONCODEv5	lncRNA	intergenic	NONHSAG097630.1		1	1061						Detected	Detected	Detected	Detected	Detected	Detected	3.3944	3.64834	3.5171	4.90881	4.82342	5.1749
clstr_104743_519_17	0.00141801	9.60045	3.2631	up	6.70172	3.43861	GAATGGACCACAAACGAATCACACTTACCAGAGAGACTGAATAGATTGATAGAATCTGAC	lnc-CAB39L-8:4	chr13	48912258	48913317	-	LNCipedia version 5.2	lncRNA	intergenic	lnc-CAB39L-8		1	1060						Detected	Detected	Detected	Not Detected	Not Detected	Not Detected	6.72084	6.68491	6.6994	2.69511	3.49011	4.13062
clstr_104749_694_15	0.00251596	-3.6324	-1.86092	down	2.63696	4.49788	GCAATGATTGTCACAATGCCTTTGGTAATGCTAGAACTGTTGCAAATCATTGGAGAATCC	lnc-ZNF320-2:5	chr19	52861807	52862866	-	LNCipedia version 5.2	lncRNA	intronic	lnc-ZNF320-2		1	1060						Not Detected	Not Detected	Not Detected	Detected	Detected	Detected	2.71429	2.99337	2.20322	4.31153	4.79508	4.38704
clstr_104904_141_16	0.000102474	-2.01647	-1.01183	down	5.06292	6.07475	TTTGCTGTTGTTGTCCACAGAAGGATAACAACAGCCTTTCAAGATCCTCCAATAGCCTAA	lnc-SPC24-1:1	chr19	11088240	11089297	-	LNCipedia version 5.2	lncRNA	bidirectional	lnc-SPC24-1		1	1058						Detected	Detected	Detected	Detected	Detected	Detected	4.97281	5.05242	5.16353	6.01836	6.13914	6.06676
clstr_105076_844_8	0.00301092	-4.56568	-2.19083	down	2.37428	4.56511	CAGTTTACTTGCTGAGCGCTTACAGAGTGTTCAGTGCGGTTTAAACCCATTCACTCCTCT	NONHSAT176825.1	chr17	17839054	17840110	.	NONCODEv5	lncRNA	intergenic	NONHSAG074053.1		1	1056						Not Detected	Not Detected	Not Detected	Detected	Detected	Detected	2.49483	2.72077	1.90725	4.1228	4.94548	4.62705
clstr_105110_607_10	0.000382013	3.45978	1.79068	up	11.7185	9.92785	TAACTGTAGCTTCAGCGCGTGCCAAGCAGTTGACTTAATAGGATCATCTTGTGAATTTGT	MSTRG.37971.6	chr2	238243949	238301337	-	RefLnc 2017	lncRNA	intergenic	MSTRG.37971		2	1056						Detected	Detected	Detected	Detected	Detected	Detected	11.6955	11.6794	11.7807	9.61664	10.1405	10.0264
clstr_105347_289_14	0.0155022	2.06512	1.04622	up	7.27378	6.22756	CTTCTGGGAATCACAATCTGAACCAGCTCCACGTTTCTGACTAGATTCTTCTGAGTCTAG	NONHSAT223606.1	chrX	140839880	141084262	-	NONCODEv5	lncRNA	intergenic	NONHSAG103911.1		4	1053						Detected	Detected	Detected	Detected	Detected	Detected	7.14237	7.33639	7.34259	6.70021	5.8502	6.13227
clstr_105354_315_24	0.00742411	-2.00778	-1.0056	down	6.11227	7.11788	TGGGAGAAAGGAGTAATTTGAAATCTGAATTGTTCAGCTGCCGTCACACACATTATGGCT	MSTRG.58016.1	chr6	147639646	147640698	.	RefLnc 2017	lncRNA	intergenic	MSTRG.58016		1	1053						Detected	Detected	Detected	Detected	Detected	Detected	6.21385	5.92615	6.19682	6.84302	7.06031	7.45031
clstr_105426_831_15	0.0121484	-2.90219	-1.53714	down	2.87787	4.41502	AGAACCTCTATGACTGGTAGCATTGTTTAGCTGTCAATATCAACCCAACTGTCTCTTGGC	NONHSAT187771.1	chr2	172630911	172631963	.	NONCODEv5	lncRNA	intergenic	NONHSAG080737.1		1	1052						Not Detected	Not Detected	Not Detected	Detected	Detected	Detected	2.50622	2.85124	3.27615	3.89665	4.51869	4.82972
clstr_105438_479_9	0.012921	-4.41697	-2.14306	down	1.96877	4.11183	ACATTGACATAGTGACTTGCCGCAGCTTCAGCGACCTTATTAGAGCAGCTTAGCCTTAGT	MSTRG.31501.1	chr19	32972823	33072810	+	RefLnc 2017	lncRNA	intergenic	MSTRG.31501		3	99988						Not Detected	Not Detected	Not Detected	Detected	Detected	Detected	2.07442	2.69154	1.14035	3.89971	3.88471	4.55106
clstr_105567_541_10	0.000820901	-3.97959	-1.99262	down	4.69505	6.68767	CTAAGATAGTTCTCGTTTGCTGGTTGTAGTGGATACACTAATTTCATTCCTTTGTCGAGG	lnc-FDX1-2:1	chr11	110479326	110481071	+	LNCipedia version 5.2	lncRNA	intergenic	lnc-FDX1-2		2	1050						Detected	Detected	Detected	Detected	Detected	Detected	4.85635	4.30354	4.92526	6.50147	6.72771	6.83383
clstr_105597_474_11	0.00551846	-2.22079	-1.15107	down	3.78719	4.93826	GCAATTTCACTGCTAGCCATAGAAGGGCCATCTTTCACATTGGTGATAGTTGTCATGGGA	NONHSAT218900.1	chr8	129708094	129709144	.	NONCODEv5	lncRNA	intergenic	NONHSAG100941.1		1	1050						Detected	Detected	Detected	Detected	Detected	Detected	4.01661	3.74992	3.59505	4.59578	5.08624	5.13278
clstr_105738_444_8	0.00317915	-3.07509	-1.62063	down	4.33097	5.9516	TAAGCTGACTGTGACCACGTTAAATTAAGGATTCATAGGAAGGAAGGCGGTGTCGAAGCC	lnc-EMP3-1:1	chr19	48321341	48323204	+	LNCipedia version 5.2	lncRNA	intronic	lnc-EMP3-1		2	1048						Detected	Detected	Detected	Detected	Detected	Detected	4.54942	4.54395	3.89954	5.71793	6.19408	5.94278
clstr_105746_94_10	0.000280899	-4.9388	-2.30416	down	2.56416	4.86832	ACTCTTGGTAGATTGTAAGCATAGCGCACCAAAGGGAATCCTCTACTCTGGTAGAAGCAG	NONHSAT158950.1	chr11	27367721	27369146	+	NONCODEv5	lncRNA	intergenic	NONHSAG062717.1		4	1048						Not Detected	Not Detected	Not Detected	Detected	Detected	Detected	2.44613	2.80347	2.44287	4.56631	5.00685	5.03179
clstr_105848_23_11	0.00906953	2.46217	1.29993	up	4.37037	3.07045	GTGATTTCAGTAACTTAGTATTTCAGTAACTGGCGCTCACAGGCAAATGCGTAATGGATT	NONHSAT149702.1	chr1	143824976	143826023	+	NONCODEv5	lncRNA	intergenic	NONHSAG002805.2		1	1047						Detected	Detected	Detected	Detected	Not Detected	Not Detected	4.41642	4.23605	4.45865	3.32183	2.5389	3.35061
clstr_105940_650_15	0.000281822	2.0321	1.02297	up	4.8486	3.82562	CCATTCATCCTTCCGTATCACTACTCAGAACCAAGTACCTCTGCTTCTAAACTACATCAG	MSTRG.13521.1	chr12	16058062	16231584	+	RefLnc 2017	lncRNA	intergenic	MSTRG.13521		4	173523						Detected	Detected	Detected	Detected	Not Detected	Not Detected	4.89078	4.82739	4.82762	3.96874	3.82702	3.68111
clstr_106022_637_12	0.0262788	2.97445	1.57262	up	4.48626	2.91364	CACTTGAGCCTCTTCCACATTACTAACACTATTCATTACGTCTCAGCAAAGGTATTTCAC	NONHSAT178930.1	chr18	30096008	30097053	.	NONCODEv5	lncRNA	intergenic	NONHSAG075523.1		1	1045						Detected	Detected	Detected	Not Detected	Not Detected	Not Detected	4.38893	4.53733	4.53253	2.97973	2.09551	3.66569
clstr_106193_717_3	0.011445	-2.89217	-1.53215	down	2.43226	3.96441	ATGGAAATTGTACGGTGAGCTTCAGTGCGAATTCCGGTCGTGACTTGGTCTTAGAATAGC	MSTRG.42493.1	chr3	5027270	5028312	-	RefLnc 2017	lncRNA	intergenic	MSTRG.42493		1	1043						Not Detected	Not Detected	Not Detected	Detected	Detected	Detected	2.27426	2.4288	2.59372	3.30603	4.20058	4.38663
clstr_106249_724_26	2.19244e-05	-3.20711	-1.68127	down	6.94692	8.6282	CCATTCTGAAATGCCAAGGGTACAGCTTTATTGGGACAGCCAGTGTCTCTGAATATGTAG	lnc-TNFAIP8L1-1:9	chr19	4584343	4586064	+	LNCipedia version 5.2	lncRNA	intergenic	lnc-TNFAIP8L1-1		3	1042						Detected	Detected	Detected	Detected	Detected	Detected	7.00616	6.93641	6.89821	8.49722	8.67242	8.71495
clstr_106344_606_20	0.0113998	2.12073	1.08456	up	4.14513	3.06057	TTGAGGGTCTGGGATCTAGACTGTGGCCTGACATGTTTGTTCCCTTTCTAGCACTTTCTA	NONHSAT174294.1	chr16	10827770	10828811	.	NONCODEv5	lncRNA	intergenic	NONHSAG072434.1		1	1041						Detected	Detected	Detected	Detected	Not Detected	Not Detected	4.25167	4.19471	3.989	3.4699	3.04259	2.66922
clstr_106365_733_8	0.0083627	-4.60049	-2.20179	down	2.79551	4.9973	GGAGATACTTGATGCAGTGAAGTCCGAACTCATTTGACTACGGATCTGCCAAGGAACCTA	NONHSAT169294.1	chr14	49355664	49363171	-	NONCODEv5	lncRNA	intergenic	NONHSAG069187.1		2	1041						Not Detected	Not Detected	Detected	Detected	Detected	Detected	2.05994	2.86835	3.45825	4.77705	4.80729	5.40756
clstr_106495_108_12	0.0354888	2.94924	1.56034	up	4.32674	2.7664	GCATTTGCTTGGTCCTGTTGAACAGCCAGTTCCCATTCTTTCAGTAATAGCCTCCGATTT	NONHSAT158522.1	chr10	117776098	117777137	.	NONCODEv5	lncRNA	intergenic	NONHSAG062424.1		1	1039						Detected	Detected	Detected	Detected	Not Detected	Not Detected	4.43541	4.38801	4.1568	3.43844	1.8068	3.05396
clstr_106666_610_15	0.000489059	-3.55136	-1.82837	down	5.45353	7.2819	AGGTTCTGTTGAGATCACTTGATGCCTTGAATCTACCTGTGTATCCCTTATCCTGGAAGG	lnc-TRIM37-2:1	chr17	58959713	58960749	-	LNCipedia version 5.2	lncRNA	antisense	lnc-TRIM37-2		1	1037						Detected	Detected	Detected	Detected	Detected	Detected	5.36409	5.48968	5.50683	6.94305	7.48531	7.41736
clstr_106670_564_12	0.0234899	2.99025	1.58027	up	3.70239	2.12212	TTCCACCCAGTTTGCACCAACGTGTGTAAACTATGGCTCTGTGTGGTTAAGCAGCTACTT	NONHSAT215687.1	chr8	37781179	37782306	+	NONCODEv5	lncRNA	intergenic	NONHSAG098763.1		2	1037						Detected	Detected	Detected	Not Detected	Not Detected	Not Detected	4.03565	3.49095	3.58057	2.58551	1.30454	2.47632
clstr_106913_289_14	0.0173912	-3.99729	-1.99902	down	2.6436	4.64262	TGGGAGAAGCCTTGACGCAAAGAGACAATCTCAGTACTCAGAGGTTGCTATTTGTTAGGG	NONHSAT201748.1	chr4	148732745	148733779	.	NONCODEv5	lncRNA	intergenic	NONHSAG089614.1		1	1034						Not Detected	Not Detected	Not Detected	Detected	Detected	Detected	1.72821	3.22915	2.97345	4.53693	4.33368	5.05727
clstr_107069_372_26	0.00072955	-2.10015	-1.0705	down	8.49257	9.56307	GTCTCTATACAGCAGTAGATGATTGATAAGTGAGGAAACTGAGGCTTACAGAGGTTGAAG	NONHSAT181633.1	chr2	38644222	38734688	+	NONCODEv5	lncRNA	intergenic	NONHSAG077287.1		3	1032						Detected	Detected	Detected	Detected	Detected	Detected	8.30224	8.68171	8.49377	9.60794	9.58352	9.49774
clstr_107080_267_24	0.000163683	-5.82742	-2.54286	down	3.06031	5.60317	TTTCTTCGTGAAGATCAGCACAACAAGATGTTCCAGACTTATTCAACATATTGTCCAGCC	MSTRG.4759.1	chr1	192491223	192569177	-	RefLnc 2017	lncRNA	intergenic	MSTRG.4759		3	1032						Not Detected	Not Detected	Not Detected	Detected	Detected	Detected	2.96961	3.34188	2.86945	5.37001	5.70051	5.73899
clstr_107132_532_15	0.00621872	2.07705	1.05454	up	6.30143	5.2469	TTGAACTGGGTCTGATGCAGCATTCTTACCAAACTTCAAACCTGGACTAGTTCATCCTTA	NONHSAT186058.1	chr2	187528685	187554430	-	NONCODEv5	lncRNA	intergenic	NONHSAG030065.2		2	1031						Detected	Detected	Detected	Detected	Detected	Detected	6.46978	6.14279	6.29173	4.99493	5.58683	5.15893
clstr_107296_273_6	0.00254321	-3.88974	-1.95968	down	2.70897	4.66864	ACAGCCACTCAAAGGGCCGAAGTGATCCTACTTGGCGTTAGTATTGCTGAATCCCATTTA	NONHSAT177009.1	chr17	49880543	49881572	.	NONCODEv5	lncRNA	intergenic	NONHSAG074237.1		1	1029						Not Detected	Not Detected	Not Detected	Detected	Detected	Detected	2.18785	2.81529	3.12376	4.48102	4.78911	4.73581
clstr_107462_859_18	0.00106006	-6.03673	-2.59377	down	3.88749	6.48125	TGACTAAATCTCCATTGGAGCTTCACAGCCATTAAGTACTAGTAGTAATACCCAACAAGG	NONHSAT164501.1	chr12	25329735	25330762	.	NONCODEv5	lncRNA	intergenic	NONHSAG066044.1		1	1027						Detected	Detected	Detected	Detected	Detected	Detected	3.89965	4.17847	3.58434	6.97022	6.35073	6.12281
clstr_107514_586_19	0.044985	-2.86572	-1.5189	down	2.85234	4.37124	CACCGGGAAGAGAGGGATGACTAAACCACTAGAGGCTCTTAACGGAGAAAGAGAAATGAT	lnc-HERC6-1:1	chr4	88361309	88362438	+	LNCipedia version 5.2	lncRNA	intergenic	lnc-HERC6-1		2	1026						Detected	Not Detected	Not Detected	Detected	Detected	Detected	3.71256	1.95355	2.89093	4.19052	4.64852	4.27469
clstr_107524_794_8	0.0024436	-2.25525	-1.17329	down	4.27393	5.44722	GAACATGTCAACCTTGATGTTACTCCACAAATCGTAGGCTGTGACTCACGTAGCGTTCTT	lnc-HK1-3:1	chr10	69409968	69410993	+	LNCipedia version 5.2	lncRNA	antisense	lnc-HK1-3		1	1026						Detected	Detected	Detected	Detected	Detected	Detected	4.32335	4.15904	4.33941	5.16158	5.72481	5.45527
clstr_107526_290_11	0.00148584	-2.94994	-1.56068	down	3.60078	5.16147	TGCTTGTGTTCATTCCAGTTAACCATTAGTACTCGAGAAGGTGGTACAGAACGCATCTAT	lnc-NUP153-3:6	chr6	17599127	17600251	-	LNCipedia version 5.2	lncRNA	bidirectional	lnc-NUP153-3		2	1026						Detected	Detected	Detected	Detected	Detected	Detected	3.38618	3.80229	3.61388	5.23898	4.85177	5.39364
clstr_107768_402_12	0.000821832	-2.31216	-1.20924	down	4.58776	5.797	CTGTGTGACAGTGTTTCGTGGTAGGGACTCATAAATAATGGAACGAGTGTGCCCAGAGAA	NONHSAT223221.1	chrX	18918845	18921045	-	NONCODEv5	lncRNA	intergenic	NONHSAG103696.1		2	1023						Detected	Detected	Detected	Detected	Detected	Detected	4.67644	4.51719	4.56964	5.60167	6.02964	5.75969
clstr_107838_885_9	0.0278019	3.20008	1.67811	up	5.40488	3.72677	AATAGCTAAAGAGAGCAAATGACTACATTCTAACGCAGAAGGCTATCGGATCAAACCCTC	NONHSAT217600.1	chr8	127123762	127125532	-	NONCODEv5	lncRNA	intergenic	NONHSAG099740.1		5	1022						Detected	Detected	Detected	Not Detected	Not Detected	Detected	5.63632	5.30975	5.26856	2.98946	3.55556	4.63528
clstr_107930_370_12	0.00252168	-2.20881	-1.14327	down	6.11954	7.26281	TTAAAGAACGACAGATGCTCAGAACGGCCTGCCAAAGGAATAGATCTTGCAGCAAGGAGA	NONHSAT164677.1	chr12	52063358	52064379	.	NONCODEv5	lncRNA	intergenic	NONHSAG066220.1		1	1021						Detected	Detected	Detected	Detected	Detected	Detected	6.22663	5.97306	6.15894	6.98424	7.50608	7.29811
clstr_108000_435_14	0.0092238	-3.22068	-1.68737	down	3.3103	4.99767	AAGAACCAATGCCTCGCTATTTGGTGCACATGGCTTTGTCCGATTCCTAGAATGCCATGT	lnc-NFYA-1:10	chr6	41138091	41140765	+	LNCipedia version 5.2	lncRNA	intergenic	lnc-NFYA-1		6	1020						Detected	Not Detected	Detected	Detected	Detected	Detected	3.63658	2.60798	3.68634	4.93864	4.92003	5.13433
clstr_108001_675_21	0.000193363	2.38332	1.25297	up	11.6339	10.381	GTGTTTCCATCACATTACACAAAGCCTCTTTGTCTTCGTGGTTCTACCCTACTAATAAGT	lnc-AGAP4-5:1	chr10	45861293	45862312	-	LNCipedia version 5.2	lncRNA	intergenic	lnc-AGAP4-5		1	1020						Detected	Detected	Detected	Detected	Detected	Detected	11.5703	11.6944	11.6371	10.2063	10.4458	10.4908
clstr_108006_909_14	0.0104947	-2.08638	-1.061	down	4.62244	5.68344	AGATAGCTTATGAGGAGATTTGGCCCACAGAGACCATAAGTGCCCTCAAGCAACAAGAAA	lnc-CRABP2-1:1	chr1	156711367	156713190	-	LNCipedia version 5.2	lncRNA	intergenic	lnc-CRABP2-1		2	1020						Detected	Detected	Detected	Detected	Detected	Detected	4.24309	4.82447	4.79975	5.41604	5.7711	5.86317
clstr_108007_881_17	0.000338966	-3.82045	-1.93374	down	5.30227	7.23601	ATTTAAGTCACCAGGTTTGTGGCGATTGTTACGGCAGCCTCAGGAAACTCCTACAAGGAA	lnc-WDR45B-3:1	chr17	82655037	82656881	-	LNCipedia version 5.2	lncRNA	intronic	lnc-WDR45B-3		2	1020						Detected	Detected	Detected	Detected	Detected	Detected	4.99937	5.41797	5.48947	7.08841	7.31716	7.30247
clstr_108109_441_64	3.4991e-05	-2.5753	-1.36474	down	5.91453	7.27927	TGGCTTTCAGAATTAACATACAAGGTTGCCACACCTAGTTCTGCCCAGCTTTATGTCTTT	NONHSAT162183.1	chr12	50929959	50932505	+	NONCODEv5	lncRNA	intergenic	NONHSAG064740.1		2	1019						Detected	Detected	Detected	Detected	Detected	Detected	5.88788	5.98541	5.87029	7.31439	7.35568	7.16773
clstr_108293_475_16	7.15138e-06	5.74261	2.52171	up	9.10385	6.58214	AAGTGCCATATTGACACCTCCAACAAGCTGCAGTTGACACAAGGAACAAGTCAGTCCATC	MSTRG.21020.1	chr15	20834050	20835066	-	RefLnc 2017	lncRNA	intergenic	MSTRG.21020		1	1017						Detected	Detected	Detected	Detected	Detected	Detected	9.1486	9.10073	9.06221	6.45322	6.72763	6.56557
clstr_108301_374_9	0.0124488	-2.38646	-1.25487	down	4.09882	5.35369	TTTATTCAACCTTGCGGAGGTTGGGATGATGCCTAAGAGAAGAACCAACTTAGGCTTCTA	MSTRG.71119.1	chrX	100957480	100971789	-	RefLnc 2017	lncRNA	intergenic	MSTRG.71119		2	1017						Detected	Detected	Detected	Detected	Detected	Detected	4.04776	4.09007	4.15864	4.77901	5.59284	5.68923
clstr_108339_326_18	0.0191105	-2.49744	-1.32045	down	3.18912	4.50958	TGATTCTGATGCTTGCCAACATGCAGGAAGCACTGGACTATACCATCTTGTTATTAGACA	lnc-DHX57-1:1	chr2	38783200	38784952	-	LNCipedia version 5.2	lncRNA	antisense	lnc-DHX57-1		2	1016						Not Detected	Not Detected	Not Detected	Detected	Detected	Detected	2.75431	3.40448	3.40858	3.97184	4.83885	4.71804
clstr_108616_781_18	0.000986688	2.86181	1.51693	up	6.88109	5.36416	TATTCCATTGACTACTATATGCACCGACCCTCAGCAAATTCATTCAATAGAGAGGAGAGA	NONHSAT220751.1	chr9	63283856	63385417	-	NONCODEv5	lncRNA	intergenic	NONHSAG052428.2		3	1013						Detected	Detected	Detected	Detected	Detected	Detected	6.85182	6.87492	6.91653	5.02115	5.59176	5.47958
clstr_108847_311_34	0.00248116	2.87775	1.52494	up	6.57503	5.05009	AGAAATTCTTCCCTCTACTGCATCTGTGAATGGGCATAGCATGGTTACGTACATACTGTC	NONHSAT185111.1	chr2	91464445	91465455	-	NONCODEv5	lncRNA	intergenic	NONHSAG078860.1		1	1010						Detected	Detected	Detected	Detected	Detected	Detected	6.8	6.40461	6.52048	4.93057	4.79348	5.42623
clstr_108859_638_16	0.0176027	-2.07951	-1.05624	down	4.67866	5.7349	AAAGAAGTTCTAGCATTACAGCTGCTCAGCATGCCTACAGTGCAAACAGTCCTGCTAAGA	MSTRG.9692.1	chr11	2823145	2829604	+	RefLnc 2017	lncRNA	intergenic	MSTRG.9692		3	6460						Detected	Detected	Detected	Detected	Detected	Detected	4.8709	4.25551	4.90957	5.4317	6.0165	5.75651
clstr_109031_618_14	0.0323287	-2.14807	-1.10304	down	4.03599	5.13903	ATTTCCACCTTCAGCGTGCTGACCACTCACTTTGATGTTGTGCAGATTGGAGTAAGTTCC	NONHSAT149311.1	chr1	88367467	88369810	+	NONCODEv5	lncRNA	intergenic	NONHSAG056619.1		2	1008						Detected	Detected	Detected	Detected	Detected	Detected	4.06803	4.41893	3.62101	5.0435	5.6176	4.75599
clstr_109196_814_22	0.000279236	-2.18118	-1.12511	down	8.45129	9.5764	TGCTGAATACTATGTCCCAGGTGTGTGATGGCGGCTGCAATCTGTCTTGTGGGTATTAAT	NONHSAT215631.1	chr8	30547298	30570711	+	NONCODEv5	lncRNA	intergenic	NONHSAG049903.2		5	1006						Detected	Detected	Detected	Detected	Detected	Detected	8.42263	8.47053	8.46072	9.39068	9.66933	9.6692
clstr_109278_268_26	3.94961e-05	2.14764	1.10275	up	9.50832	8.40557	ATCAGTGCTATCTACAAGCCGAAATTTAAGCAACAACTGTGACACAGGAGAGAAGCCAGT	NONHSAT150150.1	chr1	183540991	183546131	+	NONCODEv5	lncRNA	Exonic	NONHSAG057027.1		5	1005						Detected	Detected	Detected	Detected	Detected	Detected	9.46214	9.44617	9.61664	8.39189	8.3915	8.4333
clstr_109345_143_12	0.00266041	-2.14548	-1.1013	down	3.91245	5.01375	AAAGAATGGTAACGTTTCTGAAATTAAGAACTGAGGATAGAGCGTGGTAAGGCCAGGGTA	lnc-NCL-6:1	chr2	231311626	231312932	-	LNCipedia version 5.2	lncRNA	antisense	lnc-NCL-6		2	1004						Detected	Not Detected	Detected	Detected	Detected	Detected	4.04256	3.58455	4.11025	5.0046	5.04116	4.9955
clstr_109439_478_10	0.00516315	2.51942	1.33309	up	5.48065	4.14756	AGAAACTTAAGAGGGAATCTCTAGAGCATACGAAAGGGCTAGACAAACAACTAGCTGAAT	lnc-OR6A2-1:1	chr11	6843664	6844666	-	LNCipedia version 5.2	lncRNA	bidirectional	lnc-OR6A2-1		1	1003						Detected	Detected	Detected	Detected	Detected	Detected	5.70475	5.22383	5.51338	4.07352	3.85221	4.51695
clstr_109785_99_20	0.000546143	-4.16359	-2.05783	down	4.16247	6.2203	CTTGTTGCTGGGAGACACCATCACTGAAGGTCCGCGATTATCATTGCAACTGTTCATGTT	lnc-ATP6V1C1-12:1	chr8	102794813	102795811	+	LNCipedia version 5.2	lncRNA	intergenic	lnc-ATP6V1C1-12		1	999						Detected	Detected	Detected	Detected	Detected	Detected	4.45211	4.10367	3.93164	5.96915	6.25898	6.43277
clstr_109900_378_18	0.00427025	2.09751	1.06868	up	6.17267	5.10399	CACTACTGTATACTCAGCACCTAATAGTACTTGGCACATAAGTACTCAGGGACTATTTGT	lnc-ARL14-2:1	chr3	160565447	160568199	+	LNCipedia version 5.2	lncRNA	antisense	lnc-ARL14-2		3	998						Detected	Detected	Detected	Detected	Detected	Detected	6.2915	5.9994	6.2271	4.82243	5.11345	5.3761
clstr_110130_347_10	0.00735244	2.4113	1.26981	up	5.40397	4.13416	ATAAAGTGATCACCCTTATACCCACCATCCAAGCCCGTAAACAGCTCATCATTAAACACC	lnc-ZNF114-2:1	chr19	48288920	48289914	+	LNCipedia version 5.2	lncRNA	intergenic	lnc-ZNF114-2		1	995						Detected	Detected	Detected	Detected	Detected	Detected	5.74358	5.33442	5.1339	3.82939	4.12766	4.44544
clstr_110234_882_12	0.00332626	-2.60481	-1.38118	down	4.84497	6.22614	AGGAAATTTACAGCTGCGTTAGATACCAAGTGTGAGGCAACAGGCGAACTCTGTATAGCT	NONHSAT175529.1	chr17	68420215	68441403	+	NONCODEv5	lncRNA	intergenic	NONHSAG022595.2		2	994						Detected	Detected	Detected	Detected	Detected	Detected	4.92472	4.74693	4.86326	5.9372	6.64517	6.09607
clstr_110241_648_14	0.00570646	3.4747	1.79689	up	5.78871	3.99182	GTAAAGCTTACCACTGTTGTAATTACTTGTTTACTGATCTGTCTTTCCGTTAGGCTGTGC	NONHSAT151191.1	chr1	17440123	17441382	-	NONCODEv5	lncRNA	intergenic	NONHSAG057547.1		2	994						Detected	Detected	Detected	Detected	Detected	Detected	5.69268	5.88918	5.78427	3.34733	4.42108	4.20704
clstr_110317_901_38	0.00014506	-2.91678	-1.54438	down	6.67266	8.21703	GATTCTCCAAATCCAAGATGAAGTCATGCTGTGCTTTGGAATGGTAGATGCTCATTTATG	lnc-CIB2-5:1	chr15	77993233	77994225	-	LNCipedia version 5.2	lncRNA	intronic	lnc-CIB2-5		1	993						Detected	Detected	Detected	Detected	Detected	Detected	6.66504	6.60981	6.74312	8.02149	8.2638	8.36582
clstr_11036_1090_12	0.018596	-3.13265	-1.64738	down	3.02862	4.676	AGGACCTGTGAACCGCCCAAGGAGCACTAACTTTATTCTGAGAACCATAAGGACTTGACA	NONHSAT218570.1	chr8	94061090	94066663	.	NONCODEv5	lncRNA	intergenic	NONHSAG100611.1		1	5573						Detected	Not Detected	Detected	Detected	Detected	Detected	3.34269	2.24919	3.49397	4.5651	4.44154	5.02137
clstr_110431_529_11	0.00231009	-3.99229	-1.99722	down	2.15115	4.14837	GTGAATGGGTGAATGGATGCACGTTCCAATGACACCTGCGTTCTTTGAGCAATTGATCCT	NONHSAT161261.1	chr11	69255282	69256274	.	NONCODEv5	lncRNA	intergenic	NONHSAG064063.1		1	992						Not Detected	Not Detected	Not Detected	Detected	Detected	Detected	2.36345	1.8101	2.2799	3.69789	4.27373	4.47347
clstr_110618_443_9	0.0286459	3.39649	1.76404	up	3.58891	1.82486	ACAATTTGAGCCCAATTTGATTCCGGAGCCATGATCTACAGCACATTGGCGACCAGATGA	MSTRG.38871.1	chr20	29514699	29560366	+	RefLnc 2017	lncRNA	intergenic	MSTRG.38871		4	45668						Detected	Detected	Detected	Not Detected	Not Detected	Not Detected	3.90116	3.44975	3.4158	1.51032	1.15407	2.81019
clstr_110771_296_18	5.76582e-05	4.71254	2.2365	up	6.2214	3.9849	AAATAGTCATTCCCAATTTCTGCTATGTGATCCCGTTTAGGAGTCACCCTACCAAGTGGG	lnc-FUT8-4:2	chr14	65374782	65378861	+	LNCipedia version 5.2	lncRNA	intergenic	lnc-FUT8-4		4	988						Detected	Detected	Detected	Detected	Detected	Not Detected	6.20737	6.14786	6.30898	3.96442	4.19527	3.79501
clstr_110773_299_7	0.000729447	3.49003	1.80324	up	4.58597	2.78273	GAGTAGCTCTTTGAAATAGAGTAAGAGTGGGAGAGCACCGTTCTTTCGGGAGGATGAAAC	lnc-INO80D-7:1	chr2	205777694	205778681	-	LNCipedia version 5.2	lncRNA	antisense	lnc-INO80D-7		1	988						Detected	Detected	Detected	Not Detected	Not Detected	Not Detected	4.65494	4.55573	4.54725	2.42722	3.07571	2.84527
clstr_110928_203_12	2.2223e-05	-2.04781	-1.03408	down	8.82101	9.85509	ACTGTAAAGCTGGAAAGGGACGAACTGGTGTAATGATATGTGCATATTTATTACATCGGG	NONHSAT155828.1	chr10	87925512	87960939	+	NONCODEv5	lncRNA	intergenic	NONHSAG006457.2		7	986						Detected	Detected	Detected	Detected	Detected	Detected	8.81303	8.84096	8.80905	9.87027	9.92326	9.77175
clstr_110931_0_10	0.000432818	-2.29141	-1.19624	down	5.89906	7.09529	CTGGATCTTAACGGACACGGAATGCACCCTCATCACACATGAAATATAATGTTTACTCGA	NONHSAT176833.1	chr17	19753389	19754375	.	NONCODEv5	lncRNA	intergenic	NONHSAG074061.1		1	986						Detected	Detected	Detected	Detected	Detected	Detected	6.00303	5.95891	5.73523	6.95072	7.13252	7.20264
clstr_110946_672_15	0.000308551	4.41332	2.14187	up	5.49602	3.35415	CCCTGGTGGTCACGTGTATGCTTTGTTGTGACTATATTTCCTGGACCATAACTGATTGAT	MSTRG.20087.1	chr14	77601297	77604428	+	RefLnc 2017	lncRNA	intergenic	MSTRG.20087		2	3132						Detected	Detected	Detected	Detected	Not Detected	Not Detected	5.20191	5.68744	5.5987	3.47239	3.14083	3.44924
clstr_111093_770_16	9.92074e-05	2.77493	1.47245	up	10.685	9.21251	GAAATACATAGTACAGGGTTGCTGTCAGCACTGGATCTTGTTGAAGTCAATCCTCAACTG	lnc-PRDM13-9:1	chr6	100177209	100178192	+	LNCipedia version 5.2	lncRNA	intergenic	lnc-PRDM13-9		1	984						Detected	Detected	Detected	Detected	Detected	Detected	10.5529	10.8519	10.6501	9.27219	9.21246	9.1529
clstr_111347_301_28	5.67118e-05	-2.47935	-1.30996	down	8.05495	9.36491	TTGGATATTCTGGAGAACTTTGAAGAGAATTGCTGTGTGATGCGTTACACTACTGCTGGT	lnc-NREP-1:2	chr5	111500464	111512535	-	LNCipedia version 5.2	lncRNA	intronic	lnc-NREP-1		4	981						Detected	Detected	Detected	Detected	Detected	Detected	8.11042	8.124	7.93043	9.44051	9.32166	9.33258
clstr_111446_509_16	0.0237794	-2.553	-1.35219	down	3.15094	4.50314	TTTATGAGGTCCGGTACCTCCAAACAAGACGTGTTCATGTAGTCTTCAAACTGGCCTGGA	lnc-TSSK2-8:1	chr22	19179019	19179998	+	LNCipedia version 5.2	lncRNA	antisense	lnc-TSSK2-8		1	980						Not Detected	Not Detected	Detected	Detected	Detected	Detected	2.88603	2.79171	3.77509	4.07689	4.78244	4.65008
clstr_111540_649_12	0.0199745	-2.71225	-1.43949	down	2.89526	4.33475	TGAGGTCCACAGGAACACCCGTCATGTCTAGTCTAGCAGATTTAATCAACCCTGGAGATA	lnc-IBTK-4:1	chr6	82263996	82264974	-	LNCipedia version 5.2	lncRNA	intergenic	lnc-IBTK-4		1	979						Not Detected	Not Detected	Detected	Detected	Detected	Detected	2.14975	3.21359	3.32244	4.17222	4.46907	4.36297
clstr_111642_732_11	0.0140394	2.87145	1.52178	up	4.17142	2.64964	TCAAGATATCCTGGTAGTGCTGTGACAGTGTCTTAAGTAGGGCATGTTGATAGATGGAAA	NONHSAT160222.1	chr11	34045142	34052425	-	NONCODEv5	lncRNA	intergenic	NONHSAG063380.2		5	978						Detected	Detected	Detected	Not Detected	Not Detected	Not Detected	4.03701	4.13348	4.34376	1.96662	3.14985	2.83244
clstr_111749_674_20	0.0120475	2.4782	1.30929	up	4.47199	3.16269	AGCTGAAAGGTAGGCCCTTAGGGATGTTTGCTGACTTCTTCCTTTCAGAGATGTAGAGTG	NONHSAT179124.1	chr18	56198379	56199356	.	NONCODEv5	lncRNA	intergenic	NONHSAG075717.1		1	977						Detected	Detected	Detected	Detected	Not Detected	Not Detected	4.57555	4.52945	4.31096	3.72695	2.98817	2.77297
clstr_111788_225_10	5.39382e-05	-2.47789	-1.30911	down	3.93014	5.23925	AAGATTGTGAGGCCGAAATGAAGAGTAACATCAAGGGAACTTGGTTTATGATACAGACGG	lnc-PPT1-1:5	chr1	40147674	40161257	-	LNCipedia version 5.2	lncRNA	bidirectional	lnc-PPT1-1		3	976						Detected	Detected	Detected	Detected	Detected	Detected	3.99709	3.95384	3.8395	5.30782	5.27856	5.13138
clstr_111981_352_8	0.00143632	-3.16742	-1.66331	down	2.9541	4.61741	AACCTGGCTAGGTGGACCTTTGGATCACACTCGTCTTAATGATGGCAAACGTGGTATCTT	lnc-TMEM184C-7:1	chr4	147684265	147685238	+	LNCipedia version 5.2	lncRNA	intergenic	lnc-TMEM184C-7		1	974						Not Detected	Not Detected	Not Detected	Detected	Detected	Detected	3.18348	2.85748	2.82134	4.56964	4.33492	4.94768
clstr_112059_150_10	0.0262315	2.20735	1.14232	up	3.68347	2.54115	TTACAAATGGAACCTCAAGTGAGCTCAACTCACGGCTTCTATCGAGGACTCCTGGATCAA	lnc-OSBPL8-1:1	chr12	76692520	76694561	-	LNCipedia version 5.2	lncRNA	intergenic	lnc-OSBPL8-1		2	973						Detected	Detected	Detected	Not Detected	Not Detected	Not Detected	3.65464	3.74498	3.65078	3.05019	1.92176	2.65149
clstr_112067_801_24	0.0399158	2.00124	1.00089	up	4.33506	3.33417	AACTGAGATGACATGTGTCAAGCCTTAGCATGGTGCCAGCACAGAGTAAGTTCTCATAAA	lnc-HABP2-2:1	chr10	113512748	113522128	+	LNCipedia version 5.2	lncRNA	intergenic	lnc-HABP2-2		3	973						Detected	Detected	Detected	Detected	Not Detected	Not Detected	4.69615	4.18517	4.12387	3.86967	2.92505	3.20778
clstr_112146_763_18	0.00139462	-2.09949	-1.07004	down	5.13958	6.20962	AAATTTCAGGCAATTGTGCAAGGACTTGACCCATTCATCCGCTGAGCTGAGTTGCTGAGA	lnc-CLN8-4:1	chr8	1874513	1875661	+	LNCipedia version 5.2	lncRNA	intronic	lnc-CLN8-4		2	972						Detected	Detected	Detected	Detected	Detected	Detected	5.26726	4.92716	5.22434	6.0582	6.22484	6.34583
clstr_112182_837_41	8.42847e-07	4.26569	2.09278	up	12.0769	9.98416	CCTCAAGCAGACAGATGTGAAGCTTGAGGATTCCTTCATCTCTTTGCCCAATGGCATTGT	MSTRG.66806.17	chr9	63299248	63334538	-	RefLnc 2017	lncRNA	intergenic	MSTRG.66806		4	972						Detected	Detected	Detected	Detected	Detected	Detected	12.0762	12.0891	12.0655	9.95131	9.93747	10.0637
clstr_112220_62_17	0.00129077	-2.22626	-1.15462	down	4.84652	6.00114	GGGAGGATCTAGTGATCAGACAGGGAAATTGAAGATCTTTGTGACTAAGACTCAAGTCAA	lnc-TUBB-17:1	chr6	30782223	30783193	+	LNCipedia version 5.2	lncRNA	intergenic	lnc-TUBB-17		1	971						Detected	Detected	Detected	Detected	Detected	Detected	4.93152	4.58844	5.01959	6.00464	5.90059	6.0982
clstr_112396_825_18	0.000403979	-7.14953	-2.83785	down	1.64327	4.48112	ATCTTATTGGATCCTTATATCAAACAAGGCTATGAAATAGCTGCTAGTGGGCCAAGTGTG	lnc-KAT2B-8:1	chr3	20705999	20714915	+	LNCipedia version 5.2	lncRNA	intergenic	lnc-KAT2B-8		2	969						Not Detected	Not Detected	Not Detected	Detected	Detected	Detected	1.13766	1.81704	1.9751	4.54885	4.39832	4.49617
clstr_112422_78_120	0.0496016	4.0912	2.03252	up	4.07152	2.03899	GAAACTTCTTCACGATGTGTGCATTCAAATCACAGAGTTGAACCTATCCATTGATTGAGC	NONHSAT174393.1	chr16	36043490	36044459	.	NONCODEv5	lncRNA	intergenic	NONHSAG072533.1		1	969						Detected	Detected	Detected	Not Detected	Not Detected	Not Detected	4.75006	3.70341	3.76107	1.24425	1.55384	3.31889
clstr_112733_678_18	0.00307898	-2.31208	-1.20919	down	3.75178	4.96097	ACAGTCAATAACAGAAGACTTCTGTGACCAGACGTGTTGGGATTTCCCACCTCCTACACT	lnc-ACTA1-4:1	chr1	229448772	229451070	-	LNCipedia version 5.2	lncRNA	intronic	lnc-ACTA1-4		2	965						Detected	Detected	Detected	Detected	Detected	Detected	3.54352	4.06513	3.64669	5.06727	4.75731	5.05834
clstr_112844_523_14	0.0190452	-2.17823	-1.12315	down	4.38231	5.50546	ATCAGATAAATCATACCGGTGAGAAACTGCGAGTGTCCTGAGTGTAGGAAATCAGCTGGA	lnc-ZNF544-2:1	chr19	58224506	58225469	+	LNCipedia version 5.2	lncRNA	intergenic	lnc-ZNF544-2		1	964						Detected	Detected	Detected	Detected	Detected	Detected	3.99202	4.614	4.5409	5.08401	5.60307	5.8293
clstr_112943_681_24	0.00348469	-2.29146	-1.19627	down	5.45883	6.6551	TTCTTGTCTGTTCTTAAGAATGGCCACTCTGCAACCAGCGTTTCTACCACCTGTTTCTTA	NONHSAT194747.1	chr3	158588875	158594147	+	NONCODEv5	lncRNA	intergenic	NONHSAG085100.1		3	963						Detected	Detected	Detected	Detected	Detected	Detected	5.61558	5.38768	5.37323	6.37887	6.60155	6.98487
clstr_112965_707_13	0.000681035	4.13718	2.04865	up	7.57509	5.52644	TTTCAAAGTGTCATACCTTGAACCACCGCCAGATGGCTATGAGAATGTTACAAATACTGC	MSTRG.66807.1	chr9	63387938	63434516	+	RefLnc 2017	lncRNA	intergenic	MSTRG.66807		2	46579						Detected	Detected	Detected	Detected	Detected	Detected	7.60972	7.41397	7.70159	5.29348	5.36583	5.92002
clstr_113031_687_12	0.00725124	-2.72731	-1.44748	down	4.85991	6.30739	CTGTTGAGAAGCTATGCTTGCGAGACATTAGCAATCCTCATGCTTGTGAGTTCCGGAACA	NONHSAT188084.1	chr2	222950905	222951867	.	NONCODEv5	lncRNA	intergenic	NONHSAG081050.1		1	962						Detected	Detected	Detected	Detected	Detected	Detected	4.95744	4.7327	4.88959	5.8339	6.28834	6.79992
clstr_11317_1898_13	0.000311004	2.18908	1.13032	up	7.68958	6.55925	AATACAACAACACCGAAACACACATGCCAGCCAGTATTCACCCTGTCCTGTCCTCAACAT	lnc-ATP6V1B2-2:7	chr8	20079239	20122766	+	LNCipedia version 5.2	lncRNA	intergenic	lnc-ATP6V1B2-2		3	5499						Detected	Detected	Detected	Detected	Detected	Detected	7.54955	7.84892	7.67026	6.53978	6.64181	6.49617
clstr_113365_167_17	0.0343194	2.03102	1.0222	up	4.47941	3.4572	CCTCTAGGTAAAGTCCTTCTCGGCTAAGAACAGGTTCAGCACTATGGGATGTTAACTGCA	MSTRG.45832.1	chr3	170318389	170319585	-	RefLnc 2017	lncRNA	intergenic	MSTRG.45832		2	958						Detected	Detected	Detected	Detected	Not Detected	Not Detected	5.04325	4.00081	4.39415	3.41219	3.2897	3.66971
clstr_11353_2346_18	0.000593839	2.23895	1.16282	up	8.44167	7.27884	AGTAGTGTACACAATGCCACTTATCCGCATGTCTTCTGTCTGTCACCCATGATCCGGAAA	lnc-IL17RA-13:1	chr22	16857137	16881251	+	LNCipedia version 5.2	lncRNA	intergenic	lnc-IL17RA-13		5	5492						Detected	Detected	Detected	Detected	Detected	Detected	8.62579	8.26223	8.43698	7.37209	7.18579	7.27865
clstr_113596_681_18	9.21285e-05	36.056	5.17217	up	7.04004	1.86788	CTCCTAGTGAAGGTTGATATTCATAATAGTTGACACTCAGTACAGCACAGACACCGACCA	lnc-WNK1-1:6	chr12	689823	728393	+	LNCipedia version 5.2	lncRNA	intergenic	lnc-WNK1-1		4	955						Detected	Detected	Detected	Not Detected	Not Detected	Not Detected	7.01333	7.10367	7.00313	2.42505	1.87693	1.30164
clstr_113724_207_6	0.0166599	-2.65949	-1.41115	down	3.08233	4.49348	TGATTACCTCTGCACTGCTCATGACAACGTAATGACGCCAAGTTTATAAACGTCGGTGTA	NONHSAT179966.1	chr19	55624715	55625669	+	NONCODEv5	lncRNA	intergenic	NONHSAG076261.1		1	954						Not Detected	Not Detected	Not Detected	Detected	Detected	Detected	2.9173	3.34075	2.98894	3.83407	4.76643	4.87995
clstr_113909_841_20	0.000900451	-2.5165	-1.33142	down	6.49505	7.82647	TTAGCATGAAAGCAGTTTAGCATTGGGAGGAAGCTCAGATCTCTAGAGCTGTCTTGTCGC	NONHSAT192320.1	chr22	36199826	36267525	+	NONCODEv5	lncRNA	intergenic	NONHSAG083716.1		3	952						Detected	Detected	Detected	Detected	Detected	Detected	6.64571	6.29573	6.54371	7.65463	8.02801	7.79675
clstr_114155_864_20	1.07664e-06	3.11756	1.64042	up	12.2235	10.5831	GAGCCCTGGATCCAACTGTACCTGACACTAGCCAATTTCATTTCTTCAGTTTCATGGACC	lnc-BORCS8-1:1	chr19	19176905	19192591	-	LNCipedia version 5.2	lncRNA	intronic	lnc-BORCS8-1		2	949						Detected	Detected	Detected	Detected	Detected	Detected	12.2758	12.1944	12.2003	10.5592	10.5644	10.6256
clstr_114186_867_21	0.000259783	4.0572	2.02048	up	3.76426	1.74377	CTCTTCACCTTTGGATCTTTCACAGTTCCCAGTTCGGTGTACTACAGATTGTACTTGCTA	NONHSAT196596.1	chr3	177954074	177960307	-	NONCODEv5	lncRNA	intergenic	NONHSAG085942.1		5	949						Detected	Detected	Detected	Not Detected	Not Detected	Not Detected	3.7982	4.00749	3.48709	1.73749	1.62948	1.86436
clstr_11448_1488_11	0.000768261	-2.9214	-1.54666	down	4.17206	5.71872	AATCAGATTCCAGAATACGGAGGGTGAACAATCAGGACTCAGGCCACTACTCCCAATCAT	NONHSAT154235.1	chr1	168429757	168435227	.	NONCODEv5	lncRNA	intergenic	NONHSAG059567.1		1	5470						Detected	Detected	Detected	Detected	Detected	Detected	4.26297	3.92261	4.33062	5.58951	5.62827	5.93838
clstr_11456_573_5	2.6583e-06	-2.70767	-1.43705	down	7.67678	9.11383	TTTAATAAAGCATTCGTGTCGTCTCGTCTAATTGTGAAAGCTTCCATCCGTCCTGGTAGA	lnc-ERMN-4:1	chr2	156336572	156342120	-	LNCipedia version 5.2	lncRNA	intronic	lnc-ERMN-4		2	5468						Detected	Detected	Detected	Detected	Detected	Detected	7.66822	7.71197	7.65015	9.11391	9.05791	9.16967
clstr_114570_286_18	0.00106809	-2.14612	-1.10173	down	5.71855	6.82028	CAATTTCCTAATGTGAGTAACTGTACTCTTAGATATGGTGTTAGCAGTCAAGAAGCTGGG	NONHSAT221858.1	chr9	41438909	41439854	.	NONCODEv5	lncRNA	intergenic	NONHSAG102759.1		1	945						Detected	Detected	Detected	Detected	Detected	Detected	5.85466	5.70224	5.59874	6.63333	7.00348	6.82402
clstr_114667_384_14	0.0379789	2.42904	1.28038	up	4.23	2.94962	TTTGGGTCTCATTCTCACTCTTTAGATAGTCAAATATTGGTCCTGCCAATACTGTTGTGC	NONHSAT164795.1	chr12	65667431	65668375	.	NONCODEv5	lncRNA	intergenic	NONHSAG066338.1		1	944						Detected	Detected	Detected	Detected	Not Detected	Not Detected	4.69797	4.08598	3.90607	3.40688	2.2748	3.16718
clstr_114758_602_19	0.000168249	-2.74093	-1.45466	down	8.36789	9.82255	GGACACTTTCAGGACCCAGTCCACTGTATGGCATTTGTGATGCAGAATTATGCACTGACA	NONHSAT148394.1	chr1	11840739	11843124	+	NONCODEv5	lncRNA	Exonic	NONHSAG000386.2		2	943						Detected	Detected	Detected	Detected	Detected	Detected	8.4015	8.32641	8.37576	9.61548	9.95068	9.90149
clstr_114928_315_16	0.0107236	-2.91499	-1.54349	down	6.51754	8.06103	CAAGGAAGCTTAACATTGGTTCTAAGGAAACTATGTGGCATCAGATAAGCTTGCTTGACA	lnc-PLAU-2:1	chr10	74028413	74030204	+	LNCipedia version 5.2	lncRNA	intronic	lnc-PLAU-2		2	941						Detected	Detected	Detected	Detected	Detected	Detected	6.98585	5.86317	6.7036	7.96508	8.05333	8.16468
clstr_115046_740_16	0.0218599	2.39565	1.26042	up	4.10732	2.8469	TCTGGCTGAAGGAACCTTCATAACCTCCTCTGACAATCCATTCCACTGTCTAGTCACCAT	NONHSAT224105.1	chrX	107355939	107356879	.	NONCODEv5	lncRNA	intergenic	NONHSAG104387.1		1	940						Detected	Detected	Detected	Not Detected	Not Detected	Not Detected	4.26449	3.97166	4.0858	2.41688	3.50707	2.61674
clstr_115121_824_24	0.000157883	2.01111	1.008	up	8.74629	7.73829	CTGCCAGCTGCTAATTTATTAACTCCCAGTGAATCACGTGTCCTGTGAAGGGACTGAATA	lnc-PDE5A-3:1	chr4	119449570	119454628	-	LNCipedia version 5.2	lncRNA	intergenic	lnc-PDE5A-3		2	939						Detected	Detected	Detected	Detected	Detected	Detected	8.70191	8.85023	8.68672	7.63668	7.79056	7.78764
clstr_115220_151_20	1.39437e-05	-2.42317	-1.2769	down	7.95988	9.23678	AAACGCTTGTAGGGTTTCACCAGTCTTTCCCAGGGAACTCCGATGAAGTGTTCCAACAAA	lnc-NAIP-2:5	chr5	70480775	70516481	-	LNCipedia version 5.2	lncRNA	intergenic	lnc-NAIP-2		2	938						Detected	Detected	Detected	Detected	Detected	Detected	7.89184	7.96808	8.01972	9.16997	9.2673	9.27307
clstr_115251_655_20	2.72485e-05	-2.58181	-1.36838	down	6.95054	8.31892	ATTCAATCAAACATCAAGCGCTGACTCTGCTATGTGTCCAGCCCTTAGGAGTGAGAGAGA	MSTRG.8778.28	chr10	102817585	102835249	+	RefLnc 2017	lncRNA	intergenic	MSTRG.8778		6	17665						Detected	Detected	Detected	Detected	Detected	Detected	7.03399	6.85745	6.96017	8.29588	8.39206	8.26882
clstr_115444_272_34	6.3576e-06	14.6288	3.87074	up	7.68367	3.81292	ACTGATCACTTCCTACTCCCTTAAGGACCTCCTGTCAGGCAGCATTGATGAGAAGACAAA	MSTRG.2140.70	chr1	75932526	76019351	+	RefLnc 2017	lncRNA	intergenic	MSTRG.2140		8	86826						Detected	Detected	Detected	Detected	Not Detected	Not Detected	7.75875	7.69452	7.59773	3.9892	3.59613	3.85344
clstr_115499_396_21	1.5104e-05	-2.30932	-1.20747	down	8.98099	10.1885	TTATGGGCTTATCAGTGGACTATGAACAGCTTAGGAGAGAATCTCTGAGCTTGAGGATAT	lnc-RSRC1-1:1	chr3	158572457	158583831	+	LNCipedia version 5.2	lncRNA	sense-overlapping	lnc-RSRC1-1		3	935						Detected	Detected	Detected	Detected	Detected	Detected	8.97637	8.99552	8.97108	10.0993	10.2038	10.2622
clstr_115689_588_17	0.00121237	2.11748	1.08235	up	7.42024	6.33789	TGGGACTGGGATTTACGTTATAGCAATGCACAGATACTACAATTCCAGAATCCTGGCTAT	lnc-SF3B4-1:1	chr1	149929674	149931592	-	LNCipedia version 5.2	lncRNA	intronic	lnc-SF3B4-1		4	933						Detected	Detected	Detected	Detected	Detected	Detected	7.37016	7.47703	7.41354	6.19227	6.59411	6.22729
clstr_115790_756_16	0.00175648	2.45858	1.29783	up	6.92394	5.62611	TCCATTGCCTTATAGCTATGTCAGATCACAGAATCCTTCCAAGTGCTCTATCACAGTGTG	lnc-GK2-2:2	chr4	79906762	79964890	-	LNCipedia version 5.2	lncRNA	intronic	lnc-GK2-2		2	932						Detected	Detected	Detected	Detected	Detected	Detected	7.02846	6.85418	6.88916	5.29697	5.8344	5.74695
clstr_115803_566_9	0.00441735	2.22613	1.15453	up	4.16964	3.01511	AAACACAGTATGCTAAAGAGGCATTTGTTTCATCCACGAAGAACCCGGGCTCCGTGGAAA	NONHSAT165917.1	chr13	74565169	74572612	+	NONCODEv5	lncRNA	intergenic	NONHSAG013772.2		3	932						Detected	Detected	Detected	Not Detected	Not Detected	Not Detected	4.24658	4.11692	4.14543	2.64709	3.31309	3.08514
clstr_116105_539_8	0.0013243	2.13094	1.09149	up	5.39732	4.30583	TGCACATGTGAGGACGATTACTTATTTGAATTTATTGTAGCCCGGTGCACTACACTAACA	NONHSAT196274.1	chr3	132575388	132579114	-	NONCODEv5	lncRNA	intergenic	NONHSAG036109.2		3	929						Detected	Detected	Detected	Detected	Detected	Detected	5.34058	5.60428	5.24711	4.15709	4.30983	4.45058
clstr_116221_482_35	3.09276e-05	2.65453	1.40846	up	3.82199	2.41353	ATACCGGTGACCATGTAACATGGATTTAAGCTACAAGTCATAGAAATGTGATGAGAAGCC	NONHSAT191621.1	chr21	8670557	8671485	.	NONCODEv5	lncRNA	intergenic	NONHSAG083237.1		1	928						Detected	Detected	Detected	Not Detected	Not Detected	Not Detected	3.87134	3.78203	3.8126	2.28949	2.47172	2.47939
clstr_116234_201_12	6.37536e-05	-2.86162	-1.51683	down	6.65519	8.17202	TGTAACACTGACCGTGAGGTCTGCAGCTTCATCCTTTAAGTCAGAGCCATAGACCATGAA	MSTRG.37187.1	chr2	205873551	205874478	-	RefLnc 2017	lncRNA	intergenic	MSTRG.37187		1	928						Detected	Detected	Detected	Detected	Detected	Detected	6.57204	6.71888	6.67463	8.31557	8.06004	8.14045
clstr_116427_832_12	2.83101e-06	23.665	4.56468	up	5.90456	1.33988	TTGAATTCTACCTTAGCCTTGATGCACAGGGAAATCTGGGACACAAATTAGACCGCTGAT	NONHSAT211233.1	chr6	141201499	141202425	.	NONCODEv5	lncRNA	intergenic	NONHSAG095818.1		1	926						Detected	Detected	Detected	Not Detected	Not Detected	Not Detected	5.75146	5.87924	6.08299	1.21136	1.35229	1.45599
clstr_116600_212_6	3.12899e-05	-2.29507	-1.19854	down	10.8689	12.0674	CTTGCAACACTAAACGAGAAATTGACAGCCCTTGAACGGAGAATAGAGTACATTGAAGCT	NONHSAT193452.1	chr3	10115692	10126917	+	NONCODEv5	lncRNA	intergenic	NONHSAG084437.1		4	924						Detected	Detected	Detected	Detected	Detected	Detected	10.7753	10.9674	10.8639	12.0974	12.0537	12.0512
clstr_116692_514_16	0.0046114	-2.48796	-1.31496	down	3.74438	5.05934	ATTTGAGTCTCTGACCAGTATCTCTCAGGTTGCTGCATCAAGAACGGGAACAGGTGAATC	lnc-CAMKK2-2:1	chr12	121318535	121321111	-	LNCipedia version 5.2	lncRNA	intronic	lnc-CAMKK2-2		3	923						Detected	Detected	Detected	Detected	Detected	Detected	3.58926	3.45105	4.19281	5.10688	5.00324	5.0679
clstr_116724_255_26	0.000195844	2.46538	1.30181	up	8.35411	7.0523	AGTATCTGATGAAGCTCTCCTTTGGAGTAATATGTTGTCTGTGCCAAGGATGGAATGAAA	NONHSAT181476.1	chr2	27716825	27755214	+	NONCODEv5	lncRNA	intergenic	NONHSAG027339.2		3	923						Detected	Detected	Detected	Detected	Detected	Detected	8.40436	8.46862	8.18936	7.09251	6.94849	7.11591
clstr_116797_697_14	0.038618	-2.22926	-1.15657	down	4.4956	5.65217	CATGGAATTGCTCCACCTGACTTTGCGTGGCATTTAGTTAGCAAAGTTGTGTATACCTCT	NONHSAT148531.1	chr1	23778542	23780570	+	NONCODEv5	lncRNA	Exonic	NONHSAG056227.1		3	922						Detected	Detected	Detected	Detected	Detected	Detected	4.8763	3.88302	4.72748	5.2075	5.8503	5.89871
clstr_116806_339_17	0.0395127	2.76678	1.46821	up	5.40743	3.93922	AAATCCTGGCAGCCCGCGGTGTTTGAGGCATTACATAAACATCTGATACTTGACTCAGTA	NONHSAT213596.1	chr7	69162582	69174486	-	NONCODEv5	lncRNA	intergenic	NONHSAG097144.1		3	922						Detected	Detected	Detected	Detected	Not Detected	Not Detected	5.63702	5.30428	5.28098	4.87307	3.33233	3.61227
clstr_116917_351_3	0.00441084	-2.76304	-1.46625	down	3.14473	4.61098	ACTAATTGAAATGGAGCCTAACGCCTTTCACGAAGAGCTGTCAGAACGTATAGGGAACGC	NONHSAT201978.1	chr4	186577806	186578727	.	NONCODEv5	lncRNA	intergenic	NONHSAG089844.1		1	921						Detected	Not Detected	Not Detected	Detected	Detected	Detected	3.38639	3.22528	2.82252	4.29016	4.94623	4.59657
clstr_117089_752_12	0.0128994	2.028	1.02006	up	4.66953	3.64947	TCCCACAAAGAGACATGGAGTGTAGCATCCAGCAATGTCGTTATAAACTTGTAGTGGGAA	lnc-ZNF407-1:2	chr18	74591774	74593354	+	LNCipedia version 5.2	lncRNA	intergenic	lnc-ZNF407-1		2	919						Detected	Detected	Detected	Not Detected	Not Detected	Not Detected	4.86529	4.42909	4.71421	3.36231	3.54831	4.0378
clstr_117267_121_18	0.000852093	-2.98114	-1.57587	down	4.38441	5.96028	TTTGTGCAGCACATGTGACAATGAAGGATGGATGTATCACCTTGATGGTTGTGGTGTTGG	lnc-HLA-C-2:1	chr6	31353872	31355076	-	LNCipedia version 5.2	lncRNA	intronic	lnc-HLA-C-2		3	917						Detected	Detected	Detected	Detected	Detected	Detected	4.18746	4.64292	4.32287	5.74415	6.12038	6.01631
clstr_117276_525_14	0.000587184	2.68734	1.42618	up	6.9279	5.50172	TTATTGGCTGTATCATAGGCCATCGTATGTGTGTCCTATGCTTGAGTTAATCATTCCTGT	NONHSAT220022.1	chr9	111926439	111928332	+	NONCODEv5	lncRNA	intergenic	NONHSAG053204.2		2	917						Detected	Detected	Detected	Detected	Detected	Detected	6.87238	6.98648	6.92484	5.24658	5.73094	5.52765
clstr_117375_427_20	0.00140701	3.81855	1.93302	up	4.83129	2.89826	TTTGGATACTGCTAATCAGTCCTAGCACTCTTTCTCTTTGAACCTGGACAAGGTGTCTGA	lnc-HEATR6-1:2	chr17	60083569	60088628	-	LNCipedia version 5.2	lncRNA	intergenic	lnc-HEATR6-1		4	916						Detected	Detected	Detected	Not Detected	Not Detected	Not Detected	4.58528	4.95765	4.95093	3.07439	2.47525	3.14515
clstr_117388_199_12	0.00554495	2.4131	1.27089	up	4.44974	3.17886	ACCGAAGTTGTAGCAGAGCGATAGGGAAAGTTTCTGGAGTCATGTTCTTCAGAAGGTGAG	NONHSAT152303.1	chr1	151276235	151281654	-	NONCODEv5	lncRNA	antisense	NONHSAG002908.2		2	916						Detected	Detected	Detected	Detected	Not Detected	Not Detected	4.11001	4.61961	4.61961	3.23159	3.42656	2.87843
clstr_117390_429_14	0.00663028	2.8879	1.53002	up	4.21817	2.68815	TGGAGAGCACAATATTAGGTAGAGAATGACAGACATGAGCTACACCAGCTGACTAATCCG	NONHSAT186198.1	chr2	201146314	201147366	-	NONCODEv5	lncRNA	intergenic	NONHSAG030236.2		2	916						Detected	Detected	Detected	Not Detected	Not Detected	Not Detected	4.28801	4.01952	4.34699	2.34184	3.23793	2.48468
clstr_117507_579_19	0.000977139	-2.75708	-1.46314	down	4.75733	6.22047	ACCTCTGTTTCCTTCTGTATGCACAGGTGTTTGTTGCATGACTGAACGACATTGAGGAGG	MSTRG.65494.1	chr8	142198301	142206904	+	RefLnc 2017	lncRNA	intergenic	MSTRG.65494		4	8604						Detected	Detected	Detected	Detected	Detected	Detected	4.58625	4.95331	4.73243	6.13576	6.47743	6.04821
clstr_117562_79_6	2.88094e-05	2.07547	1.05344	up	6.6698	5.61636	CCCAGCGGAAATGATCAGAGAGGACGATATTATTCGTAAATTTAGGCGAAAGGGTCACAT	lnc-RARS2-4:1	chr6	87700302	87701215	-	LNCipedia version 5.2	lncRNA	intronic	lnc-RARS2-4		1	914						Detected	Detected	Detected	Detected	Detected	Detected	6.59491	6.66266	6.75182	5.60984	5.58611	5.65314
clstr_117597_419_19	0.0137375	-2.28206	-1.19034	down	2.94329	4.13363	TTCCTGTCATGAAACCCAAAGATTTCAATGGAACAGTTTGCTGCTGCAATCACCAAAGGG	NONHSAT218424.1	chr8	76034918	76035832	.	NONCODEv5	lncRNA	intergenic	NONHSAG100465.1		1	914						Not Detected	Detected	Not Detected	Detected	Detected	Detected	2.77345	3.41079	2.64565	4.24741	3.82435	4.32912
clstr_117972_402_6	0.00855174	-2.00062	-1.00045	down	5.05628	6.05672	AAGGAAAGGAGCGTTACCATCAGTGTCGGAATGGATGACATCAACAAACTGCGCATCACT	NONHSAT195074.1	chr3	185499175	185552690	+	NONCODEv5	lncRNA	intergenic	NONHSAG085235.2		3	910						Detected	Detected	Detected	Detected	Detected	Detected	4.93258	5.09502	5.14123	5.66406	6.29603	6.21008
clstr_117993_791_18	0.000464372	-2.98822	-1.57929	down	2.84783	4.42711	AAGACAATGACCATCATCTTTCTTCATAGCCAAGAACCCTCAGCTTCGAGAGATGAACTT	NONHSAT209104.1	chr6	41437505	41443680	-	NONCODEv5	lncRNA	intergenic	NONHSAG094152.2		3	910						Not Detected	Not Detected	Not Detected	Detected	Detected	Detected	2.75343	2.83535	2.9547	4.27142	4.3065	4.70342
clstr_117997_184_10	0.00119175	-8.09592	-3.01719	down	2.06662	5.08382	TCAGTATGAGACCATCGCGGCTAAGAACATTTCTGAAGCTGAGGAGTGGTACAAGTCGAA	NONHSAT183592.1	chr2	219420263	219426736	+	NONCODEv5	lncRNA	intergenic	NONHSAG030583.2		7	910						Not Detected	Not Detected	Not Detected	Detected	Detected	Detected	2.27824	2.51186	1.40977	4.79536	5.29249	5.16361
clstr_118006_671_34	0.0014251	4.57781	2.19466	up	6.48041	4.28576	AGTCACCCTACCAAGTGGGTATGATGATGAAGGTGAGCTGCTAAGAAAGAGGTTGAGAGA	MSTRG.19764.7	chr14	65373769	65378449	+	RefLnc 2017	lncRNA	intergenic	MSTRG.19764		5	4681						Detected	Detected	Detected	Detected	Detected	Detected	6.43542	6.61632	6.38949	3.74849	4.61627	4.4925
clstr_118189_624_19	0.000148789	2.94314	1.55736	up	10.0831	8.52574	AGGAAAGGATTGGAACAGCATGTCACAAGGCTGTTAATTAACAGAGAGACCTTATTGGAT	NONHSAT149858.1	chr1	154468414	154469441	+	NONCODEv5	lncRNA	Exonic	NONHSAG056867.1		2	908						Detected	Detected	Detected	Detected	Detected	Detected	10.0449	10.0402	10.1642	8.33561	8.69003	8.55157
clstr_118196_118_28	0.040835	4.86592	2.28271	up	4.10467	1.82196	TCCAAAGCATGTTCCCTAGCACTTTGGTCCTGAGAAATCCACTGTGATGAAAGTAGTTTG	NONHSAT160303.1	chr11	45681403	45682552	-	NONCODEv5	lncRNA	intergenic	NONHSAG063419.1		2	908						Detected	Detected	Detected	Detected	Not Detected	Not Detected	4.38028	3.93074	4.00299	3.32963	1.06066	1.07558
clstr_11834_905_18	0.000413127	2.96642	1.56872	up	7.43304	5.86431	GCAAGGGAACACATCTATGTACATGCCCACACGCATATGTATACACACAGTTTCATGGGC	lnc-CALML6-1:12	chr1	1891534	1897138	+	LNCipedia version 5.2	lncRNA	intergenic	lnc-CALML6-1		2	5376						Detected	Detected	Detected	Detected	Detected	Detected	7.31723	7.55001	7.43188	5.60966	5.96312	6.02017
clstr_118369_45_13	2.98168e-06	2.81282	1.49202	up	11.6874	10.1954	TTATCTTGTAGCATAGCAACTTCGGATTTCACTCTACCCGGAGAGTTTCCCGCTTGGTTG	lnc-ICE2-1:8	chr15	60395647	60397986	-	LNCipedia version 5.2	lncRNA	intronic	lnc-ICE2-1		3	906						Detected	Detected	Detected	Detected	Detected	Detected	11.7279	11.7234	11.611	10.1806	10.1898	10.2158
clstr_11846_423_10	0.0167312	2.1047	1.07361	up	4.56436	3.49075	GGAGCATATATGCGTCAATGACAACTGAAATGACCGCTACAGAAATGTATGTATATAGGC	lnc-ODF1-5:2	chr8	102412948	102423155	+	LNCipedia version 5.2	lncRNA	intergenic	lnc-ODF1-5		2	5374						Detected	Detected	Detected	Not Detected	Not Detected	Not Detected	4.81866	4.16319	4.71123	3.26987	3.3547	3.84768
clstr_118470_100_11	0.000442037	-3.64952	-1.86771	down	4.35496	6.22267	TTTAGCTCACCTTATCCGAATGGTCATTGGGCATCTGGACTTGAGTTAACGACTGAATTT	lnc-C2CD5-3:4	chr12	22567995	22625036	-	LNCipedia version 5.2	lncRNA	bidirectional	lnc-C2CD5-3		4	905						Detected	Detected	Detected	Detected	Detected	Detected	4.11506	4.66832	4.2815	6.29477	6.27602	6.09721
clstr_118473_510_15	0.0105074	2.85923	1.51563	up	4.11063	2.59501	AATTCCCACAAGTGCATTGGTGAAAGAGACCTTGGCACTGCTTTCTACTCATCGAACTCT	lnc-IL5-3:2	chr5	132542066	132543920	-	LNCipedia version 5.2	lncRNA	intronic	lnc-IL5-3		2	905						Detected	Detected	Detected	Not Detected	Not Detected	Not Detected	3.86576	4.07158	4.39455	2.24379	3.1841	2.35713
clstr_118601_793_8	0.022905	-2.16698	-1.11569	down	3.97429	5.08998	TCTTCAAACTCACGGCTTGAAATGTCACCTGTGGCCGTCTGAGGTCATCCATCGTTATTT	NONHSAT214880.1	chr7	98432737	98433641	.	NONCODEv5	lncRNA	intergenic	NONHSAG098149.1		1	904						Detected	Detected	Detected	Detected	Detected	Detected	3.99036	3.74666	4.18585	4.56303	5.17281	5.53408
clstr_118764_799_23	9.54816e-05	-3.4963	-1.80583	down	5.99694	7.80277	TGTTACCACTATCATGGCTGTTAGGGCTTAATGAGCCACTATTAAGACTGGCTGGGAAGG	lnc-PGPEP1-5:1	chr19	18281849	18282750	+	LNCipedia version 5.2	lncRNA	intergenic	lnc-PGPEP1-5		1	902						Detected	Detected	Detected	Detected	Detected	Detected	5.91388	5.88852	6.18841	7.699	7.91644	7.79286
clstr_118885_202_12	0.00248414	2.08865	1.06257	up	9.07199	8.00942	TTGACATGTTGGCTATGCCATAGGTGTCAGTGTGGAGGCATTTGATCTAATGTTCCAAGC	lnc-CNTNAP5-7:1	chr2	123762171	123763071	+	LNCipedia version 5.2	lncRNA	intergenic	lnc-CNTNAP5-7		1	901						Detected	Detected	Detected	Detected	Detected	Detected	8.95626	9.18511	9.0746	8.29403	7.85947	7.87476
clstr_118920_603_14	0.00157717	-7.40813	-2.88911	down	1.75097	4.64008	ACTATATAGTGAATATAGGAATCTAATGGCCGTAATGAGGGCAAGCCTCAAGTTCTGTTG	MSTRG.46129.1	chr3	183559054	183657732	+	RefLnc 2017	lncRNA	intergenic	MSTRG.46129		2	98679						Not Detected	Not Detected	Not Detected	Detected	Detected	Detected	1.21079	1.91113	2.13099	4.15579	5.03138	4.73308
clstr_119019_313_14	0.00757283	-2.00786	-1.00566	down	4.66729	5.67294	TACAGTGGTGCAGCCAATGAGTGACCTGAAGTCTATGAGCAACACTCATTGTCCCAATGT	MSTRG.71235.7	chrX	103962628	103978474	+	RefLnc 2017	lncRNA	intergenic	MSTRG.71235		4	15847						Detected	Detected	Detected	Detected	Detected	Detected	4.66911	4.6055	4.72725	5.27842	5.91105	5.82936
clstr_119166_113_10	0.00415342	-2.97424	-1.57252	down	3.52518	5.09771	AACAGAGTATGGAACATGAAATTGGTTATGGAGCCGGACGAGAGGCTGAGAATGTGGATC	lnc-INSIG2-1:5	chr2	118045378	118058453	+	LNCipedia version 5.2	lncRNA	intergenic	lnc-INSIG2-1		3	898						Detected	Detected	Detected	Detected	Detected	Detected	3.57062	3.45473	3.55021	5.56894	4.65369	5.07049
clstr_119193_607_15	0.00933854	2.29624	1.19928	up	5.56852	4.36924	CTGAGTGTGATGCCTATCTGACCTCTCTATGTTATCTGGAGTGCTCACAACGTGGTAGTT	NONHSAT224458.1	chrY	10102852	10103750	.	NONCODEv5	lncRNA	intergenic	NONHSAG104685.1		1	898						Detected	Detected	Detected	Detected	Detected	Detected	5.66111	5.43378	5.61067	4.59266	3.87806	4.63701
clstr_119273_755_110	0.00238599	-2.22467	-1.15359	down	8.93175	10.0853	ACACACACATCCATACACACCACACCCATACACACACACCACACTCATTCATACACACCA	lnc-MTOR-2:1	chr1	11373500	11374707	-	LNCipedia version 5.2	lncRNA	intergenic	lnc-MTOR-2		3	897						Detected	Detected	Detected	Detected	Detected	Detected	9.14726	8.67982	8.96816	10.2415	9.90075	10.1138
clstr_119711_186_14	0.0150024	-2.09172	-1.06469	down	4.8472	5.91189	CTGAGTACCCAGGCCACACCTAGTTACCTTATCTACTCCACAAATAACAAGCAATACCTC	NONHSAT188093.1	chr2	223537580	223538473	.	NONCODEv5	lncRNA	intergenic	NONHSAG081059.1		1	893						Detected	Detected	Detected	Detected	Detected	Detected	4.69581	4.64636	5.19942	5.53385	6.04921	6.15261
clstr_119825_6_14	0.0267316	-3.18258	-1.6702	down	2.88944	4.55963	AGCTCGGCTGCATGTTAGAGACACCACGCATGTTTAAAGACTAGTGTGGTGGAGAGTAAA	lnc-TMEM50B-5:1	chr21	33379768	33380659	-	LNCipedia version 5.2	lncRNA	intergenic	lnc-TMEM50B-5		1	892						Detected	Not Detected	Detected	Detected	Detected	Detected	3.40448	1.91747	3.34636	4.50129	4.64103	4.53658
clstr_119862_44_19	0.0013942	2.60357	1.38049	up	5.67683	4.29634	GAGACTGGTGGCCTAGGTTGGAGGACAATGACAGGATCATAGTTCTCATAGCTCACTTAA	MSTRG.57859.12	chr6	138674197	138685632	-	RefLnc 2017	lncRNA	intergenic	MSTRG.57859		2	892						Detected	Detected	Detected	Detected	Detected	Detected	5.7557	5.53177	5.74302	4.13318	4.14125	4.61458
clstr_119951_320_12	0.00111662	-2.85109	-1.51151	down	5.20941	6.72093	TAGTCCAAGTGTGCTGAGAGTCTGATGTGACCTGGCTACCTTATAAGATATAGCTAGCCG	NONHSAT186355.1	chr2	223741546	223742660	-	NONCODEv5	lncRNA	intergenic	NONHSAG079420.1		2	891						Detected	Detected	Detected	Detected	Detected	Detected	5.17355	4.98561	5.46908	6.50352	6.77404	6.88522
clstr_119956_311_20	0.00294238	-2.22535	-1.15403	down	7.34993	8.50397	TGAGGGAACACAAACATGCAGTCTGTAGCAGATGGTAATAGGCTGACATATTACACTTGT	NONHSAT202720.1	chr5	69639446	69897427	+	NONCODEv5	lncRNA	intergenic	NONHSAG090241.1		3	891						Detected	Detected	Detected	Detected	Detected	Detected	7.59672	7.1538	7.29928	8.27998	8.53296	8.69895
clstr_120186_104_16	0.00865823	3.78136	1.9189	up	3.60764	1.68873	TCTTCAATCACACCTGAATAAATCACTTAGAGAGAGCTTATAGCTTCATTCCACCACGTG	MSTRG.63391.31	chr8	46579213	46617348	-	RefLnc 2017	lncRNA	intergenic	MSTRG.63391		5	889						Detected	Detected	Detected	Not Detected	Not Detected	Not Detected	3.75689	3.5921	3.47392	2.47059	1.26464	1.33098
clstr_120257_105_20	0.003561	-2.64017	-1.40063	down	4.93087	6.33149	AGGACACCATTTAGCTGACTTGGTGGCCCATGACATTAGGATAAATTAAATGTCAGGGTT	lnc-LRRTM3-10:1	chr10	65797490	65805026	+	LNCipedia version 5.2	lncRNA	intergenic	lnc-LRRTM3-10		2	888						Detected	Detected	Detected	Detected	Detected	Detected	4.82578	4.95327	5.01355	5.91485	6.66856	6.41107
clstr_120337_811_14	0.0243397	-4.06045	-2.02164	down	1.8468	3.86844	TAAACTGCAGAGACGCCTGAAAGACTTCGCAGTGGTGAGTGTGACAAACACATGCATAAG	lnc-PTP4A3-2:4	chr8	141492643	141493529	+	LNCipedia version 5.2	lncRNA	intergenic	lnc-PTP4A3-2		1	887						Not Detected	Not Detected	Not Detected	Detected	Detected	Detected	2.79075	1.58175	1.16789	3.2753	4.05644	4.27357
clstr_120450_503_13	0.000131682	-2.09623	-1.0678	down	12.1041	13.1719	ATTAAAGGCCTGTACCAAGGCTCTAACAGGTCTGTGCAGGGTATTATCATCTACCGAGCT	lnc-MTNR1A-6:1	chr4	186328716	186329601	-	LNCipedia version 5.2	lncRNA	intergenic	lnc-MTNR1A-6		1	886						Detected	Detected	Detected	Detected	Detected	Detected	11.9751	12.1549	12.1824	13.1826	13.2259	13.1074
clstr_12057_929_8	0.000103925	2.56161	1.35705	up	7.99424	6.63719	AATCCAACATATTCTAGCTGAAACGGATCCCAGGACGGAATGCTGGAGAGATGCGTATTC	lnc-TMEM185B-1:9	chr2	120164037	120216437	-	LNCipedia version 5.2	lncRNA	antisense	lnc-TMEM185B-1		8	5328						Detected	Detected	Detected	Detected	Detected	Detected	7.98697	8.03163	7.96413	6.47857	6.77365	6.65936
clstr_120690_389_14	0.000168592	-2.44161	-1.28783	down	7.5933	8.88113	CCTCCAAGACCAGATGATGATTATTCTCCACCGTCTAAGAGACCAAAGGCCAATGAGCTA	NONHSAT213618.1	chr7	75210537	75237694	-	NONCODEv5	lncRNA	intergenic	NONHSAG097157.1		6	884						Detected	Detected	Detected	Detected	Detected	Detected	7.57024	7.53779	7.67187	8.7103	8.97466	8.95844
clstr_12070_1188_11	0.0111744	-3.23993	-1.69596	down	2.90988	4.60584	CCCACCATAGCTGATCTTGAGGAGTGTATACCTGAGTTTACCACAGTAATAGTGCTATAG	lnc-FAM84B-12:1	chr8	126010316	126020371	-	LNCipedia version 5.2	lncRNA	intergenic	lnc-FAM84B-12		2	5325						Not Detected	Detected	Not Detected	Detected	Detected	Detected	2.82541	3.3736	2.53063	4.02893	4.93284	4.85576
clstr_120773_221_12	0.00176386	-3.03065	-1.59963	down	4.11647	5.7161	CATTGCTGTGTGCCTGATGACTGGACCAGTCCATAGTGAGATTATCCATACATTAACCGT	lnc-UCHL5-5:1	chr1	192580238	192581835	-	LNCipedia version 5.2	lncRNA	intergenic	lnc-UCHL5-5		2	883						Detected	Detected	Detected	Detected	Detected	Detected	4.15751	4.31762	3.8743	6.04333	5.64658	5.4584
clstr_120883_529_15	0.0137418	-3.42084	-1.77435	down	1.99349	3.76784	GAGGTAAACTGAAGGTGGGACAGGGAAACGAACTAGTCATTGCAAGGACAGTTAAGAAGT	lnc-CDH3-3:1	chr16	68609094	68611593	+	LNCipedia version 5.2	lncRNA	intergenic	lnc-CDH3-3		2	882						Not Detected	Not Detected	Not Detected	Detected	Detected	Detected	2.30326	1.34308	2.33414	3.23029	3.98911	4.08412
clstr_120894_780_17	0.00154658	-2.32047	-1.21442	down	5.16774	6.38216	AAGCAATGGCGCACCCAATTTGAAGTTATCTAACAAGCTTGCCAGTGGGTTCCACTTCTG	NONHSAT161446.1	chr11	102245674	102246556	.	NONCODEv5	lncRNA	intergenic	NONHSAG064248.1		1	882						Detected	Detected	Detected	Detected	Detected	Detected	5.17718	5.35373	4.97231	6.16701	6.55202	6.42745
clstr_121206_501_14	6.53187e-05	-3.1149	-1.63918	down	2.90508	4.54426	CATTCTAATTGTTTCGCATGCTTGATATACCTCCTTCAGTAACCTGAAGGTGATTTACCC	lnc-CHODL-3:2	chr21	17536302	17572231	+	LNCipedia version 5.2	lncRNA	sense-overlapping	lnc-CHODL-3		3	879						Not Detected	Not Detected	Not Detected	Detected	Detected	Detected	2.77632	2.93154	3.00737	4.5332	4.43609	4.6635
clstr_121243_715_34	1.9829e-05	-2.45663	-1.29668	down	9.84536	11.142	TCCGAGACATTACACCATTGGCTCACCTGGTCCTCAGGTCTTTGGACTTGGAATGAATTA	NONHSAT159256.1	chr11	65663094	65671712	+	NONCODEv5	lncRNA	intergenic	NONHSAG008695.3		2	879						Detected	Detected	Detected	Detected	Detected	Detected	9.89162	9.87654	9.76791	11.2185	11.1208	11.0869
clstr_121250_108_19	0.000797001	-2.43534	-1.28413	down	4.15308	5.43721	TTTAAGCATTATCCGGTTTGACTCTTATCTACAGGACACTTTGGCAAATGAGGCTTCACA	NONHSAT164684.1	chr12	52149387	52150266	.	NONCODEv5	lncRNA	intergenic	NONHSAG066227.1		1	879						Detected	Detected	Detected	Detected	Detected	Detected	4.26462	4.01469	4.17993	5.25892	5.38747	5.66524
clstr_121346_654_6	0.00154391	5.4503	2.44633	up	5.31324	2.86691	TCATATGGTCTATGGCAGACTTATCTCGGTAGACACAAAGGGTTGGGTACACCTGCAGTT	lnc-MT1X-1:5	chr16	56686851	56688052	+	LNCipedia version 5.2	lncRNA	intergenic	lnc-MT1X-1		2	878						Detected	Detected	Detected	Not Detected	Not Detected	Not Detected	5.0646	5.44238	5.43274	3.31708	2.96711	2.31653
clstr_121556_228_20	5.5163e-05	-2.29739	-1.19999	down	15.2255	16.4255	AACCTCATCGTTACAGGCCTGGTACTGTGGCACTCCGTGAAATTAGACGTTATCAGAAGT	lnc-HIST1H4H-2:1	chr6	26321521	26322396	-	LNCipedia version 5.2	lncRNA	intergenic	lnc-HIST1H4H-2		1	876						Detected	Detected	Detected	Detected	Detected	Detected	15.204	15.2996	15.173	16.3173	16.4694	16.4897
clstr_121707_658_12	3.63336e-05	3.48241	1.80009	up	10.8269	9.02685	TCACCAGAAGTTTGCTATGACTCTGTATGAACAGTGTGTGTGTCGTAGCTGTGGAGCATC	NONHSAT199001.1	chr4	119212647	119259919	+	NONCODEv5	lncRNA	intergenic	NONHSAG038749.2		7	875						Detected	Detected	Detected	Detected	Detected	Detected	10.6725	10.9462	10.8622	9.0807	8.95209	9.04778
clstr_121715_297_62	0.00221836	-3.12881	-1.64561	down	3.17482	4.82043	ATACACAACTTAGGAGCACACAGAGACCAGGAGGTAAATGCACGTAGCAGCTTTGTTCCT	MSTRG.30517.2	chr19	2493284	2494779	-	RefLnc 2017	lncRNA	intergenic	MSTRG.30517		2	875						Detected	Not Detected	Not Detected	Detected	Detected	Detected	3.48291	3.27454	2.767	4.67585	4.76788	5.01756
clstr_121919_588_15	0.0150724	-2.27807	-1.18781	down	3.62124	4.80905	CCTAAACTTCCTCATATGACATCACATTAGGCTAATCATGTACCCTCAATATCATCAGGG	lnc-GPLD1-1:1	chr6	24424565	24435880	-	LNCipedia version 5.2	lncRNA	intronic	lnc-GPLD1-1		5	873						Detected	Detected	Detected	Detected	Detected	Detected	3.30596	3.96687	3.59088	4.3849	5.11699	4.92526
clstr_122045_125_16	0.0276624	-2.27136	-1.18356	down	2.74775	3.93131	TGCTAGCTTGTCATTCCTTGGAGGATGCTGGCTACTACTTTGCCCACCGAAACATTTATT	lnc-ATP6V1G1-4:1	chr9	114552190	114553380	+	LNCipedia version 5.2	lncRNA	intergenic	lnc-ATP6V1G1-4		2	872						Not Detected	Not Detected	Not Detected	Detected	Detected	Detected	2.29078	2.97837	2.97409	3.43962	4.34706	4.00725
clstr_122087_280_12	0.0299807	4.70116	2.23302	up	3.96146	1.72844	AGAAATCTGTTCTACACCTAAACCCGATTTAGATGAGATTCGGGACTGTGAGCATGAAGG	MSTRG.13031.1	chr12	43236	44107	.	RefLnc 2017	lncRNA	intergenic	MSTRG.13031		1	872						Detected	Detected	Detected	Not Detected	Not Detected	Not Detected	3.82983	3.95604	4.09851	1.06585	3.0735	1.04598
clstr_122178_96_25	0.00710001	4.24623	2.08618	up	4.76569	2.67951	GAATATATCAGGAGTTAACATCAGCCTCAATATTTGTGGACGACCAGTTAACTAAGCCAC	NONHSAT187187.1	chr2	92044292	92045163	.	NONCODEv5	lncRNA	intergenic	NONHSAG080153.1		1	871						Detected	Detected	Detected	Not Detected	Not Detected	Not Detected	4.95936	4.60464	4.73308	2.61133	2.02733	3.39988
clstr_122191_534_13	0.0400498	3.03244	1.60048	up	3.64497	2.0445	TCCCACAAATATACCAGGATCTACGATTGATATGAGCATTCGCATCATTGTAACTGCTTC	NONHSAT177602.1	chr18	31228117	31251987	+	NONCODEv5	lncRNA	intergenic	NONHSAG023631.2		4	871						Detected	Detected	Detected	Not Detected	Not Detected	Not Detected	4.04349	3.52197	3.36947	2.53802	2.53787	1.0576
clstr_122406_722_14	0.000270171	-2.05844	-1.04155	down	10.8296	11.8711	AATGTCCCTAGCTCTTTACTACATCAGATCAAGGACTCTGGATAATTGGCATAACATCCT	NONHSAT151183.1	chr1	16618260	16625800	-	NONCODEv5	lncRNA	intergenic	NONHSAG000484.2		2	869						Detected	Detected	Detected	Detected	Detected	Detected	10.7414	10.8035	10.9438	11.747	11.9389	11.9274
clstr_122660_184_12	0.00287579	-2.85825	-1.51513	down	4.02384	5.53897	CAATTCACAGTGTGTGACGTTCCTCTGTATGACATTTGTGACTACAACGTCTCCAGGGAC	NONHSAT166345.1	chr13	111320660	111344215	+	NONCODEv5	lncRNA	intergenic	NONHSAG067324.1		7	867						Detected	Detected	Detected	Detected	Detected	Detected	3.8621	4.22214	3.98728	5.13901	5.83478	5.64312
clstr_122847_408_15	0.0121527	-2.41636	-1.27283	down	3.38113	4.65396	AAGGCTAATGAGCAAGAAGTTTACTTGGTAGTGATCCCATTGTGCTAAAGTGAGGGATCA	lnc-TMX1-4:1	chr14	51277752	51278616	+	LNCipedia version 5.2	lncRNA	intergenic	lnc-TMX1-4		1	865						Detected	Not Detected	Detected	Detected	Detected	Detected	3.27488	2.9768	3.89172	4.52169	4.88116	4.55904
clstr_122849_300_14	0.00434147	-2.05583	-1.03972	down	5.38795	6.42767	GGGACATTGGTGCCTATCTCTATTCTGAGAGTTGTTCTCCTCATAGGACACCATAAATCG	lnc-DDRGK1-1:2	chr20	3190350	3191584	-	LNCipedia version 5.2	lncRNA	intronic	lnc-DDRGK1-1		2	865						Detected	Detected	Detected	Detected	Detected	Detected	5.28555	5.42068	5.45762	6.09981	6.5083	6.67491
clstr_123000_376_20	2.58004e-06	-11.8476	-3.56652	down	1.06309	4.62962	TCACTGCATACATTGTGGAAGGTGTAGGGAGTGAAGTCTCAGATAAGAGGACCTGTGTGA	NONHSAT150021.1	chr1	168480765	168581403	+	NONCODEv5	lncRNA	intergenic	NONHSAG056950.1		5	864						Not Detected	Not Detected	Not Detected	Detected	Detected	Detected	1.06464	1.0595	1.06515	4.50456	4.57665	4.80764
clstr_123088_518_15	0.0233484	2.04371	1.03119	up	4.40556	3.37437	CCCTAAATCTGGCTACTATAGCTATGTTACTCCTCCCATATATGGTTATGTTACTCTCCC	NONHSAT154746.1	chr1	232759617	232760480	.	NONCODEv5	lncRNA	intergenic	NONHSAG060078.1		1	863						Detected	Detected	Detected	Detected	Not Detected	Not Detected	4.21688	4.65098	4.34883	3.88873	3.0706	3.16379
clstr_123179_528_18	2.52932e-05	8.04486	3.00807	up	8.26947	5.2614	CTTGTCAAGGTTCATGTTAAATAGCTGTGACATGTAAGCATCTGGTAGTAAAGCCATGAC	lnc-GOSR2-3:2	chr17	47070518	47076540	+	LNCipedia version 5.2	lncRNA	intergenic	lnc-GOSR2-3		3	862						Detected	Detected	Detected	Detected	Detected	Detected	8.26825	8.45378	8.08638	5.14021	5.21543	5.42857
clstr_123312_600_14	0.00140378	2.00768	1.00553	up	6.58765	5.58212	TTCCTAATACTGGCAGTAGTTTACTGTCCTTAGAGGATCTTCCATAGTCTTTGAAGCTTG	NONHSAT175871.1	chr17	5390227	5400504	-	NONCODEv5	lncRNA	intergenic	NONHSAG073498.1		3	861						Detected	Detected	Detected	Detected	Detected	Detected	6.65039	6.55021	6.56236	5.34812	5.62968	5.76857
clstr_123537_16_18	0.000472881	2.46802	1.30335	up	3.72019	2.41684	GAAGAGCAGCATTGAAGTACCCTGATACATCCCTATTTATCTAAAGATAAGCTAGGCATG	NONHSAT206083.1	chr5	92944661	92945520	.	NONCODEv5	lncRNA	intergenic	NONHSAG092402.1		1	859						Detected	Detected	Detected	Not Detected	Not Detected	Not Detected	3.76034	3.63497	3.76527	2.19672	2.59637	2.45742
clstr_123539_784_16	0.0240916	2.35584	1.23624	up	3.80574	2.5695	GCATTTCAGGCTGTTAGTATGCACAGCCCTTCCTAAGCTTCCAAGTGGGATGATCTACAT	NONHSAT170166.1	chr14	65789297	65790156	.	NONCODEv5	lncRNA	intergenic	NONHSAG069843.1		1	859						Detected	Detected	Detected	Detected	Not Detected	Not Detected	4.04797	3.62165	3.74761	3.19215	2.09123	2.42512
clstr_124009_410_20	0.00196782	-2.08971	-1.0633	down	5.68984	6.75314	AATCAAGAGGCCATTCTCAAGCACAACCTGGGTGAGGCTCTGTCATTGCTTAATGGATCA	NONHSAT162684.1	chr12	105330697	105411065	+	NONCODEv5	lncRNA	intergenic	NONHSAG012155.2		7	855						Detected	Detected	Detected	Detected	Detected	Detected	5.42683	5.7749	5.86778	6.77358	6.84782	6.63802
clstr_12427_2230_32	0.0306752	2.59335	1.37482	up	6.75621	5.38139	CTTCTGTCTAGTATTTGGATGAAGATATTCCCGTTTCCAACAAAGGGCAGAAATCTGTCG	NONHSAT197297.1	chr3	90450238	90455488	.	NONCODEv5	lncRNA	intergenic	NONHSAG086478.1		1	5250						Detected	Detected	Detected	Detected	Detected	Detected	7.12952	6.60063	6.53847	5.18423	4.85199	6.10797
clstr_124450_738_15	0.00365526	-5.05252	-2.337	down	3.16413	5.50114	CATGTGCACACGCATCTCTTATGTGCACATACACACACATGTATCTAGGTATGTGCCCAC	lnc-PCBP3-5:2	chr21	45483805	45484746	+	LNCipedia version 5.2	lncRNA	intronic	lnc-PCBP3-5		2	851						Detected	Not Detected	Detected	Detected	Detected	Detected	3.59998	2.45518	3.43724	5.2424	5.71187	5.54914
clstr_124710_472_15	0.00329214	-2.04829	-1.03442	down	5.09821	6.13263	GGGCGGTTTCCCACATAGTGTTCACCTGGTACTGAATATGTCCAATGAGATCTGATGGTT	NONHSAT151619.1	chr1	54001430	54003597	-	NONCODEv5	lncRNA	intergenic	NONHSAG057788.1		2	849						Detected	Detected	Detected	Detected	Detected	Detected	5.36255	4.87563	5.05645	5.99811	6.28572	6.11407
clstr_124908_365_18	2.50893e-05	-2.67418	-1.41909	down	5.93131	7.3504	CAGTGTCTTAACAGTCATGTCTTAAGCTGCATTTCCATAGGATAGAGGCTATTGCAGGGA	NONHSAT166616.1	chr13	36848204	36853592	-	NONCODEv5	lncRNA	intergenic	NONHSAG067459.1		3	847						Detected	Detected	Detected	Detected	Detected	Detected	5.9862	5.81316	5.99457	7.3008	7.36487	7.38554
clstr_124999_350_10	0.0463517	2.09502	1.06696	up	3.92165	2.85468	CCAGTGAAAGATTCCCTAACCTCTTCCGAACGTAATACCACAACCATCCACATTGTAAAC	lnc-TAOK3-12:1	chr12	118948720	118949565	-	LNCipedia version 5.2	lncRNA	intergenic	lnc-TAOK3-12		1	846						Detected	Detected	Detected	Detected	Not Detected	Not Detected	3.95964	3.68469	4.12062	3.53854	2.36834	2.65718
clstr_125174_77_17	0.000199694	-3.84381	-1.94254	down	5.11997	7.06251	TTTATAAGCAGGTAGTGCCAAGGAATCCAATTAGATCAACAGGTACATGTGACAGGAATC	NONHSAT172221.1	chr15	56470908	56471753	.	NONCODEv5	lncRNA	intergenic	NONHSAG071126.1		1	845						Detected	Detected	Detected	Detected	Detected	Detected	5.22456	5.1721	4.96326	6.89857	6.97918	7.30977
clstr_125179_624_22	0.0107178	-2.0124	-1.00892	down	4.18891	5.19783	CCTGGGCTCTTTAAAGTGGTATGCAGATGAAGAGAGACTGACTAGGATGCCTTGGTTGTT	NONHSAT211972.1	chr7	40538011	40539361	+	NONCODEv5	lncRNA	intergenic	NONHSAG096293.1		2	845						Detected	Detected	Detected	Detected	Detected	Detected	4.3111	4.18	4.07564	5.56503	5.20107	4.82739
clstr_125258_202_17	4.62955e-05	2.23506	1.16031	up	10.9607	9.8004	GAGATGTTACAGGCCGAAAGAATGAAGGTCGTGACCAACTCAGTATACCACTGAAGGCTA	lnc-SMIM14-1:1	chr4	39539044	39543935	-	LNCipedia version 5.2	lncRNA	intergenic	lnc-SMIM14-1		2	844						Detected	Detected	Detected	Detected	Detected	Detected	10.9764	11.0114	10.8943	9.70251	9.82651	9.87218
clstr_125495_330_25	0.000128863	-2.06829	-1.04844	down	7.41575	8.46419	CTCACTAGCTGCATGAGAAATCTATCTTACTGTGGTTCTCCATGGGCAGCAGGACCATTT	NONHSAT176217.1	chr17	42403073	42454679	-	NONCODEv5	lncRNA	intergenic	NONHSAG073676.1		2	842						Detected	Detected	Detected	Detected	Detected	Detected	7.36848	7.47229	7.40648	8.43146	8.58992	8.37119
clstr_125497_726_22	1.59254e-06	-2.68045	-1.42247	down	9.65786	11.0803	CGCGCCCGGCTATAATACATCTTAATTGTGGTGGTAACATGGGCATATTCCTTTGGCAAA	NONHSAT176160.1	chr17	38681425	38706090	-	NONCODEv5	lncRNA	intergenic	NONHSAG021663.3		3	842						Detected	Detected	Detected	Detected	Detected	Detected	9.62987	9.71413	9.62957	11.0799	11.1081	11.053
clstr_125511_537_21	1.413e-06	3.47235	1.79591	up	13.7979	12.002	TTCTCTTGGTGCTACCTGATGGAATTCCTGCACTTAAAGTTCTGGCTGACTAAACAAGAT	MSTRG.58084.18	chr6	149947245	149949232	+	RefLnc 2017	lncRNA	intergenic	MSTRG.58084		2	1988						Detected	Detected	Detected	Detected	Detected	Detected	13.7326	13.829	13.832	12.0068	12.0382	11.9609
clstr_125686_645_20	2.01476e-05	-2.23423	-1.15978	down	8.09301	9.25279	TCCACACAAGAACTGAGCCCAACTGCCCACTTGGTTTCAGCCTTGGGTTACTAAGAATTA	lnc-RTEL1-2:1	chr20	63653133	63655111	+	LNCipedia version 5.2	lncRNA	antisense	lnc-RTEL1-2		2	840						Detected	Detected	Detected	Detected	Detected	Detected	8.0953	8.15467	8.02907	9.31485	9.19719	9.24634
clstr_125830_373_21	0.0255712	2.77796	1.47403	up	4.48426	3.01023	ATGTCAAGCTTCTGGAGTGACTAGAGCTCACTGTCTACTGCAACTGTGATTTCCCATGTC	NONHSAT196153.1	chr3	121631399	121660886	-	NONCODEv5	lncRNA	intergenic	NONHSAG035885.2		5	839						Detected	Detected	Detected	Not Detected	Not Detected	Not Detected	4.34471	4.32274	4.78533	2.65466	3.80304	2.573
clstr_125966_730_6	0.000116763	-7.84956	-2.97261	down	1.24448	4.21709	TATTCTATATCCTGGGAAGACTTCGGGATTCAGCGAATCCTCTGCGATGAATGATCCTGT	NONHSAT216901.1	chr8	29736797	29737753	-	NONCODEv5	lncRNA	intergenic	NONHSAG099374.1		3	838						Not Detected	Not Detected	Not Detected	Detected	Detected	Detected	1.45316	1.13661	1.14366	3.96398	4.53849	4.14879
clstr_126319_148_6	0.0232235	-2.22895	-1.15636	down	3.76847	4.92483	AGTCCTAGACAGAACAGTCCTGTACAACGAAGATTACCTGGCCAAACGTCAGTAACGGAA	lnc-DDX3X-7:1	chrX	41160683	41161722	+	LNCipedia version 5.2	lncRNA	intronic	lnc-DDX3X-7		2	835						Detected	Not Detected	Detected	Detected	Detected	Detected	4.32099	3.41009	3.57433	4.65688	5.21348	4.90414
clstr_126337_260_17	0.00165285	-2.46341	-1.30065	down	5.07851	6.37917	ACTCAAGGCCGTCTCCACAACTCCAACCAGTGCAAATGACTTAGTGCAAATTAAATTCAG	NONHSAT158737.1	chr11	1995175	1996999	+	NONCODEv5	lncRNA	intergenic	NONHSAG062604.1		2	835						Detected	Detected	Detected	Detected	Detected	Detected	5.17408	5.02967	5.03179	6.06564	6.6285	6.44336
clstr_126350_515_14	7.90126e-06	3.80066	1.92625	up	12.0432	10.1169	TGGTGTTATAGCAATATGTTCTACCATGGCCATGATTGACTCTGTGTTGTGGTATTGGCC	NONHSAT157512.1	chr10	112445033	112446922	-	NONCODEv5	lncRNA	intergenic	NONHSAG061548.1		2	835						Detected	Detected	Detected	Detected	Detected	Detected	12.0111	12.1082	12.0102	10.2303	10.0564	10.064
clstr_126559_386_12	0.00212167	5.79359	2.53446	up	6.27766	3.7432	CATTTACTGGCGTTTGTCTTTCGTAAGGAAGCAAGAATGCAAAGCTTTGTAACTCAGCAC	lnc-KLHL24-10:2	chr3	183297669	183298501	+	LNCipedia version 5.2	lncRNA	intronic	lnc-KLHL24-10		1	833						Detected	Detected	Detected	Not Detected	Detected	Detected	6.15257	6.40975	6.27067	3.04118	4.11077	4.07767
clstr_126570_402_14	3.10634e-05	-3.7662	-1.91311	down	4.79336	6.70646	GATTCTCACATGCAACCAAGCTTGTGATCATAACTCCTCTGCAACACGTAAACTCTCCAT	lnc-LEPROTL1-11:1	chr8	29665374	29666206	+	LNCipedia version 5.2	lncRNA	intergenic	lnc-LEPROTL1-11		1	833						Detected	Detected	Detected	Detected	Detected	Detected	4.90809	4.70815	4.76382	6.68658	6.59712	6.8357
clstr_126736_629_13	0.000875691	-2.91043	-1.54123	down	3.11549	4.65673	TGCAAGATGGTAAACCTGTCGCCCTAATGAACAGCTTTCATTTAGAACCCAGCGAGAAGG	MSTRG.46624.1	chr4	3780706	3783165	+	RefLnc 2017	lncRNA	intergenic	MSTRG.46624		2	2460						Not Detected	Not Detected	Not Detected	Detected	Detected	Detected	3.28049	2.78883	3.27716	4.75969	4.56395	4.64654
clstr_126738_425_12	0.00175569	-3.8883	-1.95914	down	3.77192	5.73106	AATGAAGGTTTCGAAGTGGTCTGAATGGAGAAAGAAGCGGTGGGAGAGCTGAGTCATCAT	MSTRG.53286.3	chr5	133271704	133276187	+	RefLnc 2017	lncRNA	intergenic	MSTRG.53286		2	4484						Detected	Detected	Detected	Detected	Detected	Detected	3.34636	4.14373	3.82567	5.96092	5.70602	5.52623
clstr_127252_272_26	2.91735e-05	2.8238	1.49764	up	9.92636	8.42872	TGGAGCATCCATGTGCTTGGCCATGTTAGCAGTAGTGTCCTGTGAGGATTGATTTCCAAA	lnc-ZNF816-2:9	chr19	52975373	52993525	-	LNCipedia version 5.2	lncRNA	intergenic	lnc-ZNF816-2		4	827						Detected	Detected	Detected	Detected	Detected	Detected	9.95932	9.98786	9.83191	8.5305	8.36103	8.39464
clstr_127448_246_24	0.00152225	-3.79138	-1.92272	down	2.43677	4.35949	ACAAGCATAAGGGACCTATGGGACACCATGAAGTGTGTGAATATATGAATTAAGAGCATC	MSTRG.48454.1	chr4	91413292	91414117	.	RefLnc 2017	lncRNA	intergenic	MSTRG.48454		1	826						Not Detected	Not Detected	Not Detected	Detected	Detected	Detected	1.99036	2.69136	2.62859	4.14548	4.50794	4.42505
clstr_127524_95_22	0.0061574	-3.97846	-1.99221	down	3.09143	5.08364	AGTAGGATGCCAGTAAAGCAGTGCTTAGAAATTGTAGTCTTAAGTGCTTGTTCAATGGGC	lnc-CDC73-8:1	chr1	193505209	193506045	+	LNCipedia version 5.2	lncRNA	intergenic	lnc-CDC73-8		2	825						Detected	Not Detected	Detected	Detected	Detected	Detected	3.59319	2.43097	3.25013	4.95151	5.38831	4.91111
clstr_127638_396_590	0.0207764	-2.13915	-1.09704	down	4.58461	5.68164	AAGGAAGGAGAGAGAGGGAGGAAGGGAAGAAGGAAGGAAGAAACAAAGGAAGGAAGGAAA	NONHSAT192868.1	chr22	36126479	36127741	-	NONCODEv5	lncRNA	intergenic	NONHSAG033814.2		2	824						Detected	Detected	Detected	Detected	Detected	Detected	4.86011	4.46965	4.42406	5.24054	6.14693	5.65747
clstr_127748_166_38	0.00664507	-2.14538	-1.10123	down	4.29132	5.39255	GCAACTCTGTGTTAATAGCAAATAACCAGAAACAGCCCAAATGTCCATCAACAGAAATGG	lnc-NAT1-6:1	chr8	17944749	17952289	+	LNCipedia version 5.2	lncRNA	sense-overlapping	lnc-NAT1-6		3	823						Detected	Detected	Detected	Detected	Detected	Detected	4.07925	4.30166	4.49305	5.29331	5.14933	5.73502
clstr_127756_0_14	0.000125447	-2.14682	-1.1022	down	7.86479	8.96699	ATCCTCCGAGTCTACCAGCACTCTAATGAAGTTCAGGTATTCAGGGATTAGCTCCTCACA	lnc-CLCN3-11:1	chr4	170605009	170624169	+	LNCipedia version 5.2	lncRNA	intergenic	lnc-CLCN3-11		2	823						Detected	Detected	Detected	Detected	Detected	Detected	7.79569	7.93235	7.86633	8.83992	9.04236	9.0187
clstr_127757_304_14	0.000207045	3.13837	1.65002	up	9.31408	7.66406	TCCTAAAGAGGTGAAGTTATAAGCATGAACCATTGTGGCCAGCGGTGGGACTGATCCTTA	lnc-CXCL2-1:1	chr4	74278297	74330538	-	LNCipedia version 5.2	lncRNA	antisense	lnc-CXCL2-1		2	823						Detected	Detected	Detected	Detected	Detected	Detected	9.2221	9.43659	9.28355	7.71919	7.82213	7.45088
clstr_127776_372_26	0.0380946	-2.03312	-1.02369	down	3.63958	4.66327	GGGTTTGAACCTAGATCTGTTTGACTCTATACTCTTAAGAACTCAGCTGCATGAGTTGTG	NONHSAT180521.1	chr19	49995747	49998948	-	NONCODEv5	lncRNA	intergenic	NONHSAG026285.2		2	823						Not Detected	Detected	Detected	Detected	Detected	Detected	3.15025	3.64732	4.12117	4.29625	4.80668	4.88689
clstr_127798_547_256	0.00529979	2.36892	1.24423	up	5.9981	4.75387	AAAGAGAGCTCCAACTCTGGGAGTTGAATGCACACATCACAACGAAGTTTCTGAGAATGC	MSTRG.38859.2	chr20	28643625	28645642	+	RefLnc 2017	lncRNA	intergenic	MSTRG.38859		2	2018						Detected	Detected	Detected	Detected	Detected	Detected	6.28882	5.71782	5.98765	4.87551	4.4473	4.93878
clstr_127972_659_84	0.00344254	-2.17421	-1.12049	down	12.5882	13.7086	TCCATTCCTGAGTTGCTTCACTTAGAATAATGGTCTCCAACTCCAATGCAGGTTGTTGTG	lnc-GM2A-1:1	chr5	151163275	151164095	+	LNCipedia version 5.2	lncRNA	intergenic	lnc-GM2A-1		1	821						Detected	Detected	Detected	Detected	Detected	Detected	12.8156	12.2795	12.6693	13.6878	13.5745	13.8636
clstr_127973_604_32	0.000180567	-2.40677	-1.2671	down	7.7041	8.9712	ACTGAGACCCTCAGTCCAATAGCCTATGAGGAACTGAATCCTGCTGACAACCATATGAAT	lnc-RAB1A-1:4	chr2	65047902	65051788	-	LNCipedia version 5.2	lncRNA	intergenic	lnc-RAB1A-1		2	821						Detected	Detected	Detected	Detected	Detected	Detected	7.6924	7.86046	7.55944	8.89964	8.98917	9.02481
clstr_128265_636_28	3.07815e-05	4.09398	2.0335	up	10.0093	7.97582	AAGAGATTAGAGAATATTGTGAGCAAGGCATCTTCTGGTGGGCAGAGCAATCCAGGTTCT	NONHSAT183054.1	chr2	168860203	168864856	+	NONCODEv5	lncRNA	intergenic	NONHSAG029753.2		3	819						Detected	Detected	Detected	Detected	Detected	Detected	9.9417	10.0618	10.0245	7.80239	8.01805	8.10701
clstr_128272_251_44	3.97263e-05	5.42401	2.43936	up	9.44566	7.0063	AAACATGGTTCAAGCATCTGGGCACAGGCGAACATACATATGATAGTTGAGAAAGACACA	MSTRG.34766.2	chr2	94587180	94619872	+	RefLnc 2017	lncRNA	intergenic	MSTRG.34766		4	32693						Detected	Detected	Detected	Detected	Detected	Detected	9.41372	9.58993	9.33334	6.81039	7.12212	7.08639
clstr_128333_415_18	2.45982e-06	9.81045	3.29432	up	9.79579	6.50147	AGATCAACTATTTCAAGCACTGCCAAGAAATCCTATAAGGCTTCTGGATGTGCAGGATGG	lnc-NFYB-1:5	chr12	104262312	104280737	-	LNCipedia version 5.2	lncRNA	antisense	lnc-NFYB-1		3	818						Detected	Detected	Detected	Detected	Detected	Detected	9.74956	9.91936	9.71846	6.60823	6.47358	6.42261
clstr_128441_387_13	0.00276687	-3.27505	-1.71152	down	4.45453	6.16605	TCTACCCTGTCTGAATCTTCTGTCAAATGTACCTGTCAGCGGGCCAACCAAAGTGATAAG	lnc-DDX18-3:1	chr2	117761030	117774490	+	LNCipedia version 5.2	lncRNA	intergenic	lnc-DDX18-3		5	817						Detected	Detected	Detected	Detected	Detected	Detected	4.56283	4.25971	4.54104	6.63273	6.03873	5.82667
clstr_128566_435_6	0.000708002	-3.81798	-1.93281	down	4.38646	6.31927	ATTGCCTTCACGTAGGACACCTACAACATCCAGCGACAGAACGATCAACCTTCTTGAAGT	NONHSAT222887.1	chrX	103710942	103714030	+	NONCODEv5	lncRNA	intergenic	NONHSAG103510.1		4	816						Detected	Detected	Detected	Detected	Detected	Detected	4.71849	4.23204	4.20884	6.1117	6.52875	6.31736
clstr_128699_384_12	5.53872e-05	-2.87858	-1.52536	down	6.48077	8.00612	CTGCTCCTTTCTAACTGCTGCTTATAGAAATATATTTGCCGAAGTCAATGAGAGCCATCG	NONHSAT218569.1	chr8	93998592	93999407	.	NONCODEv5	lncRNA	intergenic	NONHSAG100610.1		1	815						Detected	Detected	Detected	Detected	Detected	Detected	6.46328	6.4467	6.53231	7.85975	8.02191	8.13671
clstr_128716_644_22	0.000424494	-2.33511	-1.22349	down	4.95836	6.18184	AGCAGAGAGTATTCTTTCCCTTAGTTCTGGGTAGCATAGTGCCCAAGGAAACCTAATCAG	NONHSAT161824.1	chr12	9065158	9068058	+	NONCODEv5	lncRNA	intergenic	NONHSAG010430.3		3	815						Detected	Detected	Detected	Detected	Detected	Detected	4.91924	5.0176	4.93822	5.98398	6.19847	6.36308
clstr_128842_461_12	0.000159038	2.72525	1.44639	up	11.2432	9.79683	TCCATGGTTAAGCATTGGTTCAGTTACTAGCAGACCAAGTAATCCTACATTAGGTGCAAC	lnc-KCNC2-7:1	chr12	74728038	74728851	-	LNCipedia version 5.2	lncRNA	intergenic	lnc-KCNC2-7		1	814						Detected	Detected	Detected	Detected	Detected	Detected	11.1785	11.2982	11.2529	9.97125	9.78968	9.62957
clstr_128852_134_23	0.000192838	-2.00481	-1.00347	down	8.62446	9.62793	AAAGATGGCTCCAAAGTAACTAAACAGGAGCCCACAAGATGGTCTCCCAGATTGTCAGCA	NONHSAT149820.1	chr1	152399477	152403683	+	NONCODEv5	lncRNA	intergenic	NONHSAG056844.1		2	814						Detected	Detected	Detected	Detected	Detected	Detected	8.4833	8.74478	8.6453	9.62097	9.63147	9.63135
clstr_128871_175_12	0.00815743	2.22786	1.15566	up	7.23111	6.07545	TACTGCCAAACGTTCTGGTATTTGGAGTCGCGATGCACAACTTCAACCACCGACTTATCA	NONHSAT222112.1	chr9	103765490	103766304	.	NONCODEv5	lncRNA	intergenic	NONHSAG103013.1		1	814						Detected	Detected	Detected	Detected	Detected	Detected	7.13772	7.2201	7.3355	5.63242	6.40248	6.19144
clstr_128951_533_14	0.00373463	-2.0401	-1.02864	down	5.40154	6.43018	ACCTGGAACCTGTGCCGTCTGATAGTCTTCAATAATAAGCACAGTGGTCTGTGGTGCAAT	lnc-LOXL3-3:1	chr2	74618856	74620979	-	LNCipedia version 5.2	lncRNA	intronic	lnc-LOXL3-3		2	813						Detected	Detected	Detected	Detected	Detected	Detected	5.26242	5.54927	5.39292	6.15093	6.65475	6.48486
clstr_128965_13_21	0.00232947	2.34534	1.2298	up	6.71264	5.48285	AAATATTAGTGGCAGGGATAGAATTGGATCTCATTCCTAGTCCAGAGCTCTATTTACTGC	lnc-CCDC85A-7:1	chr2	58129381	58150052	+	LNCipedia version 5.2	lncRNA	sense-overlapping	lnc-CCDC85A-7		3	813						Detected	Detected	Detected	Detected	Detected	Detected	6.82934	6.56122	6.74737	5.17374	5.56589	5.70891
clstr_128970_66_20	0.000511173	-2.71356	-1.44019	down	6.20167	7.64186	TGCCAGAATTTGGTAGTCAGTGTGGCCTGCTCTGAATCAGGCATCTTATTTAGTTCTGGG	lnc-NYAP1-2:1	chr7	100494497	100504645	+	LNCipedia version 5.2	lncRNA	intronic	lnc-NYAP1-2		3	813						Detected	Detected	Detected	Detected	Detected	Detected	6.18779	6.39303	6.0242	7.8195	7.5909	7.51519
[truncated: 1,651 more rows]
