# Supplementary material for: SOX2 promotes vasculogenic mimicry by accelerating glycolysis via the lncRNA AC005392.2-GLUT1 axis in colorectal cancer
Source: Cell Death Dis. 2023 Dec 4;14(12):791. doi: 10.1038/s41419-023-06274-1 (PMC10694132; doi:10.1038/s41419-023-06274-1)
Supplement: Supplementary file 11 — Original western blots [file 41419_2023_6274_MOESM11_ESM.xlsx]

## Sheet: Fig.1
Fig. 1b
Fig. 1f

## Sheet: Fig.2
Fig. 2d

## Sheet: Fig.3
Fig. 3g

## Sheet: Fig.4
Fig. 4e
Fig. 4f
Fig. 4g
Fig. 4h
Fig. 4i

## Sheet: Fig.5
Fig. 5d

## Sheet: Fig.S1
Fig. S1b
Fig. S1e

## Sheet: Fig.S2
Fig. S2a
Fig. S2b
Fig. S2d
Fig. S2e
Fig. S2f

## Sheet: Fig.S3
Fig. S3d
